# Supplementary material for: Microbial community dynamics over large spatial and environmental gradients in a subtropical ocean basin
Source: Appl Environ Microbiol. 2026 Jan 22;92(2):e01889-25. doi: 10.1128/aem.01889-25 (PMC12915303; doi:10.1128/aem.01889-25)
Supplement: Table S2 — Functional assignments for all 18S and 16S sequences identified in DNA samples. [file aem.01889-25-s0003.xlsx]

## Sheet: 18S
ID	ASV	Category	Domain	Supergroup	Division	Subdivision	Class	Order	Family	Genus	Species
00000ae5720dd4c3f4c36b4598c540ba	ASV1	Mixotrophic protists	Eukaryota	Haptista	Haptophyta	Haptophyta_X	Prymnesiophyceae	Prymnesiales	Chrysochromulinaceae	Chrysochromulina	Chrysochromulina_sp.
0000c7f2167a58c21a28cac46082c8c8	ASV2	Other metazoans	Eukaryota	Obazoa	Opisthokonta	Metazoa	Arthropoda	Hexapoda	Insecta	NA	NA
000618cec776a95587738fe53e55a10a	ASV3	Heterotrophic protists	Eukaryota	Excavata	Discoba	Euglenozoa	Diplonemea	Diplonemida	Eupelagonemidae	Eupelagonemidae_X	Eupelagonemidae_X_sp.
0009b0ce4489838b72b9e0bf9206eae9	ASV4	Heterotrophic protists	Eukaryota	TSAR	Stramenopiles	Gyrista	Gyrista_X	Gyrista_XX	MAST-2	MAST-2B	MAST-2B_sp.
000a56bb6a697ef627326003d721b19c	ASV5	Heterotrophic protists	Eukaryota	Haptista	Centroplasthelida	Centroplasthelida_X	Pterocystida	Pterocystida_X	Pterocystida_XX	Pterocystida_XXX	Pterocystida_XXX_sp.
000a8834eb02dead97a1ee11b761fbfd	ASV6	Other protists	Eukaryota	TSAR	Stramenopiles	Gyrista	NA	NA	NA	NA	NA
000a8faf03f48052275e3399d760f60f	ASV7	Other metazoans	Eukaryota	Obazoa	Opisthokonta	Metazoa	Annelida	Annelida_X	Annelida_XX	Aricidea	Aricidea_wassi
000db556902f5f4674121b39430273d8	ASV8	Other protists	Eukaryota	TSAR	Alveolata	NA	NA	NA	NA	NA	NA
0012488e7075930dee327d27f2341df3	ASV9	Other protists	Eukaryota	NA	NA	NA	NA	NA	NA	NA	NA
001330b2eb0e087c35995461498f8f51	ASV10	Autotrophic protists	Eukaryota	TSAR	Stramenopiles	Gyrista	Bacillariophyceae	NA	NA	NA	NA
0013d2ebacbe69c5584ef62bc4f2769d	ASV11	Other protists	Eukaryota	TSAR	Stramenopiles	Bigyra	NA	NA	NA	NA	NA
0015bba5f38bbafcf8a63887fffb598f	ASV12	Other metazoans	Eukaryota	Obazoa	Opisthokonta	Metazoa	Cnidaria	Cnidaria_X	Hydrozoa	Monostaechas	Monostaechas_quadridens
00194c6d3a05db24ceb6774649d49cf3	ASV13	Mixotrophic protists	Eukaryota	Haptista	Haptophyta	Haptophyta_X	Prymnesiophyceae	Prymnesiales	Chrysochromulinaceae	Chrysochromulina	Chrysochromulina_sp.
001b88f632f9ce966f6900fc246bc87c	ASV14	Heterotrophic protists	Eukaryota	TSAR	Rhizaria	Radiolaria	RAD-B	RAD-B_X	RAD-B_X_Group-IVd	RAD-B_X_Group-IVd_X	RAD-B_X_Group-IVd_X_sp.
001e10a2e85262f1a089db9a1930335c	ASV15	Other protists	Eukaryota	NA	NA	NA	NA	NA	NA	NA	NA
0021706b1ca315556a24b6d5df927e5b	ASV16	Other protists	Eukaryota	Haptista	Haptophyta	Haptophyta_X	Prymnesiophyceae	Prymnesiales	NA	NA	NA
0026be0528703f49e8a86d3d7ad51210	ASV17	Other protists	Eukaryota	NA	NA	NA	NA	NA	NA	NA	NA
002b17cd4dcc3c5a2340bdca6f1e8ba1	ASV18	Parasites	Eukaryota	TSAR	Alveolata	Dinoflagellata	Syndiniales	Dino-Group-I	Dino-Group-I_X	Dino-Group-I_XX	Dino-Group-I_XX_sp.
002f1ef358f3e5ccb3d51fd7beac00bd	ASV19	Other protists	Eukaryota	TSAR	Alveolata	NA	NA	NA	NA	NA	NA
0031393ed626e9a543df013462058bac	ASV20	Parasites	Eukaryota	TSAR	Alveolata	Dinoflagellata	Syndiniales	Dino-Group-II	Dino-Group-II-Clade-23	Dino-Group-II-Clade-23_X	Dino-Group-II-Clade-23_X_sp.
0036c2121f9ca1659bd8be097e9f9cf2	ASV21	Other protists	Eukaryota	NA	NA	NA	NA	NA	NA	NA	NA
0037e2594168cb671d162f2830409823	ASV22	Other protists	Eukaryota	NA	NA	NA	NA	NA	NA	NA	NA
003883f1056cb7863527b77b713cdcdf	ASV23	Parasites	Eukaryota	TSAR	Alveolata	Dinoflagellata	Syndiniales	Dino-Group-II	Dino-Group-II-Clade-27	Dino-Group-II-Clade-27_X	Dino-Group-II-Clade-27_X_sp.
003946014e03d01467d5d5a2083c4c95	ASV24	Other protists	Eukaryota	NA	NA	NA	NA	NA	NA	NA	NA
003a799c3cefe4bc3ed01b500230efbf	ASV25	Gelatinous zooplankton	Eukaryota	Obazoa	Opisthokonta	Metazoa	Ctenophora	Ctenophora_X	Ctenophora_XX	Coeloplana	NA
003c41ecaafad6b52fa31f6aacbf13c8	ASV26	eSNCM	Eukaryota	TSAR	Rhizaria	Radiolaria	Polycystinea	Nassellaria	Collophidiidae	Collophidium	Collophidium_serpentinum
003c6087223c1a5a04cf2e0d6ccb5f3d	ASV27	Other protists	Eukaryota	NA	NA	NA	NA	NA	NA	NA	NA
003f97d8be83d8276c7de4c61c7ed30b	ASV28	Other protists	Eukaryota	TSAR	Stramenopiles	Bigyra	NA	NA	NA	NA	NA
004053f4bc515c320f4cdc8a20ef5d5c	ASV29	Parasites	Eukaryota	TSAR	Alveolata	Dinoflagellata	Syndiniales	Dino-Group-I	Dino-Group-I-Clade-4	Dino-Group-I-Clade-4_X	Dino-Group-I-Clade-4_X_sp.
0041479a82063ef6bc3d937dc7422a88	ASV30	Parasites	Eukaryota	TSAR	Alveolata	Dinoflagellata	Syndiniales	Dino-Group-II	Dino-Group-II-Clade-7	Dino-Group-II-Clade-7_X	Dino-Group-II-Clade-7_X_sp.
004610d70fb6092436394ca4b09bf6fb	ASV31	Parasites	Eukaryota	TSAR	Alveolata	Dinoflagellata	Syndiniales	Dino-Group-II	Dino-Group-II-Clade-2	Dino-Group-II-Clade-2_X	Dino-Group-II-Clade-2_X_sp.
004757d9e23959f13e78d4e47cca10d9	ASV32	Parasites	Eukaryota	TSAR	Alveolata	Dinoflagellata	Syndiniales	Dino-Group-II	NA	NA	NA
004ef5ff606966a22d52ed54649f599c	ASV33	Other protists	Eukaryota	TSAR	Alveolata	Dinoflagellata	Syndiniales	Dino-Group-II	Dino-Group-II-Clade-4	Amoebophrya	Amoebophrya_sp.
004f4fb2c35a74f923895f4a974f3df1	ASV34	Other protists	Eukaryota	NA	NA	NA	NA	NA	NA	NA	NA
004fe3321d0c883c5744aee397f35dd5	ASV35	Heterotrophic protists	Eukaryota	TSAR	Rhizaria	Radiolaria	Polycystinea	Spumellaria	Rhizosphaeridae	NA	NA
0052f02d41240ba3ed7866806464879e	ASV36	Parasites	Eukaryota	TSAR	Alveolata	Dinoflagellata	Syndiniales	Dino-Group-II	Dino-Group-II_X	Dino-Group-II_XX	Dino-Group-II_XX_sp.
0053d12226eb85774b7e8829d62f2558	ASV37	Other protists	Eukaryota	NA	NA	NA	NA	NA	NA	NA	NA
0053fa60aebebf5f5e6008c70425230c	ASV38	Other metazoans	Eukaryota	Obazoa	Opisthokonta	Metazoa	Arthropoda	Crustacea	Maxillopoda	NA	NA
005a7afc25e90e52b4049ff351602c6a	ASV39	Other protists	Eukaryota	NA	NA	NA	NA	NA	NA	NA	NA
005b058bbf01b9a749e2f02ba8893d18	ASV40	Other protists	Eukaryota	TSAR	Alveolata	Dinoflagellata	NA	NA	NA	NA	NA
005ce8ca51892ba7af0b1e910b4f9d2f	ASV41	eSNCM	Eukaryota	TSAR	Rhizaria	Radiolaria	Polycystinea	Nassellaria	Sphaerozoidae	NA	NA
0062a22e284350a75c61838d4e04b257	ASV42	Heterotrophic protists	Eukaryota	Archaeplastida	Picozoa	Picozoa_X	Picozoa_XX	Picozoa_XXX	Picozoa_XXXX	Picozoa_XXXXX	Picozoa_XXXXX_sp.
006d5bb25668efda7ef2baa477875da6	ASV43	Autotrophic protists	Eukaryota	TSAR	Stramenopiles	Gyrista	Pelagophyceae	Pelagomonadales	Pelagomonadaceae	NA	NA
006ec37f6b5abba933c0e1454da0bb60	ASV44	Other protists	Eukaryota	TSAR	NA	NA	NA	NA	NA	NA	NA
006ff6967239ea9214b995a62f9e992f	ASV45	Autotrophic protists	Eukaryota	Cryptista	Cryptophyta	Cryptophyta_X	Cryptophyceae	Cryptomonadales	Cryptomonadales_X	Teleaulax	Teleaulax_acuta
007aa9c26aa2b42be32cd13bc0aa1dc6	ASV46	Heterotrophic protists	Eukaryota	TSAR	Alveolata	Ciliophora	Spirotrichea	Oligotrichida	Oligotrichida_X	Oligotrichida_XX	Oligotrichida_XX_sp.
007e7280c997a17de2401a09d45e7c5e	ASV47	Other protists	Eukaryota	TSAR	Alveolata	NA	NA	NA	NA	NA	NA
0085bc1469a7ed89d0da70f6e5e65e54	ASV48	Heterotrophic protists	Eukaryota	TSAR	Rhizaria	Radiolaria	Acantharea	Acantharea_E	Acantharea_E2	Lychnaspis_E2	Lychnaspis_E2_giltschii
008642873fd0614cd9427150f9d4bb26	ASV49	Parasites	Eukaryota	TSAR	Alveolata	Dinoflagellata	Syndiniales	Dino-Group-II	NA	NA	NA
00871003bb7fdc2658a6e07ca45f699d	ASV50	Parasites	Eukaryota	TSAR	Alveolata	Dinoflagellata	Syndiniales	Dino-Group-II	Dino-Group-II-Clade-10-and-11	Dino-Group-II-Clade-10-and-11_X	Dino-Group-II-Clade-10-and-11_X_sp.
0089189c586d5c74ae0aa218c2546764	ASV51	Heterotrophic protists	Eukaryota	TSAR	Stramenopiles	Bigyra	Opalozoa	Nanomonadea	MAST-3	MAST-3F	MAST-3F_sp.
0090b0e6315187b83b22918e5b7d1b67	ASV52	Other protists	Eukaryota	NA	NA	NA	NA	NA	NA	NA	NA
0090f44ca3823118eaa7edd50bd5b733	ASV53	Other metazoans	Eukaryota	Obazoa	Opisthokonta	Metazoa	NA	NA	NA	NA	NA
00924a3eb062540259b0f8b2d075a289	ASV54	Other protists	Eukaryota	NA	NA	NA	NA	NA	NA	NA	NA
0092be1b2c10e66446cd98a89cef967f	ASV55	Heterotrophic protists	Eukaryota	TSAR	Stramenopiles	Bigyra	Sagenista	Labyrinthulomycetes	Oblongichytridiaceae	Oblongichytrium	Oblongichytrium_sp.
009383167c84ef33f29e3c5df837bed7	ASV56	Other protists	Eukaryota	Obazoa	Opisthokonta	Fungi	Basidiomycota	Agaricomycotina	Agaricomycetes	Ceraceomyces	Ceraceomyces_americanus
0095a99057581eedcf3645758cf46e5b	ASV57	Autotrophic protists	Eukaryota	TSAR	Stramenopiles	Gyrista	Chrysophyceae	Paraphysomonadales	Paraphysomonadaceae	Paraphysomonas	Paraphysomonas_sp.
0099a37ded09080ae91222ae7ae603c2	ASV58	Parasites	Eukaryota	TSAR	Alveolata	Apicomplexa	Gregarinomorphea	Eugregarinorida	Porosporidae	NA	NA
009a746805f39acf7d19e1a495ee6c29	ASV59	Other protists	Eukaryota	TSAR	Alveolata	Dinoflagellata	NA	NA	NA	NA	NA
00a542762eb69a54acef98b4211d7cdf	ASV60	Other protists	Eukaryota	NA	NA	NA	NA	NA	NA	NA	NA
00a9c3254a9793d7eccdc177ac77009a	ASV61	Heterotrophic protists	Eukaryota	Obazoa	Apusomonada	Apusomonada_X	Apusomonadidae	Apusomonadidae_Group-1	Apusomonadidae_Group-1_X	Apusomonadidae_Group-1_XX	Apusomonadidae_Group-1_XX_sp.
00aa9c83df7bc73d75b8e42e55912a95	ASV62	Autotrophic protists	Eukaryota	TSAR	Stramenopiles	Gyrista	Mediophyceae	Chaetocerotales	Leptocylindraceae	Leptocylindrus	Leptocylindrus_convexus
00ab173771e6ea74922ea2004a3e3d52	ASV63	Other protists	Eukaryota	TSAR	Stramenopiles	NA	NA	NA	NA	NA	NA
00ab36664f9d4acc5f267cd1e8dbf31a	ASV64	Other protists	Eukaryota	TSAR	Alveolata	Dinoflagellata	Dinophyceae	Gymnodiniales	Gymnodiniaceae	NA	NA
00acd5df05aa7633c6fc58ce9b193933	ASV65	Parasites	Eukaryota	TSAR	Alveolata	Dinoflagellata	Syndiniales	Dino-Group-I	Dino-Group-I-Clade-3	Dino-Group-I-Clade-3_X	Dino-Group-I-Clade-3_X_sp.
00add4576b18dd88cf17d8b5c108ee39	ASV66	Other protists	Eukaryota	TSAR	Alveolata	NA	NA	NA	NA	NA	NA
00b77d34c1a7951c312ed3efe4f59614	ASV67	Other protists	Eukaryota	Archaeplastida	Chlorophyta	Chlorophyta_X	NA	NA	NA	NA	NA
00b9c3dd87008c9c28004bc770b7b127	ASV68	Other protists	Eukaryota	TSAR	Rhizaria	Radiolaria	Acantharea	Acantharea_F	NA	NA	NA
00ba19a3576f65ca65d5f7c5cfc2f35b	ASV69	Other protists	Eukaryota	NA	NA	NA	NA	NA	NA	NA	NA
00bf0f330b50f7f90fae216b3c965747	ASV70	Other protists	Eukaryota	NA	NA	NA	NA	NA	NA	NA	NA
00bffe2f7574a2cfd7fa5c625d9ee723	ASV71	Heterotrophic protists	Eukaryota	Haptista	Centroplasthelida	Centroplasthelida_X	NA	NA	NA	NA	NA
00c6f62a0385b0312a4abd5f6aa92bf0	ASV72	Other protists	Eukaryota	TSAR	Alveolata	Dinoflagellata	Dinophyceae	NA	NA	NA	NA
00c99824bb3ed1a73a6a2b159206b2ae	ASV73	Parasites	Eukaryota	TSAR	Alveolata	Dinoflagellata	Syndiniales	Dino-Group-I	Dino-Group-I-Clade-5	Dino-Group-I-Clade-5_X	Dino-Group-I-Clade-5_X_sp.
00cb80161380943cc1a91aac86d14548	ASV74	Other protists	Eukaryota	TSAR	Rhizaria	Radiolaria	Polycystinea	Spumellaria	NA	NA	NA
00cf0fdec472e54ea50a4c112fcaf174	ASV75	Parasites	Eukaryota	TSAR	Stramenopiles	Gyrista	Peronosporomycetes	Peronosporomycetes_X	Haliphthorales	NA	NA
00cfa4e5876e383ffd5f9d343fd774f4	ASV76	Other protists	Eukaryota	NA	NA	NA	NA	NA	NA	NA	NA
00d357e95f76f010a98fa894cb8f8573	ASV77	Other metazoans	Eukaryota	Obazoa	Opisthokonta	Metazoa	NA	NA	NA	NA	NA
00d5bd1181bb64291bc2b0675bfa8782	ASV78	Other protists	Eukaryota	TSAR	NA	NA	NA	NA	NA	NA	NA
00dd02c7271718919c7719c47b541316	ASV79	Other protists	Eukaryota	TSAR	Rhizaria	Radiolaria	Acantharea	NA	NA	NA	NA
00dd8649010fb063554aaa393324eb8b	ASV80	Mixotrophic protists	Eukaryota	TSAR	Alveolata	Dinoflagellata	Dinophyceae	Gonyaulacales	Gonyaulacaceae	Gonyaulax	Gonyaulax_polygramma
00dde4adc5e5eede24926ba648516c2b	ASV81	Other protists	Eukaryota	NA	NA	NA	NA	NA	NA	NA	NA
00e0aeba5b63d4759f250ac043d8be49	ASV82	Heterotrophic protists	Eukaryota	TSAR	Stramenopiles	Bigyra	Bicoecea	Bicoecales	Bicoecaceae	Bicosoeca	Bicosoeca_vacillans
00e1169bbbf5e4943a8b5e592f0244b8	ASV83	Parasites	Eukaryota	TSAR	Alveolata	Dinoflagellata	Syndiniales	Dino-Group-II	Dino-Group-II-Clade-10-and-11	Dino-Group-II-Clade-10-and-11_X	Dino-Group-II-Clade-10-and-11_X_sp.
00e2ac62c92ee8e6f28d0ff7ebafcbb2	ASV84	Parasites	Eukaryota	TSAR	Alveolata	Dinoflagellata	Syndiniales	Dino-Group-II	NA	NA	NA
00e3593563ec8c378dff09f6d4233ee4	ASV85	Parasites	Eukaryota	TSAR	Alveolata	Dinoflagellata	NA	NA	NA	NA	NA
00e9572d448fdc505bdc4fe4a2e52cd4	ASV86	Heterotrophic protists	Eukaryota	Excavata	Discoba	Euglenozoa	Diplonemea	Diplonemida	Eupelagonemidae	Eupelagonemidae_X	Eupelagonemidae_X_sp.
00ed42c89c711ed89f64b91ab6582669	ASV87	Other protists	Eukaryota	TSAR	Stramenopiles	Gyrista	NA	NA	NA	NA	NA
00edba65dedc0a55c633436cde712704	ASV88		Eukaryota	Archaeplastida	Streptophyta	Streptophyta_X	Embryophyceae	Embryophyceae_X	Embryophyceae_XX	Medicago	Medicago_sativa
00f4619670888358c5c0b24ffa9c34dc	ASV89	Other metazoans	Eukaryota	Obazoa	Opisthokonta	Metazoa	NA	NA	NA	NA	NA
00f6794f2549dd17337fb83de8793ebb	ASV90	Other protists	Eukaryota	Archaeplastida	NA	NA	NA	NA	NA	NA	NA
00fbb74c698de7e9056089587ad3cf8e	ASV91	Parasites	Eukaryota	TSAR	Alveolata	Dinoflagellata	Syndiniales	Dino-Group-II	Dino-Group-II_X	Dino-Group-II_XX	Dino-Group-II_XX_sp.
00fc2a73dc263674f6e6726e3ff8df30	ASV92	Parasites	Eukaryota	TSAR	Alveolata	Dinoflagellata	Syndiniales	Dino-Group-II	Dino-Group-II-Clade-17	Dino-Group-II-Clade-17_X	Dino-Group-II-Clade-17_X_sp.
00fe916fcb59e10ee5460ac04d80af13	ASV93	Mixotrophic protists	Eukaryota	TSAR	Alveolata	Dinoflagellata	Dinophyceae	Gymnodiniales	Gymnodiniaceae	Polykrikos	Polykrikos_geminatus
01019c6f5a979fbbfe3fea87601d120f	ASV94	Heterotrophic protists	Eukaryota	TSAR	Rhizaria	Cercozoa	Filosa-Imbricatea	Euglyphida	NA	NA	NA
0103e514366ae975386471ecb2b95ad1	ASV95	Heterotrophic protists	Eukaryota	TSAR	Alveolata	Ciliophora	Spirotrichea	Choreotrichida	Strombidinopsidae	Strombidinopsis	Strombidinopsis_acuminata
0109394ecc4c17040513a375819c858a	ASV96	Other protists	Eukaryota	NA	NA	NA	NA	NA	NA	NA	NA
010a556c8d9dc79fdf8c80441c9c0424	ASV97	Other protists	Eukaryota	TSAR	Alveolata	Dinoflagellata	Dinophyceae	Peridiniales	NA	NA	NA
010ad4bc57c6c301525734b0e4180a80	ASV98	Other protists	Eukaryota	TSAR	Alveolata	Dinoflagellata	Dinophyceae	NA	NA	NA	NA
0110181511281a8d4ab3b4be967a4007	ASV99	Parasites	Eukaryota	TSAR	Alveolata	Dinoflagellata	Syndiniales	Dino-Group-I	Dino-Group-I-Clade-1	Dino-Group-I-Clade-1_X	Dino-Group-I-Clade-1_X_sp.
011057f4db1e74207685e04afbb97f0c	ASV100	Other protists	Eukaryota	TSAR	Alveolata	NA	NA	NA	NA	NA	NA
01114fe1b2cc33ef3c6c3476baa1f99d	ASV101	Other protists	Eukaryota	NA	NA	NA	NA	NA	NA	NA	NA
011704aa5db34be890eccaff40cf4078	ASV102	Other protists	Eukaryota	TSAR	NA	NA	NA	NA	NA	NA	NA
0117f0cce629f885f2663cb298c2cdc3	ASV103	Other protists	Eukaryota	Archaeplastida	NA	NA	NA	NA	NA	NA	NA
011a064e521ed93161bce7cc51caf891	ASV104	Other protists	Eukaryota	TSAR	Alveolata	NA	NA	NA	NA	NA	NA
011ba14e6b8387b3d661fd32d373dad8	ASV105	Other protists	Eukaryota	TSAR	Alveolata	Dinoflagellata	NA	NA	NA	NA	NA
011c5566d9f887f4f398009446ce980e	ASV106	Other protists	Eukaryota	TSAR	Alveolata	NA	NA	NA	NA	NA	NA
011cf6a3ed7239757c8b6891db0da8b5	ASV107	Copepods	Eukaryota	Obazoa	Opisthokonta	Metazoa	Arthropoda	Crustacea	Maxillopoda	Paracalanus	Paracalanus_sp.
011d354c21c77267271057d6d1c0e4b9	ASV108	Other protists	Eukaryota	NA	NA	NA	NA	NA	NA	NA	NA
01227ed8bf8d795e72f5f96996ebf9ea	ASV109	Other metazoans	Eukaryota	Obazoa	Opisthokonta	Metazoa	NA	NA	NA	NA	NA
0124fe9b60d34c43bedd5e52f6f57113	ASV110	Parasites	Eukaryota	TSAR	Alveolata	Dinoflagellata	NA	NA	NA	NA	NA
012a0f40bbe7f724bffd07942c2029b6	ASV111	Parasites	Eukaryota	TSAR	Alveolata	Dinoflagellata	Syndiniales	Dino-Group-II	NA	NA	NA
012a1fe05d4680ae5cdae1cef0166239	ASV112	Other protists	Eukaryota	TSAR	Alveolata	Dinoflagellata	Dinophyceae	NA	NA	NA	NA
012e18ab9dc886fb6958a77372e90cbd	ASV113	Other protists	Eukaryota	Archaeplastida	Chlorophyta	Chlorophyta_X	Chlorophyceae	Chlamydomonadales	Chlamydomonadales_X	Chlamydomonas	Chlamydomonas_sphaeroides
0130e5adda8bcb1dd103823881f4211c	ASV114	Autotrophic protists	Eukaryota	Archaeplastida	Prasinodermophyta	Prasinodermophyta_X	Prasinodermophyceae	Prasinodermales	Prasinodermaceae	Prasinoderma	Prasinoderma_singulare
0137e1364cee32a5af8467335a99334a	ASV115	Heterotrophic protists	Eukaryota	Archaeplastida	Picozoa	Picozoa_X	Picozoa_XX	Picozoa_XXX	Picozoa_XXXX	Picozoa_XXXXX	Picozoa_XXXXX_sp.
0139961b77078be05f4e92150ef19046	ASV116	Autotrophic protists	Eukaryota	Archaeplastida	Chlorophyta	Chlorophyta_X	Chlorodendrophyceae	Chlorodendrales	Chlorodendraceae	Chlorodendrales_XX	Chlorodendrales_X_sp.
013b96a0dedf22a9639ba1d25d17f755	ASV117	Mixotrophic protists	Eukaryota	TSAR	Alveolata	Dinoflagellata	Dinophyceae	Gonyaulacales	Pyrocystaceae	Fragilidium	Fragilidium_mexicanum
013e3c6518e2b4ba3bd4a84b2b49c4c6	ASV118	Other protists	Eukaryota	NA	NA	NA	NA	NA	NA	NA	NA
0140f337acd384ca30d794080c752f32	ASV119	Other protists	Eukaryota	TSAR	Alveolata	Dinoflagellata	Dinophyceae	NA	NA	NA	NA
01484684e9740d17d6c190dc80ed9187	ASV120	Other protists	Eukaryota	TSAR	Alveolata	Dinoflagellata	NA	NA	NA	NA	NA
0148988bbab0acc3d38462abac33df4c	ASV121	Parasites	Eukaryota	TSAR	Alveolata	Dinoflagellata	Syndiniales	Dino-Group-II	NA	NA	NA
01492ed67233bcc69c578e42491a0983	ASV122	Autotrophic protists	Eukaryota	TSAR	Stramenopiles	Stramenopiles_X	Stramenopiles_XX	Stramenopiles_XXX	Stramenopiles_XXXX	Stramenopiles_XXXXX	Stramenopiles_XXXXX_sp.
014b2dae1e3d6dd03e8061b960b75db6	ASV123	Autotrophic protists	Eukaryota	TSAR	Stramenopiles	Gyrista	Chrysophyceae	Chrysophyceae_Clade-EC2H	Chrysophyceae_Clade-EC2H_X	Chrysophyceae_Clade-EC2H_XX	Chrysophyceae_Clade-EC2H_XX_sp.
014e9dbef0628966575866b4e24b4b72	ASV124	Other protists	Eukaryota	Archaeplastida	Chlorophyta	Chlorophyta_X	NA	NA	NA	NA	NA
0153dd7a48d0258ef61c21e6cca81dfa	ASV125	Other metazoans	Eukaryota	Obazoa	Opisthokonta	Metazoa	Arthropoda	Hexapoda	Insecta	NA	NA
01541ba6d6b129f792d9776d025c57e1	ASV126	Autotrophic protists	Eukaryota	TSAR	Stramenopiles	Gyrista	Bacillariophyceae	NA	NA	NA	NA
01551b571e0021e5dbb54554aa282480	ASV127	Parasites	Eukaryota	TSAR	Alveolata	Dinoflagellata	Syndiniales	Dino-Group-II	NA	NA	NA
01559b1cacea4374726958105337ea6b	ASV128	Parasites	Eukaryota	TSAR	Alveolata	Dinoflagellata	Syndiniales	Dino-Group-II	Dino-Group-II-Clade-7	Dino-Group-II-Clade-7_X	Dino-Group-II-Clade-7_X_sp.
015a62f753cb6cb62084f83fd05f8195	ASV129	Gelatinous zooplankton	Eukaryota	Obazoa	Opisthokonta	Metazoa	Cnidaria	Cnidaria_X	Hydrozoa	Pantachogon	Pantachogon_haeckeli
015c4d9160381e4d37ff513a38f896de	ASV130	Parasites	Eukaryota	TSAR	Alveolata	Dinoflagellata	Syndiniales	Dino-Group-II	Dino-Group-II-Clade-38	Dino-Group-II-Clade-38_X	Dino-Group-II-Clade-38_X_sp.
015fa0d9f5934dbf7b8da943e5908640	ASV131	Other metazoans	Eukaryota	Obazoa	Opisthokonta	Metazoa	Arthropoda	Crustacea	Maxillopoda	NA	NA
01639b396f86785c1ea9f13a71750a5c	ASV132	Other protists	Eukaryota	Archaeplastida	NA	NA	NA	NA	NA	NA	NA
0164072d4155091f27bfb0e9516dd154	ASV133	Other protists	Eukaryota	TSAR	Alveolata	Dinoflagellata	Dinophyceae	NA	NA	NA	NA
01671856b6aad0022ba340a1dcf152db	ASV134	Parasites	Eukaryota	TSAR	Alveolata	Dinoflagellata	Syndiniales	Dino-Group-II	Dino-Group-II-Clade-12	Dino-Group-II-Clade-12_X	Dino-Group-II-Clade-12_X_sp.
0168e79d5b4db9c57de2e58a5999c32a	ASV135	Other protists	Eukaryota	Archaeplastida	NA	NA	NA	NA	NA	NA	NA
0169f7ecd66a04edf83b829b29e9f7f9	ASV136	Autotrophic protists	Eukaryota	Cryptista	Cryptophyta	Cryptophyta_X	Cryptophyceae	Cryptomonadales	Cryptomonadales_X	NA	NA
016e85a9435d309ed9535cd170c897ca	ASV137	Other protists	Eukaryota	TSAR	Alveolata	Dinoflagellata	Dinophyceae	NA	NA	NA	NA
016fe0afbda302bf02a21a4f0eb7ac53	ASV138	Parasites	Eukaryota	TSAR	Alveolata	Dinoflagellata	Syndiniales	Dino-Group-I	Dino-Group-I-Clade-1	Dino-Group-I-Clade-1_X	Dino-Group-I-Clade-1_X_sp.
017085cd73753d4c831cc8b375f0d66c	ASV139	Other protists	Eukaryota	TSAR	Alveolata	NA	NA	NA	NA	NA	NA
01711d8308d121a619bff44921660619	ASV140	Heterotrophic protists	Eukaryota	TSAR	Rhizaria	Cercozoa	Phaeodarea	Phaeogromida	Challengeriidae	Challengeron	Challengeron_diodon
01736b2b10954f6d7fab411dbd97f70d	ASV141	Parasites	Eukaryota	TSAR	Alveolata	Dinoflagellata	Syndiniales	Dino-Group-II	NA	NA	NA
017780dc4685d5ede8f9c29e55fb8f47	ASV142	Other metazoans	Eukaryota	Obazoa	Opisthokonta	NA	NA	NA	NA	NA	NA
0179493fdd7c5746d335cfdecde7cbeb	ASV143	Heterotrophic protists	Eukaryota	TSAR	Rhizaria	Radiolaria	RAD-C	RAD-C_X	RAD-C_Xb	RAD-C_Xb_X	RAD-C_Xb_X_sp.
0179888c2cca73b9fbdbac9a2d7fa610	ASV144	Heterotrophic protists	Eukaryota	TSAR	Rhizaria	Radiolaria	Polycystinea	Spumellaria	Spumellaria_6	Spumellaria_6_X	Spumellaria_6_X_sp.
017996b4f7261e545c187866025a45ff	ASV145	Other protists	Eukaryota	TSAR	Alveolata	Dinoflagellata	Dinophyceae	NA	NA	NA	NA
017c9e0bbacdb26499ede248b7b562c5	ASV146	Other protists	Eukaryota	NA	NA	NA	NA	NA	NA	NA	NA
0181b41804c77dc0f4e66acca5c04118	ASV147	Heterotrophic protists	Eukaryota	TSAR	Stramenopiles	Bigyra	Sagenista	Labyrinthulomycetes	Labyrinthulomycetes_LAB1/6/8	Labyrinthulomycetes_LAB6	Labyrinthulomycetes_LAB6_sp.
01820b29b214a01ce6db84501f03141d	ASV148	Copepods	Eukaryota	Obazoa	Opisthokonta	Metazoa	Arthropoda	Crustacea	Maxillopoda	Sapphirina	Sapphirina_sp.
018937a3450ae62c46612a46015ef71f	ASV149	Heterotrophic protists	Eukaryota	TSAR	Alveolata	Dinoflagellata	Dinophyceae	Peridiniales	Protoperidiniaceae	Protoperidinium	Protoperidinium_sp.
018bb7125cdadc33635f02b6d4d7a450	ASV150	Parasites	Eukaryota	TSAR	Alveolata	Dinoflagellata	Syndiniales	Dino-Group-I	Dino-Group-I-Clade-1	Dino-Group-I-Clade-1_X	Dino-Group-I-Clade-1_X_sp.
018e3df5d1f6dfcf557a3c7b74440b2e	ASV151	Other protists	Eukaryota	TSAR	NA	NA	NA	NA	NA	NA	NA
0190c840d2eb7be773681c31c989a7ee	ASV152	Parasites	Eukaryota	TSAR	Alveolata	Dinoflagellata	Syndiniales	Dino-Group-II	NA	NA	NA
0193136364b8b6ce2782c1eebdce7749	ASV153	Parasites	Eukaryota	TSAR	Alveolata	Dinoflagellata	Syndiniales	Dino-Group-II	NA	NA	NA
01946eea13abf14f9c54d1b73241a4f8	ASV154	Autotrophic protists	Eukaryota	TSAR	Stramenopiles	Gyrista	Bacillariophyceae	Bacillariales	Bacillariaceae	Pseudo-nitzschia	Pseudo-nitzschia_seriata
0195912661ca145fdadf44824b33c317	ASV155	Heterotrophic protists	Eukaryota	TSAR	Telonemia	Telonemia_X	Telonemia_XX	Telonemia_XXX	Telonemia-Group-2	Telonemia-Group-2_X	Telonemia-Group-2_X_sp.
0195dd9ed6dfc9a1881cb7d261bad7b5	ASV156	Other protists	Eukaryota	Archaeplastida	Chlorophyta	Chlorophyta_X	NA	NA	NA	NA	NA
019990ab5d3c8512fa11889a4c7df257	ASV157	Parasites	Eukaryota	TSAR	Stramenopiles	Gyrista	Peronosporomycetes	Peronosporomycetes_X	Peronosporales	NA	NA
019d4e4fb8d68c4f6e4c90dbc31954f7	ASV158	Autotrophic protists	Eukaryota	Excavata	Discoba	Euglenozoa	Euglenida	Euglenophyceae	NA	NA	NA
019f044a4456c2c7bc9cd3185eb4f4f2	ASV159	Parasites	Eukaryota	TSAR	Alveolata	Dinoflagellata	Syndiniales	Dino-Group-I	Dino-Group-I-Clade-5	Dino-Group-I-Clade-5_X	Dino-Group-I-Clade-5_X_sp.
01a16bcb5fdc0d5eee561b8872bd886e	ASV160	Other protists	Eukaryota	NA	NA	NA	NA	NA	NA	NA	NA
01a2f326b4d8bef5eb9f1acc024ad13b	ASV161	Heterotrophic protists	Eukaryota	TSAR	Rhizaria	Radiolaria	RAD-C	RAD-C_X	RAD-C_Xb	RAD-C_Xb_X	RAD-C_Xb_X_sp.
01a48a1702168f49d3196e6b335e8d53	ASV162	Parasites	Eukaryota	TSAR	Alveolata	Dinoflagellata	Syndiniales	Dino-Group-II	NA	NA	NA
01a54fa4de98ea848af5853f6c123e41	ASV163	Other protists	Eukaryota	NA	NA	NA	NA	NA	NA	NA	NA
01afb31a64e75a49fc4987f7046256c1	ASV164	Parasites	Eukaryota	TSAR	Alveolata	Dinoflagellata	Syndiniales	Dino-Group-II	Dino-Group-II-Clade-10-and-11	Dino-Group-II-Clade-10-and-11_X	Dino-Group-II-Clade-10-and-11_X_sp.
01b250d1acbdd4c8f92073a6a374b065	ASV165	Autotrophic protists	Eukaryota	TSAR	Stramenopiles	Gyrista	Dictyochophyceae	Dictyochophyceae_X	NA	NA	NA
01b2ed05b9c5e562eddf4b6649814043	ASV166	Autotrophic protists	Eukaryota	TSAR	Stramenopiles	Gyrista	Pinguiophyceae	Pinguiochrysidales	Pinguiochrysidaceae	Polypodochrysis	Polypodochrysis_teissieri
01b33b78c6c16e8a9f8fa3dbd48ce9da	ASV167	Other protists	Eukaryota	TSAR	Rhizaria	Radiolaria	Polycystinea	Nassellaria	NA	NA	NA
01b39980af0ff2e2a12e393850be7955	ASV168	Other protists	Eukaryota	NA	NA	NA	NA	NA	NA	NA	NA
01b83e92646f75626e4ae67689fb54c0	ASV169	Parasites	Eukaryota	TSAR	Alveolata	Dinoflagellata	Syndiniales	Dino-Group-II	Dino-Group-II-Clade-1	Dino-Group-II-Clade-1_X	Dino-Group-II-Clade-1_X_sp.
01bc95abaa9dcd080af79b024cf420cc	ASV170	Parasites	Eukaryota	TSAR	Alveolata	Dinoflagellata	Syndiniales	Dino-Group-II	Dino-Group-II-Clade-10-and-11	Dino-Group-II-Clade-10-and-11_X	Dino-Group-II-Clade-10-and-11_X_sp.
01c02cba4b80ea13328d4eb9cf6fb7d0	ASV171	Other metazoans	Eukaryota	Obazoa	Opisthokonta	Metazoa	NA	NA	NA	NA	NA
01c09440b96677e59ce63148218701d1	ASV172	Other metazoans	Eukaryota	Obazoa	Opisthokonta	Metazoa	Cnidaria	Cnidaria_X	Anthozoa	Pachycerianthus	Pachycerianthus_fimbriatus
01c0dbe7ad56112820605de9af4e0efd	ASV173	Other protists	Eukaryota	Archaeplastida	Chlorophyta	Chlorophyta_X	NA	NA	NA	NA	NA
01c6aeeb0f95ef531bc0fb411e62d437	ASV174	Parasites	Eukaryota	TSAR	Alveolata	Dinoflagellata	Syndiniales	Dino-Group-II	Dino-Group-II-Clade-2	Dino-Group-II-Clade-2_X	Dino-Group-II-Clade-2_X_sp.
01cc7bae708bec36947aee3782aa23d7	ASV175	Other protists	Eukaryota	TSAR	Alveolata	Dinoflagellata	Dinophyceae	NA	NA	NA	NA
01cca48ec8e1785ed60acd6df6299e9c	ASV176	eSNCM	Eukaryota	TSAR	Rhizaria	Radiolaria	Polycystinea	Nassellaria	Collophidiidae	Collophidium	Collophidium_serpentinum
01cd4ff9360430abe9e63ac173a09445	ASV177	Heterotrophic protists	Eukaryota	TSAR	Stramenopiles	Bigyra	Opalozoa	Nanomonadea	MAST-3	MAST-3J	MAST-3J_sp.
01cfe7c55b051531263852bd96d9a906	ASV178	Heterotrophic protists	Eukaryota	TSAR	Alveolata	Dinoflagellata	Dinophyceae	Peridiniales	Protoperidiniaceae	Protoperidinium	Protoperidinium_sp.
01d3fa3d633b09fe7feb9830e09536b8	ASV179	Gelatinous zooplankton	Eukaryota	Obazoa	Opisthokonta	Metazoa	Urochordata	Urochordata_X	Appendicularia	Appendicularia_X	Appendicularia_X_sp.
01d501036545eabba7c432de1dc43e2f	ASV180	Heterotrophic protists	Eukaryota	Excavata	Discoba	Euglenozoa	Diplonemea	Diplonemida	Eupelagonemidae	Eupelagonemidae_X	Eupelagonemidae_X_sp.
01d81397970d37a5478ab4c029f44d3b	ASV181	Other protists	Eukaryota	NA	NA	NA	NA	NA	NA	NA	NA
01d823eeb1c15277926eb1f2fc7bf7a5	ASV182	Heterotrophic protists	Eukaryota	TSAR	Stramenopiles	Bigyra	Opalozoa	Nanomonadea	MAST-3	MAST-3I	MAST-3I_sp.
01e19cce56040efa21f343f97ad4a50f	ASV183	Other protists	Eukaryota	TSAR	Stramenopiles	NA	NA	NA	NA	NA	NA
01e23dd2b0235d8a56378bfa9870f22c	ASV184	Heterotrophic protists	Eukaryota	Excavata	Discoba	Euglenozoa	Diplonemea	Diplonemida	Eupelagonemidae	Eupelagonemidae_X	Eupelagonemidae_X_sp.
01e5844177a294b8dac3fbac0fde1efd	ASV185	Other metazoans	Eukaryota	Obazoa	Opisthokonta	Metazoa	NA	NA	NA	NA	NA
01e775fe03e9e9d09a6d786767aeb976	ASV186	Heterotrophic protists	Eukaryota	TSAR	Rhizaria	Radiolaria	Polycystinea	Spumellaria	Spongopylidae	NA	NA
01e8b074ddfc963283b99125754565ea	ASV187	Heterotrophic protists	Eukaryota	TSAR	Stramenopiles	Bigyra	Sagenista	Labyrinthulomycetes	Oblongichytridiaceae	Oblongichytrium	Oblongichytrium_sp.
01e94d6efb8b857b1f339752abd3fcf6	ASV188	Other protists	Eukaryota	TSAR	Alveolata	NA	NA	NA	NA	NA	NA
01eb8eecf9c59f90821de98db7f2c64d	ASV189	Parasites	Eukaryota	TSAR	Alveolata	Dinoflagellata	Syndiniales	Dino-Group-II	Dino-Group-II-Clade-30	Dino-Group-II-Clade-30_X	Dino-Group-II-Clade-30_X_sp.
01ecda74055cf0ff26638eb58d5aa889	ASV190	Heterotrophic protists	Eukaryota	Excavata	Discoba	Euglenozoa	Diplonemea	Diplonemida	Diplonemidae	NA	NA
01ef19349e7bdd7f3d006af9da2ff8a3	ASV191	Other protists	Eukaryota	Archaeplastida	NA	NA	NA	NA	NA	NA	NA
01f24bf43e501ac8bac6ae230380b713	ASV192	Other protists	Eukaryota	NA	NA	NA	NA	NA	NA	NA	NA
01f4785d1869b47cdb39f212b2e47308	ASV193	Other protists	Eukaryota	NA	NA	NA	NA	NA	NA	NA	NA
01f6321a4752ed9bf4d6359ff5b4cc1b	ASV194	Other protists	Eukaryota	TSAR	Alveolata	Dinoflagellata	Dinophyceae	NA	NA	NA	NA
01f6b66ff62b60057a0a89f68c01289a	ASV195	Other protists	Eukaryota	TSAR	Alveolata	Dinoflagellata	NA	NA	NA	NA	NA
01f8d012608bdb83d7321fbdfe7f52b8	ASV196	Autotrophic protists	Eukaryota	Archaeplastida	Chlorophyta	Chlorophyta_X	Prasino-Clade-9	Prasino-Clade-9_X	Prasino-Clade-9_XX	Prasino-Clade-9_XXX	Prasino-Clade-9_XXX_sp.
01fe8f0ada8282391096bd29d73eb8ff	ASV197	Other protists	Eukaryota	Obazoa	Opisthokonta	Opisthokonta_X	Opisthokonta_XX	Opisthokonta_XXX	Opisthokonta_XXXX	Opisthokonta_XXXXX	Opisthokonta_XXXXX_sp.
01fe9e43833f2151db677c8efa137c23	ASV198	eSNCM	Eukaryota	TSAR	Rhizaria	Radiolaria	Polycystinea	Spumellaria	Hexalonchidae	Hexacontium	Hexacontium_sp.
02007975601a15767de9b497fa4bf5ae	ASV199	Parasites	Eukaryota	TSAR	Alveolata	Dinoflagellata	NA	NA	NA	NA	NA
0200c2fc2c416ab344b1d56132715f11	ASV200	Other protists	Eukaryota	NA	NA	NA	NA	NA	NA	NA	NA
020115ed6995dd06c6fec462676a026a	ASV201	Gelatinous zooplankton	Eukaryota	Obazoa	Opisthokonta	Metazoa	Ctenophora	Ctenophora_X	Ctenophora_XX	NA	NA
0207c7d82787b3d2a1584d3cf46c519f	ASV202	Other metazoans	Eukaryota	Obazoa	Opisthokonta	Metazoa	Porifera	Porifera_X	Demospongiae	Acanthella	Acanthella_sp.
0208849d20986aa659055c26dc0d3441	ASV203	Copepods	Eukaryota	Obazoa	Opisthokonta	Metazoa	Arthropoda	Crustacea	Maxillopoda	Anthessius	Anthessius_sp.
020a3080f1a56d16caacf3bd4cb13d26	ASV204	Other protists	Eukaryota	TSAR	Alveolata	Dinoflagellata	Dinophyceae	NA	NA	NA	NA
020a40d9e2cff7d9125091b91fce0382	ASV205	Heterotrophic protists	Eukaryota	Excavata	Discoba	Euglenozoa	Diplonemea	Diplonemida	Eupelagonemidae	Eupelagonemidae_X	Eupelagonemidae_X_sp.
020a8ef4644f277de7cf3652822f7103	ASV206	Parasites	Eukaryota	TSAR	Alveolata	Dinoflagellata	Syndiniales	Dino-Group-II	Dino-Group-II-Clade-23	Dino-Group-II-Clade-23_X	Dino-Group-II-Clade-23_X_sp.
020affeb0221ad671b47ecd187949e28	ASV207	Other metazoans	Eukaryota	Obazoa	Opisthokonta	Metazoa	Arthropoda	Hexapoda	Insecta	NA	NA
020b7801821642fe5b0b77a211afd656	ASV208	Other protists	Eukaryota	TSAR	Alveolata	Dinoflagellata	Dinophyceae	NA	NA	NA	NA
020f9a0fc0453ec69b427bc3d78f2551	ASV209	Other protists	Eukaryota	TSAR	Alveolata	Dinoflagellata	NA	NA	NA	NA	NA
0210d7dc0a840421f003a6e6dc62ec44	ASV210	Parasites	Eukaryota	TSAR	Alveolata	Dinoflagellata	Syndiniales	Dino-Group-I	Dino-Group-I-Clade-5	Dino-Group-I-Clade-5_X	Dino-Group-I-Clade-5_X_sp.
02119f27f58ac607f744cd32d58f9083	ASV211	Other protists	Eukaryota	TSAR	NA	NA	NA	NA	NA	NA	NA
0214e662bf7c72d01ffdfb8dafb166b9	ASV212	Other protists	Eukaryota	NA	NA	NA	NA	NA	NA	NA	NA
021587f405f65d2af56367e9bb29f37f	ASV213	Other protists	Eukaryota	NA	NA	NA	NA	NA	NA	NA	NA
0216b96f824e9856aef4651b5b75aa75	ASV214	Other protists	Eukaryota	NA	NA	NA	NA	NA	NA	NA	NA
02193da6a7980adafd1175de83516aab	ASV215	Parasites	Eukaryota	Obazoa	Opisthokonta	Fungi	Chytridiomycota	Spizellomycetales	Spizellomycetales_X	Spizellomycetales_XX	Spizellomycetales_XX_sp.
021c7431e4b59b0028c787d5e4b1d6f5	ASV216	Other protists	Eukaryota	TSAR	Stramenopiles	NA	NA	NA	NA	NA	NA
021ca143e173f44d98d1097445967e6f	ASV217	Other protists	Eukaryota	TSAR	Alveolata	Dinoflagellata	NA	NA	NA	NA	NA
021ef1bcac6c6040b7aa1903f45e2b3a	ASV218	Other metazoans	Eukaryota	Obazoa	Opisthokonta	Metazoa	Arthropoda	NA	NA	NA	NA
0220a5ccfc0c8e7213b8c818045c4056	ASV219	Other protists	Eukaryota	Archaeplastida	NA	NA	NA	NA	NA	NA	NA
02215fee48e3f69477b6b2e8b0fab864	ASV220	Parasites	Eukaryota	TSAR	Alveolata	Dinoflagellata	Syndiniales	Dino-Group-II	Dino-Group-II-Clade-1	Dino-Group-II-Clade-1_X	Dino-Group-II-Clade-1_X_sp.
0222f397bccb4cc95d72ed6c815f1160	ASV221	Autotrophic protists	Eukaryota	Haptista	Haptophyta	Haptophyta_X	Prymnesiophyceae	Prymnesiales	Prymnesiophyceae_Clade_B5	Prymnesiophyceae_Clade_B5_X	Prymnesiophyceae_Clade_B5_X_sp.
0228ed584d490fc0dfec359dc48a3231	ASV222	Heterotrophic protists	Eukaryota	Obazoa	Opisthokonta	Choanoflagellata	Choanoflagellatea	Acanthoecida	Stephanoecidae_Group_D	Stephanoecidae_Group_D_X	Stephanoecidae_Group_D_X_sp.
022a489d4fa9af6b6f43953d5f2ec429	ASV223	Heterotrophic protists	Eukaryota	TSAR	Alveolata	Ciliophora	Spirotrichea	Choreotrichida	NA	NA	NA
022d455ec16214d7f6d9cdf749b08dd5	ASV224	Heterotrophic protists	Eukaryota	TSAR	Stramenopiles	Bigyra	Opalozoa	Nanomonadea	MAST-3	MAST-3J	MAST-3J_sp.
022ead0c701f373d2cca02ae7a7b8b32	ASV225	Heterotrophic protists	Eukaryota	TSAR	Stramenopiles	Bigyra	Sagenista	Sagenista_X	MAST-4	MAST-4D	MAST-4D_sp.
022fcccc3320677c888e83ddb3d796db	ASV226		Eukaryota	Archaeplastida	Rhodophyta	Rhodophyta_X	Florideophyceae	NA	NA	NA	NA
023009cc403c0a9db0e31698c1f6ef26	ASV227	Other metazoans	Eukaryota	Obazoa	Opisthokonta	NA	NA	NA	NA	NA	NA
0235ad0284dcb538041cdd22350964f6	ASV228	Other protists	Eukaryota	TSAR	Rhizaria	Radiolaria	Acantharea	NA	NA	NA	NA
0235d10cfb044953efbb1c6f53a883d1	ASV229	Heterotrophic protists	Eukaryota	TSAR	Stramenopiles	Bigyra	Opalozoa	Nanomonadea	MAST-3	MAST-3K	MAST-3K_sp.
0237f49b099896055983fa4ea8fb284e	ASV230	Other protists	Eukaryota	NA	NA	NA	NA	NA	NA	NA	NA
0238c1f1a79a9ed3ae00143064a07f26	ASV231	Other protists	Eukaryota	TSAR	Alveolata	NA	NA	NA	NA	NA	NA
023ae29694fdd7fb0f84c6056761af71	ASV232	Other protists	Eukaryota	TSAR	Alveolata	Dinoflagellata	NA	NA	NA	NA	NA
023b178bbee2e04bce8f74e6345445f8	ASV233	Heterotrophic protists	Eukaryota	TSAR	Stramenopiles	Bigyra	Sagenista	Sagenista_X	MAST-4	MAST-4D	MAST-4D_sp.
023bb1dbfda973259c63da89cfd3ac75	ASV234	Other protists	Eukaryota	NA	NA	NA	NA	NA	NA	NA	NA
023f987d1a5bd30c8169be6e1369ebed	ASV235	Other protists	Eukaryota	TSAR	Alveolata	Dinoflagellata	Dinophyceae	NA	NA	NA	NA
0248aa5090244e5469b452aceb23a739	ASV236	Parasites	Eukaryota	TSAR	Alveolata	Dinoflagellata	Syndiniales	Dino-Group-II	Dino-Group-II-Clade-23	Dino-Group-II-Clade-23_X	Dino-Group-II-Clade-23_X_sp.
024994ba6e4bb6e195c4d2969bb43d37	ASV237	Autotrophic protists	Eukaryota	TSAR	Stramenopiles	Gyrista	MOCH-2	MOCH-2_X	MOCH-2_XX	MOCH-2_XXX	MOCH-2_XXX_sp.
024ac8a55eb3b636695a92ae1c062b0f	ASV238	Other protists	Eukaryota	NA	NA	NA	NA	NA	NA	NA	NA
02537015712324188c86f2da0e4cc3bf	ASV239	Other protists	Eukaryota	Obazoa	Opisthokonta	NA	NA	NA	NA	NA	NA
025501ed188ac1e604676351a21df35b	ASV240	Other protists	Eukaryota	TSAR	Alveolata	NA	NA	NA	NA	NA	NA
02575a96fb717207da65eb0f2833d542	ASV241	Heterotrophic protists	Eukaryota	TSAR	Stramenopiles	Bigyra	Sagenista	Sagenista_X	MAST-9	MAST-9A	MAST-9A_sp.
02594c7a3553012bdcc0b2217de3fad9	ASV242	Other protists	Eukaryota	Archaeplastida	Chlorophyta	Chlorophyta_X	Mamiellophyceae	Dolichomastigales	NA	NA	NA
025b11a7701c1ad00c43eddab94ef6db	ASV243	Other metazoans	Eukaryota	Obazoa	Opisthokonta	Metazoa	Arthropoda	Crustacea	Ostracoda	Conchoecia	Conchoecia_sp.
025dee7ea1a8e86eab64283bbe703bec	ASV244	Other metazoans	Eukaryota	Obazoa	Opisthokonta	Metazoa	Arthropoda	Crustacea	Branchiopoda	Bythotrephes	Bythotrephes_cederstroemi
025e1499b9096faa824ccd23ab5a9253	ASV245	Parasites	Eukaryota	TSAR	Alveolata	Dinoflagellata	Syndiniales	Dino-Group-II	Dino-Group-II-Clade-3	Dino-Group-II-Clade-3_X	Dino-Group-II-Clade-3_X_sp.
0260d1c317fb2a63db126f93e3850936	ASV246	Other protists	Eukaryota	TSAR	Alveolata	Dinoflagellata	NA	NA	NA	NA	NA
0262ea1c54b45933d0747277a4fa1427	ASV247	Heterotrophic protists	Eukaryota	Excavata	Discoba	Euglenozoa	Diplonemea	Diplonemida	Eupelagonemidae	Eupelagonemidae_X	Eupelagonemidae_X_sp.
02686ac78d5f4ec1f82e2bf2d659913b	ASV248	Other protists	Eukaryota	TSAR	Alveolata	Dinoflagellata	NA	NA	NA	NA	NA
026b2eb5104706fc0fe5c9a3d5d1a43f	ASV249	Other protists	Eukaryota	TSAR	Alveolata	NA	NA	NA	NA	NA	NA
026f40b398c4313f05b0d65fe477d509	ASV250	Other protists	Eukaryota	NA	NA	NA	NA	NA	NA	NA	NA
026fe20d89aad8608b07d9b47b4a7357	ASV251	Heterotrophic protists	Eukaryota	TSAR	Rhizaria	Radiolaria	RAD-B	RAD-B_X	RAD-B_X_Group-Ic	RAD-B_X_Group-Ic_X	RAD-B_X_Group-Ic_X_sp.
0273c023d04e7a844a701f525ce991ed	ASV252	Other metazoans	Eukaryota	Obazoa	Opisthokonta	Metazoa	Craniata	Craniata_X	NA	NA	NA
027928846c304b5c59b5a30022bf1302	ASV253	Parasites	Eukaryota	TSAR	Alveolata	Dinoflagellata	Syndiniales	Dino-Group-I	Dino-Group-I-Clade-4	Dino-Group-I-Clade-4_X	Dino-Group-I-Clade-4_X_sp.
0280b7a3adf9396fc3a0da7422fc060a	ASV254	Heterotrophic protists	Eukaryota	Excavata	Discoba	Euglenozoa	Diplonemea	Diplonemida	Eupelagonemidae	Eupelagonemidae_X	Eupelagonemidae_X_sp.
0284b168f3f2da6910007788e1c3954c	ASV255	Heterotrophic protists	Eukaryota	TSAR	Stramenopiles	Bigyra	Sagenista	Sagenista_X	MAST-4	MAST-4D	MAST-4D_sp.
02865bb6104ea03a9bd1381151d5386d	ASV256	Heterotrophic protists	Eukaryota	Excavata	Discoba	Euglenozoa	Diplonemea	Diplonemida	Diplonemida_DSPDII	Diplonemida_DSPDII_X	Diplonemida_DSPDII_X_sp.
028f9e62e490128eb548a2afa14e7278	ASV257	Parasites	Eukaryota	TSAR	Alveolata	Dinoflagellata	Dinophyceae	Peridiniales	Blastodiniaceae	Blastodinium	Blastodinium_contortum
028fce231d48005343ea21dd0bec08e6	ASV258	Other protists	Eukaryota	TSAR	Alveolata	Dinoflagellata	Dinophyceae	NA	NA	NA	NA
02900f0fb6e7b6176bf1894843eff963	ASV259	Autotrophic protists	Eukaryota	TSAR	Stramenopiles	Gyrista	Pinguiophyceae	Pinguiochrysidales	Pinguiochrysidaceae	Phaeomonas	Phaeomonas_parva
02915212a20f2cf11b348ba977d52071	ASV260	Autotrophic protists	Eukaryota	TSAR	Stramenopiles	Gyrista	Bacillariophyceae	Plagiogrammales	Plagiogrammaceae	Talaroneis	Talaroneis_posidoniae
0293dbf23f0c92a811356670c454be14	ASV261	Mixotrophic protists	Eukaryota	Haptista	Haptophyta	Haptophyta_X	Prymnesiophyceae	Prymnesiales	Chrysochromulinaceae	Chrysochromulina	Chrysochromulina_sp.
0297b814e65e069e70ac78603440dc8d	ASV262	Other metazoans	Eukaryota	Obazoa	Opisthokonta	Metazoa	Annelida	Annelida_X	Annelida_XX	Nicomache	Nicomache_sp.
0299d1ce2f8a53279cdc3f6f1605bdb4	ASV263	Parasites	Eukaryota	TSAR	Alveolata	Dinoflagellata	Syndiniales	Dino-Group-II	Dino-Group-II-Clade-9	Dino-Group-II-Clade-9_X	Dino-Group-II-Clade-9_X_sp.
029f3776068e36fbf79ea39709f10409	ASV264	eSNCM	Eukaryota	TSAR	Rhizaria	Radiolaria	Polycystinea	Nassellaria	Lychnocaniidae	Pterocanium	NA
02a216bfe6a8821494ca0c8adb1a56cf	ASV265	Other protists	Eukaryota	Haptista	Haptophyta	Haptophyta_X	Prymnesiophyceae	NA	NA	NA	NA
02a2fbd4daa90e3ba09b5ae04ad5bea6	ASV266	Other protists	Eukaryota	TSAR	Alveolata	NA	NA	NA	NA	NA	NA
02a51430e9ae9563cb6a987c0d8f6a0d	ASV267	Heterotrophic protists	Eukaryota	TSAR	Rhizaria	Radiolaria	Polycystinea	Spumellaria	Euchitoniidae	NA	NA
02a7d36abd48a503a13ffd5fdaa28d2d	ASV268	Other protists	Eukaryota	TSAR	Rhizaria	Radiolaria	Acantharea	NA	NA	NA	NA
02a9600e74bde19b5bbc3806e2f47d1a	ASV269	Other protists	Eukaryota	NA	NA	NA	NA	NA	NA	NA	NA
02ac160f4be266ef4f5657dd0f6fcbef	ASV270	Gelatinous zooplankton	Eukaryota	Obazoa	Opisthokonta	Metazoa	Urochordata	Urochordata_X	Appendicularia	Appendicularia_X	Appendicularia_X_sp.
02b1da91d69a7eb0b777977eb7b0c9fe	ASV271	Heterotrophic protists	Eukaryota	TSAR	Stramenopiles	Bigyra	Opalozoa	Nanomonadea	MAST-3	MAST-3I	MAST-3I_sp.
02b1f1359e5a45dfcda358e535f3d3d4	ASV272	Heterotrophic protists	Eukaryota	Excavata	Discoba	Euglenozoa	Diplonemea	Diplonemida	Eupelagonemidae	Eupelagonemidae_X	Eupelagonemidae_X_sp.
02b32ea074c353d7d0d1ec52e989ff78	ASV273	Parasites	Eukaryota	TSAR	Alveolata	Dinoflagellata	Syndiniales	Dino-Group-II	NA	NA	NA
02b39c6c0ca40463d8b0205f8c714c41	ASV274	Parasites	Eukaryota	TSAR	Alveolata	Dinoflagellata	Syndiniales	Dino-Group-II	NA	NA	NA
02b62978051672a93bb7dac977cf6be8	ASV275	Other protists	Eukaryota	Amoebozoa	Discosea	Discosea_X	Flabellinia	Vannellida	Vannellidae	Vannella	Vannella_ebro
02b86509f59723e8a6fa135a27f9ea6a	ASV276	Other protists	Eukaryota	TSAR	Alveolata	Dinoflagellata	NA	NA	NA	NA	NA
02b98e5fb6c7acd1b9909175a59aefa7	ASV277	Other protists	Eukaryota	NA	NA	NA	NA	NA	NA	NA	NA
02bc5c2641f74a11adddfe5e2529a402	ASV278	Other protists	Eukaryota	TSAR	Stramenopiles	Bigyra	NA	NA	NA	NA	NA
02bdc08d5bfbcc955307d081842041e4	ASV279	Other metazoans	Eukaryota	Obazoa	Opisthokonta	NA	NA	NA	NA	NA	NA
02be69cf71b0500bda933e558674e639	ASV280	Other protists	Eukaryota	NA	NA	NA	NA	NA	NA	NA	NA
02bff5f84dd66ec5cf5ffad0fad8dfb2	ASV281	Parasites	Eukaryota	TSAR	Alveolata	Dinoflagellata	Syndiniales	Dino-Group-II	Dino-Group-II-Clade-10-and-11	Dino-Group-II-Clade-10-and-11_X	Dino-Group-II-Clade-10-and-11_X_sp.
02c04b6af1c7b88db1ad15a3e4fb5cd4	ASV282	Other protists	Eukaryota	NA	NA	NA	NA	NA	NA	NA	NA
02c46ad9d3ec6fe04d8f50caf11388cf	ASV283	Other metazoans	Eukaryota	Obazoa	Opisthokonta	Metazoa	NA	NA	NA	NA	NA
02c8fd03156467bfb815d0c511899081	ASV284	Parasites	Eukaryota	TSAR	Alveolata	Dinoflagellata	Syndiniales	Dino-Group-II	NA	NA	NA
02c907a091917a3cf04e6ea5b6742186	ASV285	Parasites	Eukaryota	TSAR	Alveolata	Dinoflagellata	Dinophyceae	Gymnodiniales	Chytriodiniaceae	Chytriodinium	Chytriodinium_sp.
02caab129a130be55441767df3bd1926	ASV286	Other protists	Eukaryota	NA	NA	NA	NA	NA	NA	NA	NA
02cfbf5676d3fa66200fe896b8c5bbe3	ASV287	Other metazoans	Eukaryota	Obazoa	Opisthokonta	NA	NA	NA	NA	NA	NA
02d5e758a0f28473963db617516db4b5	ASV288	Mixotrophic protists	Eukaryota	TSAR	Alveolata	Dinoflagellata	Dinophyceae	Gonyaulacales	Pyrocystaceae	Alexandrium	Alexandrium_leei
02d981d29a5d3bbc16dd8b4027e914aa	ASV289	Heterotrophic protists	Eukaryota	TSAR	Rhizaria	Radiolaria	Polycystinea	Nassellaria	Lophophaenidae	Peromelissa	Peromelissa_tricuspidata
02da143d1f7f1502bc2a8c492987d0d0	ASV290	Other protists	Eukaryota	TSAR	Rhizaria	Foraminifera	Globothalamea	Rotaliida	NA	NA	NA
02df09bcbd7b7fc134087cd735dcc5f4	ASV291	Other protists	Eukaryota	TSAR	Alveolata	Dinoflagellata	Dinophyceae	NA	NA	NA	NA
02dfcb04adf2357e7e8960fd1707467d	ASV292	Mixotrophic protists	Eukaryota	TSAR	Alveolata	Dinoflagellata	Dinophyceae	Gonyaulacales	Pyrocystaceae	Fragilidium	Fragilidium_mexicanum
02e126adb09dcb5c052380492b5c2d38	ASV293	Heterotrophic protists	Eukaryota	TSAR	Stramenopiles	Bigyra	Sagenista	Labyrinthulomycetes	Thraustochytriaceae	Thraustochytriaceae_HK10	Thraustochytriaceae_HK10_sp.
02e1ac3d3dbbebfe72a10609fbf8f89a	ASV294	Heterotrophic protists	Eukaryota	TSAR	Rhizaria	Radiolaria	RAD-B	RAD-B_X	RAD-B_X_Group-IVd	RAD-B_X_Group-IVd_X	RAD-B_X_Group-IVd_X_sp.
02e9a5e0794be145baacb79ad70023ff	ASV295	Mollusks	Eukaryota	Obazoa	Opisthokonta	Metazoa	Mollusca	Bivalvia	Heteroconchia	Galeomma	Galeomma_takii
02eb272af4f9dcbcf8c13b25f66d0ac2	ASV296	Other protists	Eukaryota	NA	NA	NA	NA	NA	NA	NA	NA
02ec845ea054429f96bac30237e5613f	ASV297	Other protists	Eukaryota	TSAR	NA	NA	NA	NA	NA	NA	NA
02f1d292da4ac6e8f81f93eb36edf720	ASV298	Parasites	Eukaryota	TSAR	Alveolata	Dinoflagellata	Syndiniales	Dino-Group-I	Dino-Group-I-Clade-3	Dino-Group-I-Clade-3_X	Dino-Group-I-Clade-3_X_sp.
02fac3fd4816a77eebea064da095e21d	ASV299	Heterotrophic protists	Eukaryota	Excavata	Discoba	Euglenozoa	Diplonemea	Diplonemida	Eupelagonemidae	Eupelagonemidae_X	Eupelagonemidae_X_sp.
02fc4f518869ccfd8d9a77d63213f29b	ASV300	Parasites	Eukaryota	TSAR	Alveolata	Dinoflagellata	Syndiniales	Dino-Group-I	Dino-Group-I-Clade-5	Dino-Group-I-Clade-5_X	Dino-Group-I-Clade-5_X_sp.
02fd913d2b1fe53863a2da0107597130	ASV301	Other protists	Eukaryota	TSAR	Alveolata	Dinoflagellata	Dinophyceae	NA	NA	NA	NA
02fde62f44c34049b0454c578bd250bc	ASV302	Parasites	Eukaryota	TSAR	Alveolata	Dinoflagellata	Syndiniales	Dino-Group-I	Dino-Group-I-Clade-4	Dino-Group-I-Clade-4_X	Dino-Group-I-Clade-4_X_sp.
0304fefd6c7af3adb09a436f6e48c0bb	ASV303	Heterotrophic protists	Eukaryota	TSAR	Rhizaria	Cercozoa	Filosa-Imbricatea	Thaumatomonadida	Thaumatomonadida_X	Thaumatomonadida_XX	Thaumatomonadida_XX_sp.
030698d58e75a9e669f6a19b01b375ca	ASV304	Parasites	Eukaryota	TSAR	Alveolata	Dinoflagellata	Syndiniales	Dino-Group-II	Dino-Group-II-Clade-10-and-11	Dino-Group-II-Clade-10-and-11_X	Dino-Group-II-Clade-10-and-11_X_sp.
030aba3d38a172f2c00a6d82053c7e0b	ASV305	Heterotrophic protists	Eukaryota	TSAR	Alveolata	Ciliophora	Spirotrichea	Choreotrichida-Tintinnina	Tintinnidae	Tintinnidae_X	Tintinnidae_X_sp.
030b879a2745734de9cab228e722dcd4	ASV306	Heterotrophic protists	Eukaryota	Amoebozoa	Tubulinea	Tubulinea_X	Echinamoebida	Echinamoebida_X	Echinamoebidae	Echinamoeba	NA
0310568c71f69f657503fd80285952c0	ASV307	Other protists	Eukaryota	NA	NA	NA	NA	NA	NA	NA	NA
0311583c1d89e9931c29c1c4ba5f06c2	ASV308	Other protists	Eukaryota	TSAR	Alveolata	Dinoflagellata	NA	NA	NA	NA	NA
0313a19826e542c9e057086b9183e224	ASV309	Other protists	Eukaryota	TSAR	Rhizaria	Radiolaria	Acantharea	NA	NA	NA	NA
0314580e6a3af8073eb6543b611ba425	ASV310	Other metazoans	Eukaryota	Obazoa	Opisthokonta	Metazoa	Cnidaria	Cnidaria_X	Hydrozoa	NA	NA
0314dbdd0a3d3562461b3c4531c0f0e9	ASV311	Copepods	Eukaryota	Obazoa	Opisthokonta	Metazoa	Arthropoda	Crustacea	Maxillopoda	Centropages	Centropages_furcatus
0315539b5cf153a0a74d87daeb9bb462	ASV312	Parasites	Eukaryota	TSAR	Stramenopiles	Gyrista	Peronosporomycetes	Peronosporomycetes_X	Peronosporales	NA	NA
031cbd459bd0eba5d79b0ac86c4d687b	ASV313	Other metazoans	Eukaryota	Obazoa	Opisthokonta	Metazoa	NA	NA	NA	NA	NA
031f3b7515d785fd960fb06f8e9c3621	ASV314	Parasites	Eukaryota	TSAR	Alveolata	Dinoflagellata	Syndiniales	Dino-Group-II	Dino-Group-II-Clade-10-and-11	Dino-Group-II-Clade-10-and-11_X	Dino-Group-II-Clade-10-and-11_X_sp.
0322b947c63bc3222569b23e1c2b4aea	ASV315	Other protists	Eukaryota	TSAR	Alveolata	NA	NA	NA	NA	NA	NA
032455d5a3030cf9ec22d5cc84380969	ASV316	Other protists	Eukaryota	TSAR	Rhizaria	Radiolaria	Polycystinea	Nassellaria	NA	NA	NA
032692f8d5cbf8eb05f8f22392794615	ASV317	Other protists	Eukaryota	TSAR	NA	NA	NA	NA	NA	NA	NA
03273e851c5b68ccedb38cb573f99955	ASV318	Other protists	Eukaryota	Archaeplastida	Chlorophyta	Chlorophyta_X	NA	NA	NA	NA	NA
03276070f119af608acaf6dd683ff1b8	ASV319	Autotrophic protists	Eukaryota	Archaeplastida	Chlorophyta	Chlorophyta_X	Trebouxiophyceae	Chlorellales	Chlorellales_X	Picochlorum	Picochlorum_maculatum
0329abbd9264b156fd5776b399e33a70	ASV320	Heterotrophic protists	Eukaryota	Excavata	Discoba	Euglenozoa	Diplonemea	Diplonemida	Eupelagonemidae	Eupelagonemidae_X	Eupelagonemidae_X_sp.
0329d095ca77f9fc8bebe0440969a78e	ASV321	Other protists	Eukaryota	Excavata	Discoba	Euglenozoa	NA	NA	NA	NA	NA
032c3d1f0607e940c84a2a45a8cc0414	ASV322	Other protists	Eukaryota	TSAR	Alveolata	Dinoflagellata	Dinophyceae	NA	NA	NA	NA
032c855b80aa32a8dc9ae0c5d83222c0	ASV323	Mollusks	Eukaryota	Obazoa	Opisthokonta	Metazoa	Mollusca	Polyplacophora	Polyplacophora_X	Leptochiton	Leptochiton_asellus
032e81924b6ea1823ad4ecee2afe3b85	ASV324	Other protists	Eukaryota	NA	NA	NA	NA	NA	NA	NA	NA
0330ba01ac3481c0fb057c0cfd21adf1	ASV325	eSNCM	Eukaryota	TSAR	Rhizaria	Radiolaria	Polycystinea	Nassellaria	Triospyrididae	Ceratospyris	Ceratospyris_hyperborea
0332b161ccba7683407dd02cca01d999	ASV326	Parasites	Eukaryota	TSAR	Alveolata	Dinoflagellata	Syndiniales	Syndiniales_X	Syndiniales_XX	Syndiniales_XXX	Syndiniales_XXX_sp.
0334a7836f8867eae2c540f7724ca75a	ASV327	eSNCM	Eukaryota	TSAR	Rhizaria	Radiolaria	Polycystinea	Nassellaria	Triospyrididae	Ceratospyris	Ceratospyris_hyperborea
033574e238d260841447d8b021f0db2b	ASV328	Other protists	Eukaryota	Haptista	Haptophyta	Haptophyta_X	Prymnesiophyceae	NA	NA	NA	NA
033a3798f46fb5b843623891eea183d4	ASV329	Parasites	Eukaryota	TSAR	Alveolata	Dinoflagellata	Syndiniales	Dino-Group-II	NA	NA	NA
033bb3e36035536776340e112d824536	ASV330	Other protists	Eukaryota	NA	NA	NA	NA	NA	NA	NA	NA
033ca4cfdef25366eb578512ae54025b	ASV331	Parasites	Eukaryota	TSAR	Alveolata	Dinoflagellata	Syndiniales	Dino-Group-II	NA	NA	NA
033db1796d4101fe7e8d6f96c40b81bc	ASV332	Heterotrophic protists	Eukaryota	Excavata	Discoba	Euglenozoa	Diplonemea	Diplonemida	Eupelagonemidae	Eupelagonemidae_X	Eupelagonemidae_X_sp.
033fec45d2b0df82d7e9bd2acc2d17ff	ASV333	Parasites	Eukaryota	TSAR	Alveolata	Dinoflagellata	Syndiniales	Dino-Group-II	Dino-Group-II-Clade-10-and-11	Dino-Group-II-Clade-10-and-11_X	Dino-Group-II-Clade-10-and-11_X_sp.
03412761120ced367432151836ac05a2	ASV334	Parasites	Eukaryota	TSAR	Alveolata	Dinoflagellata	Dinophyceae	Gymnodiniales	Chytriodiniaceae	Chytriodinium	Chytriodinium_sp.
0344ab63d5464850fb5c7d8fbca25e01	ASV335	Other protists	Eukaryota	NA	NA	NA	NA	NA	NA	NA	NA
034e4865724fa4d7fe3d7c849ca4ebcc	ASV336	Parasites	Eukaryota	TSAR	Rhizaria	Cercozoa	Filosa-Thecofilosea	Cryomonadida	Cryothecomonas-lineage	Cryothecomonas	NA
034f01337d5494ab160cce9a23a5bfe4	ASV337	Gelatinous zooplankton	Eukaryota	Obazoa	Opisthokonta	Metazoa	Chaetognatha	Aphragmophora	Aphragmophora_X	Sagitta	Sagitta_elegans
035063ea123177df6319c47ff3516ac0	ASV338	eSNCM	Eukaryota	TSAR	Rhizaria	Radiolaria	Polycystinea	Nassellaria	Triospyrididae	Ceratospyris	Ceratospyris_hyperborea
035445b7cf05c9bcf3a4d1be6893dc83	ASV339	Autotrophic protists	Eukaryota	TSAR	Stramenopiles	Gyrista	Mediophyceae	Thalassiosirales	Stephanodiscaceae	Cyclotella	Cyclotella_striata
0358ac0d59b97c9ee3d8c7e40721ad48	ASV340	Heterotrophic protists	Eukaryota	TSAR	Rhizaria	Radiolaria	Acantharea	Acantharea_A	Acantharea_A_X	Acanthoplegma	Acanthoplegma_sp.
035f39ca99bffea6c8c0ea03464bd871	ASV341	Other metazoans	Eukaryota	Obazoa	Opisthokonta	Metazoa	Arthropoda	Crustacea	Maxillopoda	NA	NA
0360317a9b8e5c851c125ebcfa6b5452	ASV342	Mixotrophic protists	Eukaryota	TSAR	Alveolata	Dinoflagellata	Dinophyceae	Gymnodiniales	Gymnodiniaceae	Margalefidinium	Margalefidinium_fulvescens
03660bf4ef6322bd7093942bb2cf217b	ASV343	Heterotrophic protists	Eukaryota	TSAR	Rhizaria	Cercozoa	Filosa-Thecofilosea	Cryomonadida	Protaspa-lineage	Protaspa	Protaspa_sp.
036cea7e9d4e1c69118b569a10e6aebd	ASV344	Other protists	Eukaryota	NA	NA	NA	NA	NA	NA	NA	NA
036f866c949675aac0d955339bfc3f06	ASV345		Unassigned	NA	NA	NA	NA	NA	NA	NA	NA
03713f3ffdee0a84da93738b9121e4b2	ASV346	Other protists	Eukaryota	TSAR	Rhizaria	Radiolaria	Polycystinea	Nassellaria	NA	NA	NA
0372182290e2fdf1b30e8e2b749de37c	ASV347	Heterotrophic protists	Eukaryota	TSAR	Stramenopiles	Bigyra	Opalozoa	Nanomonadea	MAST-3	MAST-3D	MAST-3D_sp.
0377e26e0540276246720c43ed4822a4	ASV348	Other protists	Eukaryota	NA	NA	NA	NA	NA	NA	NA	NA
03793275bcc62f76c5349ba1b11644f5	ASV349	Mixotrophic protists	Eukaryota	Archaeplastida	Chlorophyta	Chlorophyta_X	Pyramimonadophyceae	Pyramimonadales	NA	NA	NA
037d8d7797922829b25943d83d081dbc	ASV350	Other protists	Eukaryota	NA	NA	NA	NA	NA	NA	NA	NA
037f0b28e6c4b8e122992cb12dcc2588	ASV351	Heterotrophic protists	Eukaryota	Cryptista	Kathablepharidacea	Kathablepharida	Kathablepharidea	Kathablepharidida	Kathablepharidida_X	Leucocryptos	Leucocryptos_marina
037f3b6873f8861daf3c8324fb0fc272	ASV352	Parasites	Eukaryota	TSAR	Alveolata	Dinoflagellata	Syndiniales	Dino-Group-II	Dino-Group-II-Clade-25	Dino-Group-II-Clade-25_X	Dino-Group-II-Clade-25_X_sp.
037fa7d168bca82c15e252900eaaab96	ASV353	Other protists	Eukaryota	TSAR	Stramenopiles	Gyrista	NA	NA	NA	NA	NA
03815478ec8ed6bfd0f6cdd74e34321c	ASV354	Other metazoans	Eukaryota	Obazoa	Opisthokonta	Metazoa	Annelida	Annelida_X	Annelida_XX	Caulleriella	Caulleriella_parva
038322472ac9a9f313f90a363c21ab5c	ASV355	Parasites	Eukaryota	TSAR	Alveolata	Dinoflagellata	Syndiniales	Dino-Group-II	Dino-Group-II-Clade-13	Dino-Group-II-Clade-13_X	Dino-Group-II-Clade-13_X_sp.
0384aba3537590f8e9fd748712e14dc8	ASV356	Other metazoans	Eukaryota	Obazoa	Opisthokonta	Metazoa	Arthropoda	NA	NA	NA	NA
0386f719f824ee956389251bb8e55978	ASV357	Autotrophic protists	Eukaryota	TSAR	Stramenopiles	Gyrista	Eustigmatophyceae	Eustigmatophyceae_X	Eustigmatophyceae_XX	Nannochloropsis	NA
0387565e71b23c205b41d09a3c4a248c	ASV358	Other protists	Eukaryota	NA	NA	NA	NA	NA	NA	NA	NA
038a195f069cdf6c8d1008eac1b52e6d	ASV359	Autotrophic protists	Eukaryota	TSAR	Stramenopiles	Gyrista	NA	NA	NA	NA	NA
038af2708e61033c9665983f52e06bfb	ASV360	Other metazoans	Eukaryota	Obazoa	Opisthokonta	Metazoa	NA	NA	NA	NA	NA
038c08ef7b69fdfffb6a2a1f00f7e9f2	ASV361	Heterotrophic protists	Eukaryota	TSAR	Rhizaria	Radiolaria	RAD-B	RAD-B_X	RAD-B_X_Group-Ib	RAD-B_X_Group-Ib_X	RAD-B_X_Group-Ib_X_sp.
038d982438d75e8695526da767d2514f	ASV362	Other protists	Eukaryota	TSAR	Alveolata	NA	NA	NA	NA	NA	NA
038efb0cd0a1482302a75da88bf6e93c	ASV363	Other protists	Eukaryota	TSAR	Rhizaria	Radiolaria	Acantharea	NA	NA	NA	NA
0391c8afdb113aa337b36ddb2a6e041c	ASV364	Parasites	Eukaryota	TSAR	Alveolata	Dinoflagellata	Syndiniales	Dino-Group-II	Dino-Group-II-Clade-26	Dino-Group-II-Clade-26_X	Dino-Group-II-Clade-26_X_sp.
0397af8c72346657314df4ae0d23d7d6	ASV365	Autotrophic protists	Eukaryota	TSAR	Stramenopiles	Gyrista	MOCH-5	MOCH-5_X	MOCH-5_XX	MOCH-5_XXX	MOCH-5_XXX_sp.
0397d8ed466553855bc8c858a25169c2	ASV366	Parasites	Eukaryota	TSAR	Alveolata	Dinoflagellata	Syndiniales	Dino-Group-I	Dino-Group-I-Clade-5	Dino-Group-I-Clade-5_X	Dino-Group-I-Clade-5_X_sp.
039aabbb0f2d01ceba7bf62dee85efda	ASV367	Heterotrophic protists	Eukaryota	Excavata	Discoba	Euglenozoa	Diplonemea	Diplonemida	Eupelagonemidae	Eupelagonemidae_X	Eupelagonemidae_X_sp.
039bdf9870f1acbf3fcb935ec12ef52c	ASV368	Heterotrophic protists	Eukaryota	TSAR	Rhizaria	Foraminifera	Monothalamids	Monothalamids_X	Saccamminidae	Saccamminidae_X	Saccamminidae_X_sp.
03a2f194ec2b792f041f1718e516724a	ASV369	Other protists	Eukaryota	NA	NA	NA	NA	NA	NA	NA	NA
03a312212d4f3aa15b04fa7f1318323b	ASV370	Autotrophic protists	Eukaryota	TSAR	Stramenopiles	Gyrista	Chrysophyceae	NA	NA	NA	NA
03a3a3437c25494c0344e8c1cc42b622	ASV371	Other protists	Eukaryota	TSAR	Stramenopiles	Gyrista	NA	NA	NA	NA	NA
03a3c9accd30d4bba359d2610a50823c	ASV372	Other protists	Eukaryota	NA	NA	NA	NA	NA	NA	NA	NA
03a42eef3b64aa2d3fc16d52f31dd1a7	ASV373	Parasites	Eukaryota	TSAR	Alveolata	Dinoflagellata	Syndiniales	Dino-Group-II	Dino-Group-II-Clade-7	Dino-Group-II-Clade-7_X	Dino-Group-II-Clade-7_X_sp.
03abe79e53ac5046a8376e167a7d0815	ASV374	Other protists	Eukaryota	Archaeplastida	NA	NA	NA	NA	NA	NA	NA
03b90369e1f170dfd43c95a4bbbc2dc1	ASV375	Other protists	Eukaryota	NA	NA	NA	NA	NA	NA	NA	NA
03ba6a531dd468c716615453b66c1afc	ASV376	Autotrophic protists	Eukaryota	Archaeplastida	Chlorophyta	Chlorophyta_X	Chloropicophyceae	Chloropicales	Chloropicaceae	Chloroparvula	Chloroparvula_pacifica
03c3e997a74ddaea0565d7fbf920f0b1	ASV377	Other protists	Eukaryota	NA	NA	NA	NA	NA	NA	NA	NA
03c521e549106b1e7f655f9d1f770e38	ASV378	Other protists	Eukaryota	TSAR	Stramenopiles	NA	NA	NA	NA	NA	NA
03c72e77493cea0bfb8cb1c11e713817	ASV379	Heterotrophic protists	Eukaryota	TSAR	Stramenopiles	Bigyra	Sagenista	Labyrinthulomycetes	NA	NA	NA
03c95e62998d18a0b179776925c0106d	ASV380	Parasites	Eukaryota	TSAR	Alveolata	Dinoflagellata	Syndiniales	Dino-Group-II	Dino-Group-II-Clade-10-and-11	Dino-Group-II-Clade-10-and-11_X	Dino-Group-II-Clade-10-and-11_X_sp.
03ca3bc42c9adcdb29ea998f9cf33a87	ASV381	Other protists	Eukaryota	TSAR	Alveolata	Dinoflagellata	Dinophyceae	NA	NA	NA	NA
03cbdaa39ff735825e1bd3d91cc7d734	ASV382	Other protists	Eukaryota	TSAR	Alveolata	Dinoflagellata	Dinophyceae	NA	NA	NA	NA
03cdbbf6f62871002dd8de5a7b105550	ASV383	Other protists	Eukaryota	TSAR	Stramenopiles	NA	NA	NA	NA	NA	NA
03cdf52a89736f15a907d91c033dc642	ASV384	Parasites	Eukaryota	TSAR	Alveolata	Dinoflagellata	NA	NA	NA	NA	NA
03d06b5b915c8b83a3aa6fcbcdd137c4	ASV385	Other protists	Eukaryota	NA	NA	NA	NA	NA	NA	NA	NA
03d133db23ce34f0ee465e11459e3350	ASV386	Parasites	Eukaryota	TSAR	Alveolata	Dinoflagellata	Syndiniales	Dino-Group-II	Dino-Group-II-Clade-21	Dino-Group-II-Clade-21_X	Dino-Group-II-Clade-21_X_sp.
03d47f481753ecb1487fa1c647372451	ASV387	Other protists	Eukaryota	TSAR	Alveolata	Dinoflagellata	NA	NA	NA	NA	NA
03d6bafadc620e693006a1055f295a7c	ASV388	Parasites	Eukaryota	TSAR	Alveolata	Dinoflagellata	Syndiniales	Dino-Group-II	Dino-Group-II_X	Dino-Group-II_XX	Dino-Group-II_XX_sp.
03d7886e9e49a7e54986f6a38604356b	ASV389	Parasites	Eukaryota	TSAR	Alveolata	Dinoflagellata	Syndiniales	Dino-Group-I	Dino-Group-I-Clade-5	Dino-Group-I-Clade-5_X	Dino-Group-I-Clade-5_X_sp.
03d9a3247e8b5834e8d034029fff0449	ASV390	Parasites	Eukaryota	TSAR	Alveolata	Dinoflagellata	Syndiniales	Dino-Group-I	Dino-Group-I-Clade-4	Euduboscquella	Euduboscquella_sp.
03de0074a96dbc497b41557575e51f00	ASV391	Heterotrophic protists	Eukaryota	Excavata	Discoba	Euglenozoa	Diplonemea	Diplonemida	Eupelagonemidae	Eupelagonemidae_X	Eupelagonemidae_X_sp.
03df4fb6aa58f327ecdbfe07774f2d63	ASV392		Eukaryota	Archaeplastida	Streptophyta	Streptophyta_X	NA	NA	NA	NA	NA
03e0791298ab47b99c8d8d4aea0ecae9	ASV393	Other protists	Eukaryota	TSAR	Alveolata	Dinoflagellata	NA	NA	NA	NA	NA
03e0a91888ecf7de000aa1a46846806c	ASV394	Other protists	Eukaryota	TSAR	Alveolata	Dinoflagellata	Dinophyceae	NA	NA	NA	NA
03e17e33476e0c958ad26f2d03b88ceb	ASV395	Heterotrophic protists	Eukaryota	Excavata	Discoba	Euglenozoa	Diplonemea	Diplonemida	Eupelagonemidae	Eupelagonemidae_X	Eupelagonemidae_X_sp.
03eb82f5fec1f289c56ada640d3a132e	ASV396	Other protists	Eukaryota	NA	NA	NA	NA	NA	NA	NA	NA
03f276ba1cbc01baa0eb0689db3489a6	ASV397	Other metazoans	Eukaryota	Obazoa	Opisthokonta	Metazoa	NA	NA	NA	NA	NA
03f358105bda7c94c5a7021f7ae4b63c	ASV398	Parasites	Eukaryota	TSAR	Alveolata	Dinoflagellata	Dinophyceae	Peridiniales	Blastodiniaceae	Blastodinium	NA
03f4ce291d6b0004c880d69c6198a61a	ASV399	Gelatinous zooplankton	Eukaryota	Obazoa	Opisthokonta	Metazoa	Urochordata	Urochordata_X	Appendicularia	Oikopleura	Oikopleura_dioica
03f87e0da4d84fc1af2edd7b60c20c51	ASV400	Autotrophic protists	Eukaryota	TSAR	Stramenopiles	Gyrista	NA	NA	NA	NA	NA
03fb31bab7e47c04bf2360d3bd92703a	ASV401	Parasites	Eukaryota	TSAR	Alveolata	Dinoflagellata	Syndiniales	Dino-Group-II	Dino-Group-II-Clade-12	Dino-Group-II-Clade-12_X	Dino-Group-II-Clade-12_X_sp.
03fc1abd583c81451f3ff22d5cba60df	ASV402	Other protists	Eukaryota	TSAR	Rhizaria	Radiolaria	Acantharea	Acantharea_C	NA	NA	NA
03feb4a6018e6c299cf5756111d3f060	ASV403	Other protists	Eukaryota	Archaeplastida	Chlorophyta	Chlorophyta_X	NA	NA	NA	NA	NA
03ffff7d0767e3643f76eeabe808e788	ASV404	Parasites	Eukaryota	TSAR	Alveolata	Dinoflagellata	Syndiniales	Dino-Group-II	NA	NA	NA
0405fef0e1b55202fa7b50c5cc6fbf9b	ASV405	Other protists	Eukaryota	TSAR	Rhizaria	Radiolaria	Polycystinea	Spumellaria	Hexalonchidae	NA	NA
0407735d01645afa65eb6590ed4a099c	ASV406	eSNCM	Eukaryota	TSAR	Rhizaria	Radiolaria	Polycystinea	Nassellaria	Sphaerozoidae	Collozoum	Collozoum_pelagicum
0408b732dd4a4f148b1983e1c6cf7460	ASV407	Other protists	Eukaryota	TSAR	Rhizaria	Radiolaria	Acantharea	NA	NA	NA	NA
04094268717de888587d4525535f01a4	ASV408	Mixotrophic protists	Eukaryota	TSAR	Alveolata	Dinoflagellata	Dinophyceae	NA	NA	NA	NA
040a74348d6fbf1d48983b3b956cba23	ASV409	Other protists	Eukaryota	TSAR	Stramenopiles	Gyrista	NA	NA	NA	NA	NA
040e22b52d18c1ee3d87910481a41cc9	ASV410	Other protists	Eukaryota:nucl	Cryptista:nucl	Cryptophyta:nucl	Cryptophyta_X:nucl	Cryptophyceae:nucl	Cryptomonadales:nucl	Cryptomonadales_X:nucl	Geminigera:nucl	Geminigera_cryophila:nucl
040fc687bf0753323ef1279fe872dea0	ASV411	Other metazoans	Eukaryota	Obazoa	Opisthokonta	NA	NA	NA	NA	NA	NA
041047976d553e54caf52b21965d397d	ASV412	Heterotrophic protists	Eukaryota	Excavata	Discoba	Euglenozoa	Diplonemea	Diplonemida	Diplonemidae	Diplonema	Diplonema_sp.
04109623c593380ea105e94a7e0c4569	ASV413	Heterotrophic protists	Eukaryota	Obazoa	Opisthokonta	Choanoflagellata	Choanoflagellatea	Acanthoecida	Stephanoecidae_Group_D	Stephanoecidae_Group_D_X	Stephanoecidae_Group_D_X_sp.
0413a02293519e69000d12f46b7e03b0	ASV414	Mollusks	Eukaryota	Obazoa	Opisthokonta	Metazoa	Mollusca	Bivalvia	Heteroconchia	NA	NA
041504871ef13978da3f2a8c48541846	ASV415	Autotrophic protists	Eukaryota	Excavata	Discoba	Euglenozoa	Euglenida	NA	NA	NA	NA
04160ca78ebc03aa861bc288a2a4edae	ASV416	Heterotrophic protists	Eukaryota	TSAR	Rhizaria	Radiolaria	RAD-B	RAD-B_X	RAD-B_X_Group-III	RAD-B_X_Group-III_X	RAD-B_X_Group-III_X_sp.
04192df51cf624f3dcb496fe2215c189	ASV417	Heterotrophic protists	Eukaryota	Obazoa	Opisthokonta	Choanoflagellata	Choanoflagellatea	Acanthoecida	Stephanoecidae_Group_H	Stephanoecidae_Group_H_X	Stephanoecidae_Group_H_X_sp.
04193a7d2fe562e33d8ae5ab81b16896	ASV418	Other protists	Eukaryota	NA	NA	NA	NA	NA	NA	NA	NA
041a24fd4799536263515ba6ab66c22d	ASV419	Other protists	Eukaryota	TSAR	Alveolata	NA	NA	NA	NA	NA	NA
041b1972d535ea3e2cc9e38d222a7b84	ASV420	Other protists	Eukaryota	TSAR	Alveolata	Dinoflagellata	Dinophyceae	Dinophyceae_X	Dinophyceae_XX	Dinophyceae_XXX	Dinophyceae_XXX_sp.
041c18eda27bd38b3fae44d91b5b0072	ASV421	Other protists	Eukaryota	TSAR	Stramenopiles	Gyrista	NA	NA	NA	NA	NA
0423af65fb7d2c0db45be7a27367710a	ASV422	Parasites	Eukaryota	TSAR	Alveolata	Dinoflagellata	Syndiniales	Dino-Group-II	NA	NA	NA
0423cff64c414ec425f82942bab90f13	ASV423	Other protists	Eukaryota	TSAR	Alveolata	Dinoflagellata	NA	NA	NA	NA	NA
0424a40df6a2c1f3c5bc51287a8ff358	ASV424	Other protists	Eukaryota	NA	NA	NA	NA	NA	NA	NA	NA
042981c54a4387928762de62b494f8ef	ASV425	Autotrophic protists	Eukaryota	TSAR	Stramenopiles	Gyrista	MOCH-2	MOCH-2_X	MOCH-2_XX	MOCH-2_XXX	MOCH-2_XXX_sp.
0431d6899dd1c860a380a4ffc3989d3d	ASV426	Other protists	Eukaryota	TSAR	Alveolata	Dinoflagellata	Dinophyceae	NA	NA	NA	NA
04359c8f7eccee0037a10e9d71a0362f	ASV427	Parasites	Eukaryota	TSAR	Alveolata	Dinoflagellata	Syndiniales	Dino-Group-II	NA	NA	NA
04372797c83dca452dead84f0450d663	ASV428	Heterotrophic protists	Eukaryota	TSAR	Stramenopiles	Gyrista	Gyrista_X	Gyrista_XX	MAST-1	MAST-1D	MAST-1D_sp.
0437f3cb7c16c218243f3d016131e951	ASV429	Parasites	Eukaryota	TSAR	Alveolata	Dinoflagellata	Syndiniales	Dino-Group-II	Dino-Group-II-Clade-17	Dino-Group-II-Clade-17_X	Dino-Group-II-Clade-17_X_sp.
043a65f3426fee4abca464bb954ea13f	ASV430	Parasites	Eukaryota	TSAR	Alveolata	Dinoflagellata	Syndiniales	Dino-Group-II	Dino-Group-II-Clade-10-and-11	Dino-Group-II-Clade-10-and-11_X	Dino-Group-II-Clade-10-and-11_X_sp.
043c920ddd65bf8d9fe7bd1997854328	ASV431	Other protists	Eukaryota	TSAR	Alveolata	Dinoflagellata	Dinophyceae	NA	NA	NA	NA
043e03b0df81a51d90d2b1c722112bdf	ASV432	Heterotrophic protists	Eukaryota	Excavata	Discoba	Euglenozoa	Diplonemea	Diplonemida	Diplonemida_DSPDII	Diplonemida_DSPDII_X	Diplonemida_DSPDII_X_sp.
043e19ccd4af729f6f0cb49cf845ca38	ASV433	Autotrophic protists	Eukaryota	Archaeplastida	Chlorophyta	Chlorophyta_X	Pyramimonadophyceae	Pyramimonadales	Pyramimonadaceae	Pyramimonas	NA
043f42f4be640d1bf4b8cbf0b600c3ba	ASV434	Heterotrophic protists	Eukaryota	TSAR	Rhizaria	Radiolaria	Acantharea	Acantharea_A	Acantharea_A_X	Acanthoplegma	Acanthoplegma_sp.
04409929babb750291b7b67cf4e729a8	ASV435	Parasites	Eukaryota	TSAR	Alveolata	Dinoflagellata	Syndiniales	Dino-Group-II	Dino-Group-II-Clade-10-and-11	Dino-Group-II-Clade-10-and-11_X	Dino-Group-II-Clade-10-and-11_X_sp.
0440fa02130fc4f9ac99222a5271bd68	ASV436	Parasites	Eukaryota	TSAR	Alveolata	Dinoflagellata	Syndiniales	Dino-Group-I	Dino-Group-I-Clade-2	Dino-Group-I-Clade-2_X	Dino-Group-I-Clade-2_X_sp.
04427891a150a1405831c5e3c4c381c4	ASV437	Other protists	Eukaryota	TSAR	Alveolata	Dinoflagellata	Dinophyceae	NA	NA	NA	NA
0442d0355561f8cdb0a3f99332ff69c6	ASV438	Other protists	Eukaryota	NA	NA	NA	NA	NA	NA	NA	NA
0450513499b0aa8d114d784a754ed25d	ASV439	Autotrophic protists	Eukaryota	TSAR	Stramenopiles	Gyrista	Bacillariophyceae	Naviculales	Pleurosigmataceae	Pleurosigma	Pleurosigma_intermedium
0450636db5330d51d6907e78ff06aa7f	ASV440	Autotrophic protists	Eukaryota	TSAR	Stramenopiles	Gyrista	NA	NA	NA	NA	NA
0459381eefd47960387e9b2dda3e4541	ASV441	Parasites	Eukaryota	TSAR	Alveolata	NA	NA	NA	NA	NA	NA
045a03e07bf80667763700db54896188	ASV442	Heterotrophic protists	Eukaryota	TSAR	Rhizaria	Cercozoa	Filosa-Thecofilosea	Cryomonadida	Protaspa-lineage	Protaspa-lineage_X	Protaspa-lineage_X_sp.
045c406a34cae1289fcffd4f8905403c	ASV443	Other protists	Eukaryota	NA	NA	NA	NA	NA	NA	NA	NA
045c6c9a60840d1a2273135681052c06	ASV444	Parasites	Eukaryota	TSAR	Alveolata	Dinoflagellata	Syndiniales	Dino-Group-II	Dino-Group-II-Clade-4	Amoebophrya	Amoebophrya_ceratii
045eb5a4b5e87314ba520d896ae200f9	ASV445	Other metazoans	Eukaryota	Obazoa	Opisthokonta	Metazoa	Arthropoda	Crustacea	Maxillopoda	NA	NA
04610897ca263346cb8e51a26fc5425a	ASV446	Heterotrophic protists	Eukaryota	TSAR	Telonemia	Telonemia_X	Telonemia_XX	Telonemia_XXX	Telonemia-Group-2	Telonemia-Group-2_X	Telonemia-Group-2_X_sp.
046130f3107b37ce108cf470157ac718	ASV447	Other metazoans	Eukaryota	Obazoa	Opisthokonta	Metazoa	NA	NA	NA	NA	NA
0462014eba5d2f2cf0c8b97d182c4d55	ASV448	Other protists	Eukaryota	TSAR	Alveolata	Dinoflagellata	Dinophyceae	Gymnodiniales	Gymnodiniaceae	NA	NA
046468e65a022603a6f5f8f2244b8b99	ASV449	Heterotrophic protists	Eukaryota	Excavata	Discoba	Euglenozoa	Diplonemea	Diplonemida	Eupelagonemidae	Eupelagonemidae_X	Eupelagonemidae_X_sp.
04651a5249ea39fdd016b055d108a775	ASV450	Parasites	Eukaryota	TSAR	Alveolata	Dinoflagellata	Syndiniales	Dino-Group-II	Dino-Group-II-Clade-7	Dino-Group-II-Clade-7_X	Dino-Group-II-Clade-7_X_sp.
0466c45e049db5679a3453c5ccb0be69	ASV451	Parasites	Eukaryota	TSAR	Alveolata	Dinoflagellata	Syndiniales	Dino-Group-II	NA	NA	NA
0467cd3ee0a21ad3fa778b8ca55ab293	ASV452	Other protists	Eukaryota	TSAR	Alveolata	Dinoflagellata	Dinophyceae	NA	NA	NA	NA
0467d5b4d5dc21b8e3f847d64aa978b4	ASV453	Other protists	Eukaryota	NA	NA	NA	NA	NA	NA	NA	NA
04695b501a6b101332498640ed0c8e91	ASV454	Other protists	Eukaryota	TSAR	Alveolata	Dinoflagellata	Dinophyceae	NA	NA	NA	NA
046b4721afc2b7d31b9409227c5652d2	ASV455	Parasites	Eukaryota	TSAR	Alveolata	Dinoflagellata	Syndiniales	Dino-Group-II	NA	NA	NA
046c2c10438baf1d08e73a86cda99d56	ASV456	Heterotrophic protists	Eukaryota	TSAR	Rhizaria	Cercozoa	Chlorarachniophyceae	Chlorarachnida	Chlorarachnida_X	Chlorarachnion	Chlorarachnion_reptans
0472f26a613c4470582f897c53ff8593	ASV457	Other protists	Eukaryota	NA	NA	NA	NA	NA	NA	NA	NA
04730494edac3a8e1f1d60c599a1cf5b	ASV458	Heterotrophic protists	Eukaryota	Haptista	Centroplasthelida	Centroplasthelida_X	Pterocystida	Pterocystida_X	Pterocystida_XX	Pterocystida_XXX	Pterocystida_XXX_sp.
047521edf6cced2a5671c4e699d6180e	ASV459	Other protists	Eukaryota	TSAR	Stramenopiles	NA	NA	NA	NA	NA	NA
0478974e5655c8f42a3e7a6ac135cb00	ASV460	Parasites	Eukaryota	TSAR	Alveolata	Dinoflagellata	Syndiniales	Dino-Group-II	Dino-Group-II-Clade-1	Dino-Group-II-Clade-1_X	Dino-Group-II-Clade-1_X_sp.
047a5bcc30d33c4065b0efaf9e04c013	ASV461	Other metazoans	Eukaryota	Obazoa	Opisthokonta	Metazoa	NA	NA	NA	NA	NA
047f2f2d4eefca47f15d8613c1ae578d	ASV462	eSNCM	Eukaryota	TSAR	Rhizaria	Radiolaria	Acantharea	Acantharea_F	Acantharea_F2	Amphibelone	Amphibelone_heteracanthum
04840f5453e242077f8fb91bf958b251	ASV463	Heterotrophic protists	Eukaryota	TSAR	Rhizaria	Cercozoa	Filosa-Imbricatea	Thaumatomonadida	Thaumatomonadida_X	Thaumatomonadida_XX	Thaumatomonadida_XX_sp.
048b37716e2119592a49bf599efec1ee	ASV464	Other protists	Eukaryota	TSAR	Stramenopiles	NA	NA	NA	NA	NA	NA
048df55819089d4baa75842e3cac1699	ASV465	Autotrophic protists	Eukaryota	TSAR	Stramenopiles	Gyrista	Chrysophyceae	Chrysophyceae_Clade-EC2H	Chrysophyceae_Clade-EC2H_X	Chrysophyceae_Clade-EC2H_XX	Chrysophyceae_Clade-EC2H_XX_sp.
048ff00fbcb35f24883edaded4425dff	ASV466	Other protists	Eukaryota	TSAR	Alveolata	Dinoflagellata	Dinophyceae	NA	NA	NA	NA
0493b7e8581023ff8e7dac129f700cf2	ASV467	Heterotrophic protists	Eukaryota	Excavata	Discoba	Euglenozoa	Diplonemea	Diplonemida	Diplonemida_DSPDII	Diplonemida_DSPDII_X	Diplonemida_DSPDII_X_sp.
0498acfc80fd2e68d4e67a89bf30b804	ASV468	Other protists	Eukaryota	TSAR	Alveolata	Dinoflagellata	Dinophyceae	NA	NA	NA	NA
049c30590b97997cb5f20f16f28b424d	ASV469	Heterotrophic protists	Eukaryota	TSAR	Rhizaria	Radiolaria	Polycystinea	Spumellaria	Astrosphaeridae	NA	NA
04a4833590765e778a545e316684b9f9	ASV470	Heterotrophic protists	Eukaryota	TSAR	Rhizaria	Foraminifera	Foraminifera_X	Foraminifera_XX	Foraminifera_XXX	Foraminifera_XXXX	Foraminifera_XXXX_sp.
04b214638d4e6734b8a7af5032ca402e	ASV471	Mixotrophic protists	Eukaryota	TSAR	Alveolata	Dinoflagellata	Dinophyceae	Gonyaulacales	Ceratiaceae	Tripos	Tripos_furca
04bcf97a2cd84bb95a412766f0e5450f	ASV472	Autotrophic protists	Eukaryota	Archaeplastida	Chlorophyta	Chlorophyta_X	Chlorodendrophyceae	Chlorodendrales	Chlorodendraceae	Chlorodendrales_XX	Chlorodendrales_X_sp.
04c14ab6c4212eeeb6371330d21c873c	ASV473	Other protists	Eukaryota	TSAR	Alveolata	Dinoflagellata	NA	NA	NA	NA	NA
04c168866365fc265fa9bb8563727408	ASV474	Mixotrophic protists	Eukaryota	TSAR	Stramenopiles	Gyrista	Raphidophyceae	Raphidophyceae_X	Raphidophyceae_XX	Fibrocapsa	Fibrocapsa_japonica
04c21adf6fdea375284d15a72f76b3a5	ASV475	Gelatinous zooplankton	Eukaryota	Obazoa	Opisthokonta	Metazoa	Cnidaria	Cnidaria_X	Hydrozoa	Melicertissa	Melicertissa_sp.
04c39a2a2936157f12b522886d28fc23	ASV476	eSNCM	Eukaryota	TSAR	Rhizaria	Radiolaria	Polycystinea	Nassellaria	Triospyrididae	Ceratospyris	Ceratospyris_hyperborea
04ca190b2506bb564956c8bc60cd1012	ASV477	Heterotrophic protists	Eukaryota	TSAR	Telonemia	Telonemia_X	Telonemia_XX	Telonemia_XXX	Telonemia-Group-1	Telonema-Group-1	Telonema_subtile
04e31d453e10903e601df7971d259764	ASV478	Other protists	Eukaryota	TSAR	Alveolata	Dinoflagellata	NA	NA	NA	NA	NA
04e5f6b88d61ab6a6c524b6f3add42b1	ASV479	Heterotrophic protists	Eukaryota	TSAR	Rhizaria	Radiolaria	Polycystinea	Nassellaria	Lophophaenidae	Lithomelissa	Lithomelissa_setosa
04e8ba6fffb06e7ffafa913d1a923bd0	ASV480	Heterotrophic protists	Eukaryota	TSAR	Stramenopiles	Gyrista	Gyrista_X	Gyrista_XX	MAST-1	MAST-1C	MAST-1C_sp.
04e92288238b9f84204aa220994d5409	ASV481	Heterotrophic protists	Eukaryota	Archaeplastida	Picozoa	Picozoa_X	Picozoa_XX	Picozoa_XXX	Picozoa_XXXX	Picozoa_XXXXX	Picozoa_XXXXX_sp.
04e9234d3e51824861aa4aa1cd023b41	ASV482	Parasites	Eukaryota	TSAR	Alveolata	Dinoflagellata	Syndiniales	Dino-Group-II	Dino-Group-II-Clade-4	Amoebophrya	Amoebophrya_ceratii
04e946c7aa7782782bab30f49ba245dc	ASV483	Other protists	Eukaryota	Provora	Nibbleridia	Nibbleridia_X	Nibbleridea	Nibbleridida	Nibbleridae	Nibbleromonas	NA
04eae8ca753e3e50b85e90e7e70111ea	ASV484	Parasites	Eukaryota	TSAR	Alveolata	Dinoflagellata	Dinophyceae	Dinophyceae_X	Oodiniaceae	Oodinium	Oodinium_pouchetii
04eb70b8060503d5ea75b2a38a1973cd	ASV485	Mixotrophic protists	Eukaryota	TSAR	Alveolata	Dinoflagellata	Dinophyceae	Peridiniales	Heterocapsaceae	Heterocapsa	Heterocapsa_nei/rotundata
04ee438dd29ad77e1709845083a59701	ASV486	Parasites	Eukaryota	TSAR	Alveolata	Dinoflagellata	Syndiniales	Dino-Group-II	Dino-Group-II-Clade-14	Dino-Group-II-Clade-14_X	Dino-Group-II-Clade-14_X_sp.
04f7f8bf3a890b57792e11ebe573cbaf	ASV487	Parasites	Eukaryota	TSAR	Alveolata	Dinoflagellata	Syndiniales	Dino-Group-II	Dino-Group-II-Clade-12	Dino-Group-II-Clade-12_X	Dino-Group-II-Clade-12_X_sp.
04f8850de78a3bbdd608cafdb1db51fd	ASV488	Other protists	Eukaryota	NA	NA	NA	NA	NA	NA	NA	NA
04f8b69ad702130af0c24d2f176d83cc	ASV489	Other protists	Eukaryota	NA	NA	NA	NA	NA	NA	NA	NA
04fb26d7d1ce149e2ef79c86d5ea121f	ASV490	Other protists	Eukaryota	Provora	Nebulidia	Nebulidia_X	Nebulidea	Nebulidida	Nebulidae	Nebulomonas	Nebulomonas_marisrubri
05007dfe8deb7c98b9267e46035d01b7	ASV491	Parasites	Eukaryota	TSAR	Alveolata	Dinoflagellata	Syndiniales	Dino-Group-II	Dino-Group-II-Clade-1	Dino-Group-II-Clade-1_X	Dino-Group-II-Clade-1_X_sp.
05016f3c09d91dcb331f93036dd06cc1	ASV492	Heterotrophic protists	Eukaryota	TSAR	Alveolata	Ciliophora	Spirotrichea	Choreotrichida	Strombidinopsidae	Strombidinopsis	Strombidinopsis_acuminata
05019db9fed95a0b2a5ffa1f0b5c9edd	ASV493		Eukaryota	Archaeplastida	Streptophyta	Streptophyta_X	NA	NA	NA	NA	NA
0503f5862745f87fb090d815e1a26544	ASV494	Other protists	Eukaryota	TSAR	Alveolata	Dinoflagellata	NA	NA	NA	NA	NA
05056a305368580e044e3f04b8c926b4	ASV495	Heterotrophic protists	Eukaryota	TSAR	Stramenopiles	Bigyra	Sagenista	Sagenista_X	MAST-7	MAST-7E	MAST-7E_sp.
050d39b7249cb79fb69537cfc5ef8e5a	ASV496	Parasites	Eukaryota	TSAR	Alveolata	Dinoflagellata	Syndiniales	Dino-Group-II	Dino-Group-II-Clade-1	Dino-Group-II-Clade-1_X	Dino-Group-II-Clade-1_X_sp.
0511c884511a93118b64bcd4fadd3e36	ASV497	Other protists	Eukaryota	TSAR	Alveolata	Dinoflagellata	NA	NA	NA	NA	NA
05140db7ff79164b8e054f32bc8e0c1a	ASV498	Other protists	Eukaryota	NA	NA	NA	NA	NA	NA	NA	NA
0516face2811aca4337dbf072697c38d	ASV499	Other protists	Eukaryota	TSAR	Alveolata	NA	NA	NA	NA	NA	NA
051c2f8bcf4c838f9f9deca4e259bdc6	ASV500	Other protists	Eukaryota	TSAR	Rhizaria	Radiolaria	Acantharea	NA	NA	NA	NA
051d2919df4929701817772807058378	ASV501	Parasites	Eukaryota	TSAR	Alveolata	Dinoflagellata	Syndiniales	Dino-Group-I	Dino-Group-I-Clade-5	Dino-Group-I-Clade-5_X	Dino-Group-I-Clade-5_X_sp.
05202203842d389b0d4da2f299399fbe	ASV502	Parasites	Eukaryota	TSAR	Alveolata	Dinoflagellata	Syndiniales	Dino-Group-II	NA	NA	NA
052183d5779ae077a915831bbd6e39b2	ASV503	Other protists	Eukaryota	TSAR	Alveolata	Dinoflagellata	Dinophyceae	NA	NA	NA	NA
05229742baba896b1f73b71a65ecf9f7	ASV504	Autotrophic protists	Eukaryota	Archaeplastida	Chlorophyta	Chlorophyta_X	Prasino-Clade-9	Prasino-Clade-9_X	Prasino-Clade-9_XX	Prasino-Clade-9_XXX	Prasino-Clade-9_XXX_sp.
0522f49ab991ad739ae30ad07a1538ab	ASV505	Parasites	Eukaryota	TSAR	Alveolata	Dinoflagellata	Dinophyceae	Peridiniales	Blastodiniaceae	Blastodinium	Blastodinium_contortum
0526839316d44bae7e33205f4b88c1fa	ASV506	Parasites	Eukaryota	TSAR	Alveolata	Dinoflagellata	Syndiniales	Dino-Group-I	Dino-Group-I-Clade-4	Dino-Group-I-Clade-4_X	Dino-Group-I-Clade-4_X_sp.
0529c2e9481017b8b7f288d6d1c4aef3	ASV507	Parasites	Eukaryota	TSAR	Alveolata	Dinoflagellata	Syndiniales	Dino-Group-II	Dino-Group-II-Clade-1	Dino-Group-II-Clade-1_X	Dino-Group-II-Clade-1_X_sp.
052dc6a986e48613dc22b79af8eb6f7c	ASV508	Other metazoans	Eukaryota	Obazoa	Opisthokonta	NA	NA	NA	NA	NA	NA
052e91cf7a32e37224d40d1baba3b302	ASV509	Other protists	Eukaryota	TSAR	Alveolata	Dinoflagellata	NA	NA	NA	NA	NA
0533e8b4c5af56f8d22aa5e60b1dd56a	ASV510	Other protists	Eukaryota	NA	NA	NA	NA	NA	NA	NA	NA
0533f88d0fe55c4e7db668b11b48b005	ASV511	Parasites	Eukaryota	TSAR	Alveolata	Dinoflagellata	Syndiniales	Dino-Group-I	Dino-Group-I-Clade-8	Dino-Group-I-Clade-8_X	Dino-Group-I-Clade-8_X_sp.
0534dbe09496b40ee5c900184a3813c5	ASV512	Autotrophic protists	Eukaryota	TSAR	Stramenopiles	Gyrista	Chrysophyceae	Chrysophyceae_Clade-EC2I	Chrysophyceae_Clade-EC2I_X	Chrysophyceae_Clade-EC2I_XX	Chrysophyceae_Clade-EC2I_XX_sp.
0536bc05da7961ddbbdd8edb3cf1d38f	ASV513	Other metazoans	Eukaryota	Obazoa	Opisthokonta	Metazoa	NA	NA	NA	NA	NA
053e7c9927b951ea766eb386550aa872	ASV514	Other protists	Eukaryota	NA	NA	NA	NA	NA	NA	NA	NA
053f76798b795b1512b4c3eb6c5f11fd	ASV515	Other protists	Eukaryota	TSAR	Rhizaria	Foraminifera	Globothalamea	Rotaliida	NA	NA	NA
0541e70f411fcd29a56eef4acbdde81c	ASV516	Other protists	Eukaryota	TSAR	Alveolata	Dinoflagellata	Dinophyceae	NA	NA	NA	NA
05463c4452ead2037207e53fc6a867c4	ASV517	Autotrophic protists	Eukaryota	TSAR	Stramenopiles	Gyrista	Mediophyceae	Chaetocerotales	Chaetocerotaceae	Chaetoceros	NA
05479447f3e7f0a129e984c1af24ca9e	ASV518	Other metazoans	Eukaryota	Obazoa	Opisthokonta	Metazoa	NA	NA	NA	NA	NA
0547d863d98291f316dcaa2efb265298	ASV519	Parasites	Eukaryota	TSAR	Alveolata	Dinoflagellata	Syndiniales	Dino-Group-II	Dino-Group-II-Clade-10-and-11	Dino-Group-II-Clade-10-and-11_X	Dino-Group-II-Clade-10-and-11_X_sp.
05481926b26f8ae39d8ee14330b75b26	ASV520	Other metazoans	Eukaryota	Obazoa	Opisthokonta	Metazoa	NA	NA	NA	NA	NA
05487f3a5fbe693a187c7990be2bc0d5	ASV521	Other protists	Eukaryota	TSAR	Alveolata	Dinoflagellata	Dinophyceae	Peridiniales	NA	NA	NA
054989d1c669588c29783a3ded9af2e1	ASV522	Other metazoans	Eukaryota	Obazoa	Opisthokonta	Metazoa	NA	NA	NA	NA	NA
054a9c3b9eae54b4c8cd050218aecd19	ASV523	Other protists	Eukaryota:nucl	Cryptista:nucl	Cryptophyta:nucl	Cryptophyta_X:nucl	Cryptophyceae:nucl	Cryptomonadales:nucl	Cryptomonadales_X:nucl	Geminigera:nucl	Geminigera_cryophila:nucl
0550c32b09ef03bc29eff2d9c833dae6	ASV524	Other metazoans	Eukaryota	Obazoa	Opisthokonta	Metazoa	Arthropoda	Crustacea	Ostracoda	Vargula	NA
05534aab3082cc3b2f8180b7b6e9f129	ASV525	Heterotrophic protists	Eukaryota	TSAR	Stramenopiles	Bigyra	Opalozoa	Nanomonadea	MAST-3	MAST-3E	MAST-3E_sp.
05540dae4e8ab5fc1baf973d5edb94cb	ASV526	Other protists	Eukaryota	NA	NA	NA	NA	NA	NA	NA	NA
055566e34466774d1380ca18b9874bd1	ASV527	Parasites	Eukaryota	TSAR	Alveolata	Dinoflagellata	Syndiniales	Dino-Group-II	Dino-Group-II-Clade-27	Dino-Group-II-Clade-27_X	Dino-Group-II-Clade-27_X_sp.
0558e98ab2280397d17090f9f6097192	ASV528	Parasites	Eukaryota	TSAR	Alveolata	Dinoflagellata	Syndiniales	Dino-Group-II	NA	NA	NA
055dbfa98dc0d2e9335e2379c25e840d	ASV529	Heterotrophic protists	Eukaryota	Obazoa	Opisthokonta	Choanoflagellata	Choanoflagellatea	Acanthoecida	Stephanoecidae_Group_H	Stephanoecidae_Group_H_X	Stephanoecidae_Group_H_X_sp.
056439d0f9975d83ef757048ff36a7c6	ASV530	Heterotrophic protists	Eukaryota	Excavata	Discoba	Euglenozoa	Diplonemea	Diplonemida	Diplonemidae	Diplonema	Diplonema_sp.
05681dfe4df704c158034784a48446d0	ASV531	Other protists	Eukaryota	TSAR	Alveolata	Dinoflagellata	NA	NA	NA	NA	NA
056bace439f9ef5ffcf78b03350e8743	ASV532	Other protists	Eukaryota	Archaeplastida	Chlorophyta	Chlorophyta_X	NA	NA	NA	NA	NA
0570819f774154c14b0c5563c3a77703	ASV533	Parasites	Eukaryota	TSAR	Alveolata	Dinoflagellata	Syndiniales	Dino-Group-II	Dino-Group-II_X	Dino-Group-II_XX	Dino-Group-II_XX_sp.
057099904daff0285fadb4723714e1e2	ASV534	Autotrophic protists	Eukaryota	Archaeplastida	Chlorophyta	Chlorophyta_X	Mamiellophyceae	Mamiellales	Bathycoccaceae	Ostreococcus	NA
0574499b03f00dd4bd5da925d1369ef5	ASV535	Parasites	Eukaryota	TSAR	Alveolata	Dinoflagellata	Syndiniales	Dino-Group-II	Dino-Group-II-Clade-22	Dino-Group-II-Clade-22_X	Dino-Group-II-Clade-22_X_sp.
0577f882679b336e97e11f53131be0cc	ASV536	Parasites	Eukaryota	TSAR	Alveolata	Apicomplexa	Coccidiomorphea	Eimeriida	Sarcocystidae	NA	NA
057a4d8a53d0e8393e8600d5f2b413b9	ASV537	Heterotrophic protists	Eukaryota	TSAR	Stramenopiles	Bigyra	Sagenista	Labyrinthulomycetes	Oblongichytridiaceae	Oblongichytrium	Oblongichytrium_sp.
057a6618c9be0ea9f2432bd301fdee99	ASV538	Parasites	Eukaryota	TSAR	Alveolata	Dinoflagellata	Syndiniales	Dino-Group-II	Dino-Group-II-Clade-9	Dino-Group-II-Clade-9_X	Dino-Group-II-Clade-9_X_sp.
057b7937f3b0730a3ee5dcfbe1a9279e	ASV539	Other protists	Eukaryota	NA	NA	NA	NA	NA	NA	NA	NA
057d5c9ccf5c9438f4123ad2cba82c4d	ASV540	eSNCM	Eukaryota	TSAR	Rhizaria	Radiolaria	Polycystinea	Nassellaria	Pterocorythidae	Pterocorys	Pterocorys_sp.
0586edc72b15d2b29101c573f1a9be86	ASV541	Parasites	Eukaryota	TSAR	Alveolata	Dinoflagellata	Syndiniales	Dino-Group-II	Dino-Group-II-Clade-22	Dino-Group-II-Clade-22_X	Dino-Group-II-Clade-22_X_sp.
05870d3168be568dd76f070d9803a08a	ASV542	Other metazoans	Eukaryota	Obazoa	Opisthokonta	Metazoa	NA	NA	NA	NA	NA
058807a15af56ee9cb0a6c77e167f7b8	ASV543	Heterotrophic protists	Eukaryota	TSAR	Rhizaria	Cercozoa	Filosa-Thecofilosea	Cryomonadida	Protaspa-lineage	Protaspa	Protaspa_sp.
058fb52e8450587f7c326258e8202bd8	ASV544	Parasites	Eukaryota	TSAR	Alveolata	Dinoflagellata	Syndiniales	Dino-Group-I	Dino-Group-I-Clade-3	Dino-Group-I-Clade-3_X	Dino-Group-I-Clade-3_X_sp.
0596cfde846d5e579db997006ca80eb6	ASV545	Heterotrophic protists	Eukaryota	TSAR	Alveolata	Dinoflagellata	Dinophyceae	Peridiniales	Protoperidiniaceae	Protoperidinium	Protoperidinium_sp.
059a9ea7a8cf5e35e53e1fb951f4c781	ASV546	Heterotrophic protists	Eukaryota	TSAR	Stramenopiles	Bigyra	Sagenista	Labyrinthulomycetes	Labyrinthulomycetes_LAB1/6/8	Labyrinthulomycetes_LAB6	Labyrinthulomycetes_LAB6_sp.
059ea5365378d27b3a39c34082619545	ASV547	Other protists	Eukaryota	TSAR	Alveolata	Dinoflagellata	Dinophyceae	NA	NA	NA	NA
05a7e935c7cd2106b03c381ff38cf5ba	ASV548	Other protists	Eukaryota	TSAR	Alveolata	Dinoflagellata	Syndiniales	Dino-Group-II	NA	NA	NA
05a8c0f02e8b95f0be23d5927603e92d	ASV549	Heterotrophic protists	Eukaryota	TSAR	Telonemia	Telonemia_X	Telonemia_XX	Telonemia_XXX	Telonemia-Group-1	NA	NA
05a97c9bb92eef3033ccd9293097ca11	ASV550	Parasites	Eukaryota	TSAR	Alveolata	Dinoflagellata	Syndiniales	Dino-Group-II	Dino-Group-II-Clade-9	Dino-Group-II-Clade-9_X	Dino-Group-II-Clade-9_X_sp.
05b3f9a64f40e2b1712501943865afad	ASV551	Parasites	Eukaryota	TSAR	Alveolata	Dinoflagellata	Syndiniales	Dino-Group-II	NA	NA	NA
05b56f275bce4a32d670a390e61c5ab9	ASV552	Heterotrophic protists	Eukaryota	Archaeplastida	Picozoa	Picozoa_X	Picozoa_XX	Picozoa_XXX	Picozoa_XXXX	Picozoa_XXXXX	Picozoa_XXXXX_sp.
05b598fab20b0c3fd322d2f73a58d764	ASV553	Parasites	Eukaryota	TSAR	Alveolata	Dinoflagellata	Syndiniales	Dino-Group-II	Dino-Group-II-Clade-10-and-11	Dino-Group-II-Clade-10-and-11_X	Dino-Group-II-Clade-10-and-11_X_sp.
05b828899c3c163a864edab540d1a9e6	ASV554	Parasites	Eukaryota	TSAR	Alveolata	Dinoflagellata	Syndiniales	Dino-Group-III	Dino-Group-III_X	Dino-Group-III_XX	Dino-Group-III_XX_sp.
05b8be1b75bbf462fb53046bec4be20c	ASV555	Heterotrophic protists	Eukaryota	Obazoa	Opisthokonta	Choanoflagellata	Choanoflagellatea	Acanthoecida	Acanthoecidae_Group_G	Savillea	Savillea_micropora
05be70300027bc107b0b875b55316f92	ASV556	Autotrophic protists	Eukaryota	Archaeplastida	Chlorophyta	Chlorophyta_X	Chloropicophyceae	Chloropicales	Chloropicaceae	Chloropicon	Chloropicon_roscoffensis
05be70ffcb8246ed301c874446da9deb	ASV557	Parasites	Eukaryota	TSAR	Alveolata	Dinoflagellata	Syndiniales	Dino-Group-II	Dino-Group-II-Clade-1	Dino-Group-II-Clade-1_X	Dino-Group-II-Clade-1_X_sp.
05c11f3ce1db7b2aeddf7d0b5d5a19b6	ASV558	Heterotrophic protists	Eukaryota	TSAR	Alveolata	Ciliophora	Spirotrichea	Choreotrichida-Tintinnina	Eutintinnidae	Eutintinnus	NA
05c1601199a818a4f633ccb9e94da93d	ASV559	Parasites	Eukaryota	TSAR	Alveolata	Dinoflagellata	Syndiniales	Dino-Group-II	NA	NA	NA
05c255441d46ba748f249303fc1b74f9	ASV560	Mixotrophic protists	Eukaryota	TSAR	Alveolata	Dinoflagellata	Dinophyceae	Gonyaulacales	Pyrocystaceae	Triadinium	Triadinium_polyedricum
05c4a974c6dfffb6fd5e662df23adcb4	ASV561	Other protists	Eukaryota	NA	NA	NA	NA	NA	NA	NA	NA
05c60eae0378aa0a7b23116a41247403	ASV562	Autotrophic protists	Eukaryota	TSAR	Stramenopiles	Gyrista	Pinguiophyceae	Pinguiochrysidales	Pinguiochrysidaceae	Phaeomonas	Phaeomonas_parva
05c6c662eab3677f463034299d3dcb6b	ASV563	eSNCM	Eukaryota	TSAR	Alveolata	Dinoflagellata	Noctilucophyceae	Noctilucales	Noctilucaceae	Noctiluca	Noctiluca_scintillans
05ca27d9df733b6ec5a46f89d5ace7bb	ASV564	Other metazoans	Eukaryota	Obazoa	Opisthokonta	Metazoa	NA	NA	NA	NA	NA
05ca478c9eaf952c80d5b5c575b5cc47	ASV565	Other protists	Eukaryota	NA	NA	NA	NA	NA	NA	NA	NA
05ce9f23620c3c9422e913b41a53fbaa	ASV566	Parasites	Eukaryota	TSAR	Alveolata	Dinoflagellata	Syndiniales	Dino-Group-I	Dino-Group-I-Clade-1	Dino-Group-I-Clade-1_X	Dino-Group-I-Clade-1_X_sp.
05d0cec213a3eaad261b5f5a21b540ee	ASV567	Parasites	Eukaryota	TSAR	Alveolata	Dinoflagellata	Syndiniales	Dino-Group-II	Dino-Group-II-Clade-10-and-11	Dino-Group-II-Clade-10-and-11_X	Dino-Group-II-Clade-10-and-11_X_sp.
05d3d532130b783d707df1cbc806aaf3	ASV568	Other metazoans	Eukaryota	Obazoa	Opisthokonta	Metazoa	NA	NA	NA	NA	NA
05d7a6fb30dcb54bcb8b636088c872ca	ASV569	Other protists	Eukaryota	TSAR	Stramenopiles	NA	NA	NA	NA	NA	NA
05ddc6e5ee18e65db71c82c897f74bc5	ASV570	Other protists	Eukaryota	NA	NA	NA	NA	NA	NA	NA	NA
05dde03e5c16153e7ff47ce5806b4739	ASV571	Other protists	Eukaryota	TSAR	NA	NA	NA	NA	NA	NA	NA
05e03c07abcb260b3791f0ab09eab82c	ASV572	Other protists	Eukaryota	TSAR	Alveolata	NA	NA	NA	NA	NA	NA
05e30adf9b32aa09b1338aaeef919ac0	ASV573	Heterotrophic protists	Eukaryota	TSAR	Stramenopiles	Bigyra	Sagenista	Sagenista_X	MAST-8	NA	NA
05e35319d40458f32397536c7815ee60	ASV574	Parasites	Eukaryota	TSAR	Alveolata	Dinoflagellata	Syndiniales	Dino-Group-II	Dino-Group-II-Clade-1	Dino-Group-II-Clade-1_X	Dino-Group-II-Clade-1_X_sp.
05e39a7b831dc429902f40be4c37c13f	ASV575	Parasites	Eukaryota	TSAR	Alveolata	Dinoflagellata	Syndiniales	Dino-Group-III	Dino-Group-III_X	Dino-Group-III_XX	Dino-Group-III_XX_sp.
05e47cdd054f2fefa83400eb14719978	ASV576	Other protists	Eukaryota	NA	NA	NA	NA	NA	NA	NA	NA
05e8a3af09fb24c5e606a0a1401d66ae	ASV577	Other metazoans	Eukaryota	Obazoa	Opisthokonta	Metazoa	Arthropoda	Hexapoda	Insecta	NA	NA
05f2b8df96935dc3246bc38d9ae61dae	ASV578	Heterotrophic protists	Eukaryota	TSAR	Stramenopiles	Bigyra	Opalozoa	Nanomonadea	MAST-3	MAST-3K	MAST-3K_sp.
05f54b5e887eeab9f7434306bc1fa371	ASV579	Other protists	Eukaryota	NA	NA	NA	NA	NA	NA	NA	NA
05f5e59bd039aa27f9cdffc6ef00d5fa	ASV580	Other protists	Eukaryota	NA	NA	NA	NA	NA	NA	NA	NA
05f6fc212fc7d9e169c060cb8e161512	ASV581	Other protists	Eukaryota	TSAR	Alveolata	Dinoflagellata	Dinophyceae	NA	NA	NA	NA
05f8700e8dba2bb896aec202944410a3	ASV582	Other protists	Eukaryota	NA	NA	NA	NA	NA	NA	NA	NA
05f94dc902aff81701e27d5198bfc4d3	ASV583	Heterotrophic protists	Eukaryota	Excavata	Discoba	Euglenozoa	Diplonemea	Diplonemida	Diplonemidae	Diplonema	Diplonema_papillatum
05fccc961d0c9145f20f1b0df5c44eb1	ASV584	Other protists	Eukaryota	TSAR	Alveolata	Dinoflagellata	NA	NA	NA	NA	NA
05fd570dad62ffcdb0f7505652005d9b	ASV585	Other protists	Eukaryota	TSAR	Alveolata	NA	NA	NA	NA	NA	NA
05ff621b6b4fd5298e0f7cbe417c91c8	ASV586	Other protists	Eukaryota	TSAR	Stramenopiles	Gyrista	NA	NA	NA	NA	NA
060280138fbbea294a27a334879ebbec	ASV587	Other protists	Eukaryota	NA	NA	NA	NA	NA	NA	NA	NA
0606000bea27a6e3ee3009d3097caa39	ASV588	Mixotrophic protists	Eukaryota	Haptista	Haptophyta	Haptophyta_X	Prymnesiophyceae	Prymnesiales	Chrysochromulinaceae	Chrysochromulina	Chrysochromulina_sp.
0606d6a3f048f4f3471366052ba2782d	ASV589	Other metazoans	Eukaryota	Obazoa	Opisthokonta	Metazoa	Porifera	Porifera_X	Demospongiae	Amphimedon	Amphimedon_compressa
060ae09d83fc949c585e674a8810749e	ASV590	Other protists	Eukaryota	Excavata	Discoba	Euglenozoa	NA	NA	NA	NA	NA
060cd266fed7e87c534f8531f0a6d633	ASV591	Other protists	Eukaryota	NA	NA	NA	NA	NA	NA	NA	NA
060cf8898b966041ab93cc737f9da6d5	ASV592	Heterotrophic protists	Eukaryota	TSAR	Stramenopiles	Bigyra	Sagenista	Sagenista_X	MAST-4	MAST-4D	MAST-4D_sp.
060f4af5d40a04a13b3d898654c0388b	ASV593	Heterotrophic protists	Eukaryota	TSAR	Stramenopiles	Bigyra	Opalozoa	Nanomonadea	MAST-3	MAST-3I	MAST-3I_sp.
060ff1ce230282200a6c0ca4376edef8	ASV594	Other protists	Eukaryota	TSAR	Alveolata	Dinoflagellata	Dinophyceae	NA	NA	NA	NA
06102c35e8cc70e594966eeea4277399	ASV595	Parasites	Eukaryota	TSAR	Alveolata	Dinoflagellata	Syndiniales	Dino-Group-II	NA	NA	NA
06128be798588a08b649536ac582201c	ASV596	Autotrophic protists	Eukaryota	Cryptista	Cryptophyta	Cryptophyta_X	Cryptophyceae	Cryptomonadales	Cryptomonadales_X	Proteomonas	Proteomonas_sp.
06145f28882945d6b504a6f42d139590	ASV597	Parasites	Eukaryota	TSAR	Alveolata	Dinoflagellata	Syndiniales	Dino-Group-III	Dino-Group-III_X	Dino-Group-III_XX	Dino-Group-III_XX_sp.
061a40692fed2ab6a07539f3efe4b962	ASV598	Other protists	Eukaryota	TSAR	Alveolata	Dinoflagellata	Dinophyceae	Gonyaulacales	Gonyaulacaceae	Spiniferites	Spiniferites_mirabilis
061f0d6ceac2c1abc1f27f426a1e6a47	ASV599	Other protists	Eukaryota	TSAR	Alveolata	Dinoflagellata	Dinophyceae	NA	NA	NA	NA
0623f1e054852a65c2f4a39b25d20208	ASV600	Other metazoans	Eukaryota	Obazoa	Opisthokonta	NA	NA	NA	NA	NA	NA
06254f4edce2a7e819c5bbbaf1357398	ASV601		Eukaryota	Archaeplastida	Rhodophyta	Rhodophyta_X	Florideophyceae	Corallinales	Corallinales_X	Corallinales_XX	Corallinales_XX_sp.
062b33df47ec9a3b93b8fbda268e5e7e	ASV602	Copepods	Eukaryota	Obazoa	Opisthokonta	Metazoa	Arthropoda	Crustacea	Maxillopoda	Acrocalanus	Acrocalanus_gracilis
062ba47ad33b6eb926543b5318137031	ASV603	Autotrophic protists	Eukaryota	TSAR	Stramenopiles	Gyrista	Chrysophyceae	Paraphysomonadales	Paraphysomonadaceae	Paraphysomonas	NA
063121ba3c18edb4a44ed41556701c0d	ASV604	Other protists	Eukaryota	NA	NA	NA	NA	NA	NA	NA	NA
0634c6de96bef5537b30c35dbcad105e	ASV605	Other protists	Eukaryota	Haptista	Haptophyta	Haptophyta_X	Prymnesiophyceae	NA	NA	NA	NA
0635c4443308994fb55351e1920c9aa0	ASV606	Heterotrophic protists	Eukaryota	TSAR	Stramenopiles	Bigyra	Sagenista	Sagenista_X	MAST-8	MAST-8D	MAST-8D_sp.
06389393b491caabf890d15e3454a582	ASV607	Other protists	Eukaryota	NA	NA	NA	NA	NA	NA	NA	NA
063b8f7efdb855dafc406dc5f81f1658	ASV608	Heterotrophic protists	Eukaryota	Excavata	Discoba	Euglenozoa	Diplonemea	Diplonemida	Eupelagonemidae	Eupelagonemidae_X	Eupelagonemidae_X_sp.
063d3a81b677f918a7d85bd18435af96	ASV609	Other protists	Eukaryota	TSAR	Alveolata	Dinoflagellata	Dinophyceae	NA	NA	NA	NA
063e9b35194e548e60bc081da5094243	ASV610		Eukaryota	Archaeplastida	Streptophyta	Streptophyta_X	NA	NA	NA	NA	NA
063f2b664f95611e2ac6f307faa15357	ASV611	Other protists	Eukaryota	NA	NA	NA	NA	NA	NA	NA	NA
06409eaf14e15e743713d72e0426878e	ASV612	Heterotrophic protists	Eukaryota	Excavata	Discoba	Euglenozoa	Diplonemea	Diplonemida	Eupelagonemidae	Eupelagonemidae_X	Eupelagonemidae_X_sp.
064a6886a5797c0699b2827a0c39d857	ASV613	Heterotrophic protists	Eukaryota	TSAR	Rhizaria	Cercozoa	Filosa-Imbricatea	Euglyphida	NA	NA	NA
064f7e1c122f28fa252245913a1d462f	ASV614	Parasites	Eukaryota	TSAR	Alveolata	Dinoflagellata	Syndiniales	Dino-Group-II	NA	NA	NA
065002b6cf2805671a6a49589158a2f1	ASV615	Parasites	Eukaryota	TSAR	Alveolata	Dinoflagellata	Syndiniales	Dino-Group-II	Dino-Group-II-Clade-4	Amoebophrya	NA
0652b5eb3aeb96ca563f3c028a70ff02	ASV616	Parasites	Eukaryota	TSAR	Alveolata	Dinoflagellata	Syndiniales	Dino-Group-I	Dino-Group-I-Clade-1	Dino-Group-I-Clade-1_X	Dino-Group-I-Clade-1_X_sp.
06569ef931c14858b683ac1c6384bc1e	ASV617	Other protists	Eukaryota	TSAR	Alveolata	Dinoflagellata	Dinophyceae	NA	NA	NA	NA
0658f14092d699358b65065c27266a55	ASV618	Other protists	Eukaryota	NA	NA	NA	NA	NA	NA	NA	NA
06613ad28514eba502818a99a069a591	ASV619	Other protists	Eukaryota	NA	NA	NA	NA	NA	NA	NA	NA
0661ec20ee101d13aab93fe81aee3b24	ASV620	Other protists	Eukaryota	Archaeplastida	NA	NA	NA	NA	NA	NA	NA
0665918b5967d820a2baa9f7e5cb9574	ASV621	Other protists	Eukaryota	NA	NA	NA	NA	NA	NA	NA	NA
066b0017b6b7abfbd992ba3ef9b43a53	ASV622	Other protists	Eukaryota	TSAR	Alveolata	Dinoflagellata	Dinophyceae	NA	NA	NA	NA
066e505f07e8b22db5c6ebffe445f948	ASV623	Mixotrophic protists	Eukaryota	TSAR	Alveolata	Dinoflagellata	Dinophyceae	Gymnodiniales	Gymnodiniaceae	Gymnodinium	Gymnodinium_sp.
06761442dc21e4d60cd8f33c0795dd17	ASV624	Other protists	Eukaryota	TSAR	Stramenopiles	Gyrista	NA	NA	NA	NA	NA
067d7c9415ca506d59a8e5d8ef6eb2ff	ASV625	Other protists	Eukaryota	TSAR	Rhizaria	Radiolaria	Acantharea	NA	NA	NA	NA
0682601912c5ae23ed66de8d79befe4a	ASV626	Mixotrophic protists	Eukaryota	Haptista	Haptophyta	Haptophyta_X	Prymnesiophyceae	Prymnesiales	Chrysochromulinaceae	Chrysochromulina	Chrysochromulina_sp.
0682a1872a170f61b4030ec1e1f503ed	ASV627	Other protists	Eukaryota	NA	NA	NA	NA	NA	NA	NA	NA
0683a8d9e6bfe478755a37bf9cd7748e	ASV628	Other metazoans	Eukaryota	Obazoa	Opisthokonta	Metazoa	NA	NA	NA	NA	NA
0684b0afcefe232d72d510fbb2798c09	ASV629	Other protists	Eukaryota	TSAR	Alveolata	NA	NA	NA	NA	NA	NA
0684c7fd934f01df1b7f9c48681cf752	ASV630	Heterotrophic protists	Eukaryota	Excavata	Discoba	Euglenozoa	Euglenida	Petalomonadida	NA	NA	NA
06862f9e798ab8432632ae39fe021862	ASV631	Other protists	Eukaryota:nucl	Cryptista:nucl	Cryptophyta:nucl	Cryptophyta_X:nucl	Cryptophyceae:nucl	Cryptomonadales:nucl	NA	NA	NA
06882c0de677cc23d31b6d2313df598c	ASV632	Other protists	Eukaryota	TSAR	Alveolata	NA	NA	NA	NA	NA	NA
068c68c2f02d349da0216b2cf03bc211	ASV633	Other protists	Eukaryota	TSAR	Stramenopiles	NA	NA	NA	NA	NA	NA
068dac479cd0c0eb5705a72b27de2d9c	ASV634	Parasites	Eukaryota	TSAR	Alveolata	Dinoflagellata	Syndiniales	Dino-Group-I	Dino-Group-I-Clade-3	Dino-Group-I-Clade-3_X	Dino-Group-I-Clade-3_X_sp.
0694bb433e9fa19da4455ec94c679745	ASV635	Mixotrophic protists	Eukaryota	TSAR	Alveolata	Dinoflagellata	Dinophyceae	Prorocentrales	Prorocentraceae	Prorocentrum	NA
06985eb2b47f85013ee2724312934995	ASV636	Heterotrophic protists	Eukaryota	TSAR	Rhizaria	Radiolaria	RAD-B	RAD-B_X	RAD-B_X_Group-Ic	RAD-B_X_Group-Ic_X	RAD-B_X_Group-Ic_X_sp.
069f33ea35d8f1ce238ca90c5a919ae2	ASV637	Heterotrophic protists	Eukaryota	TSAR	Stramenopiles	Bigyra	Opalozoa	Nanomonadea	MAST-3	MAST-3B	MAST-3B_sp.
06a3df165074516f6ff0e734a7fb3866	ASV638	Other protists	Eukaryota	TSAR	Alveolata	Dinoflagellata	NA	NA	NA	NA	NA
06a68c256e964cb5d59b7448b99fe997	ASV639	Parasites	Eukaryota	TSAR	Alveolata	Alveolata_X	Ellobiopsidae	Ellobiopsidae_X	Ellobiopsidae_XX	Thalassomyces	Thalassomyces_sp.
06aa381166aebdf5a08b0637ec444887	ASV640		Eukaryota	Archaeplastida	Rhodophyta	Rhodophyta_X	Florideophyceae	NA	NA	NA	NA
06aa5acc979f4121b906eba8d15f29c6	ASV641	Other metazoans	Eukaryota	Obazoa	Opisthokonta	NA	NA	NA	NA	NA	NA
06b0c2f1eb892e0b06de539f34e791ee	ASV642	Other protists	Eukaryota	NA	NA	NA	NA	NA	NA	NA	NA
06b350961270c76865d72dbdd4667f8f	ASV643	Other protists	Eukaryota	Archaeplastida	Chlorophyta	Chlorophyta_X	NA	NA	NA	NA	NA
06b8f2cbf620b6b7973fcb311b5db3db	ASV644	Parasites	Eukaryota	TSAR	Alveolata	Dinoflagellata	Syndiniales	Dino-Group-III	Dino-Group-III_X	Dino-Group-III_XX	Dino-Group-III_XX_sp.
06ba4de68518efe088aa713ab2c18b44	ASV645	Parasites	Eukaryota	TSAR	Alveolata	Apicomplexa	NA	NA	NA	NA	NA
06bd6d8454445f8a780114babf6ad7de	ASV646	Heterotrophic protists	Eukaryota	TSAR	Rhizaria	Radiolaria	RAD-B	RAD-B_X	RAD-B_X_Group-IV_X	RAD-B_X_Group-IV_XX	RAD-B_X_Group-IV_XX_sp.
06bdd128ece8ea507440da1535513185	ASV647	Other protists	Eukaryota	TSAR	Alveolata	Dinoflagellata	Dinophyceae	NA	NA	NA	NA
06c5dc5033b80025d518e485bdd04f61	ASV648	Other metazoans	Eukaryota	Obazoa	Opisthokonta	Metazoa	NA	NA	NA	NA	NA
06ca54b37b782b3bac65c113b0ee73b9	ASV649	Heterotrophic protists	Eukaryota	TSAR	Rhizaria	Radiolaria	RAD-B	RAD-B_X	NA	NA	NA
06cabc661a71d0220dc560e0afbd3b7c	ASV650	Heterotrophic protists	Eukaryota	TSAR	Stramenopiles	Bigyra	Sagenista	Labyrinthulomycetes	Thraustochytriaceae	Thraustochytriaceae_LAB17	Thraustochytriaceae_LAB17_sp.
06cd045c3344715b108221d42879d96e	ASV651	Autotrophic protists	Eukaryota	TSAR	Stramenopiles	Gyrista	Bacillariophyceae	NA	NA	NA	NA
06cd66d126ec1638904295d47bb8cb9f	ASV652	Heterotrophic protists	Eukaryota	TSAR	Stramenopiles	Bigyra	Sagenista	Sagenista_X	MAST-8	MAST-8C	MAST-8C_sp.
06d0bc085d460f0ab3c5fa35ea641e62	ASV653	Other protists	Eukaryota	TSAR	Rhizaria	Radiolaria	Acantharea	Acantharea_F	Acantharea_F3	NA	NA
06d328eb39cb2d8bc9f99b28347243d3	ASV654	Parasites	Eukaryota	TSAR	Alveolata	Dinoflagellata	Syndiniales	Dino-Group-V	Dino-Group-V_X	Dino-Group-V_XX	Dino-Group-V_XX_sp.
06d6790d2532d08a6479b4917c424127	ASV655	Autotrophic protists	Eukaryota	TSAR	Stramenopiles	Gyrista	Chrysophyceae	Chrysophyceae_Clade-EC2H	Chrysophyceae_Clade-EC2H_X	Chrysophyceae_Clade-EC2H_XX	Chrysophyceae_Clade-EC2H_XX_sp.
06d826c7ea47f9f7b3a012b572f0b2cf	ASV656	Parasites	Eukaryota	TSAR	Alveolata	Dinoflagellata	Syndiniales	Dino-Group-II	Dino-Group-II-Clade-3	Dino-Group-II-Clade-3_X	Dino-Group-II-Clade-3_X_sp.
06d986b5ea3ec19c3b616bce3a52a77c	ASV657	Other protists	Eukaryota	TSAR	Alveolata	Dinoflagellata	Dinophyceae	Dinophyceae_X	Dinophyceae_XX	Dinophyceae_XXX	Dinophyceae_XXX_sp.
06da7032d5e9f55959f8079b9ada403d	ASV658	Parasites	Eukaryota	TSAR	Alveolata	Apicomplexa	Gregarinomorphea	Eugregarinorida	Lecudinidae	Lecudina	NA
06e2725060c6cada954f0d688ee66d02	ASV659	Other protists	Eukaryota	TSAR	Rhizaria	Cercozoa	Endomyxa-Gromiidea	Gromiida	Gromiidae	Gromia	Gromia_melinus
06e2b6200f5363022551caae6d043019	ASV660	Heterotrophic protists	Eukaryota	TSAR	Stramenopiles	Bigyra	Sagenista	Labyrinthulomycetes	Labyrinthulaceae	Aplanochytrium	NA
06e63c25ceb107af4e1df1ed21ba6dea	ASV661	Heterotrophic protists	Eukaryota	Archaeplastida	Picozoa	Picozoa_X	Picozoa_XX	Picozoa_XXX	Picozoa_XXXX	Picozoa_XXXXX	Picozoa_XXXXX_sp.
06e841a9498a118b91488c6508481414	ASV662	Mixotrophic protists	Eukaryota	Haptista	Haptophyta	Haptophyta_X	Prymnesiophyceae	Prymnesiales	Chrysochromulinaceae	Chrysochromulina	Chrysochromulina_sp.
06ee287f623b26c6e216f5ba08704c56	ASV663	Other protists	Eukaryota	NA	NA	NA	NA	NA	NA	NA	NA
06ee44cbacc405cbafefce4329e65ece	ASV664	Other protists	Eukaryota	TSAR	Rhizaria	Radiolaria	Polycystinea	Spumellaria	NA	NA	NA
06eef097b46f4f471afbeaca427a7576	ASV665	Parasites	Eukaryota	TSAR	Alveolata	Dinoflagellata	Syndiniales	Dino-Group-II	Dino-Group-II-Clade-10-and-11	Dino-Group-II-Clade-10-and-11_X	Dino-Group-II-Clade-10-and-11_X_sp.
06f02ae77a3b18933d377a37ac9ec0bb	ASV666	Other metazoans	Eukaryota	Obazoa	Opisthokonta	Metazoa	NA	NA	NA	NA	NA
06f1db895f574c13a7417cf1642d3ccb	ASV667	Parasites	Eukaryota	TSAR	Alveolata	Dinoflagellata	Syndiniales	Dino-Group-II	Dino-Group-II-Clade-6	Dino-Group-II-Clade-6_X	Dino-Group-II-Clade-6_X_sp.
06f2106388265a158d35400eac8eaf67	ASV668	Other protists	Eukaryota	TSAR	Alveolata	NA	NA	NA	NA	NA	NA
06f400fd132306e2eb9e40914a1690bc	ASV669	Mixotrophic protists	Eukaryota	TSAR	Alveolata	Dinoflagellata	Dinophyceae	Gymnodiniales	Gymnodiniaceae	Lepidodinium	Lepidodinium_sp.
06f7fdab92b9c4cd11f084f963b82bbc	ASV670	Parasites	Eukaryota	TSAR	Alveolata	Dinoflagellata	Syndiniales	Dino-Group-II	Dino-Group-II-Clade-4	Amoebophrya	NA
06fd57fb5cb34de90f8cb1adc991eb94	ASV671	Gelatinous zooplankton	Eukaryota	Obazoa	Opisthokonta	Metazoa	Urochordata	Urochordata_X	Appendicularia	Oikopleura	Oikopleura_dioica
06fed29ccbe51dffaaa2b7442c41bf9e	ASV672	Other protists	Eukaryota	TSAR	Rhizaria	Radiolaria	Acantharea	NA	NA	NA	NA
0707559c7778566281499d026e14f5b7	ASV673	Other protists	Eukaryota	TSAR	Stramenopiles	NA	NA	NA	NA	NA	NA
070828142003745d0b4101e1cfc88e92	ASV674	Other protists	Eukaryota	NA	NA	NA	NA	NA	NA	NA	NA
07096876dd816a12a02af9fa17832210	ASV675	Parasites	Eukaryota	TSAR	Alveolata	Dinoflagellata	Syndiniales	Dino-Group-II	Dino-Group-II_X	Dino-Group-II_XX	Dino-Group-II_XX_sp.
0709a9079df1074224395ac8921cc530	ASV676	Other protists	Eukaryota	TSAR	Stramenopiles	Bigyra	NA	NA	NA	NA	NA
0710564522ac8bdf7202272777082e21	ASV677	Other protists	Eukaryota	TSAR	Alveolata	Dinoflagellata	NA	NA	NA	NA	NA
0716917988dc9837148a643105045a17	ASV678	Heterotrophic protists	Eukaryota	TSAR	Alveolata	Dinoflagellata	Dinophyceae	Peridiniales	Protoperidiniaceae	Protoperidinium	Protoperidinium_sp.
071d2868886986b5805982b63afb160c	ASV679	Mixotrophic protists	Eukaryota	TSAR	Alveolata	Dinoflagellata	Dinophyceae	Gymnodiniales	Kareniaceae	Karenia	Karenia_brevis
071d5c8ae0a435ba920307cf099b8ce8	ASV680	Other protists	Eukaryota	TSAR	Alveolata	Dinoflagellata	Dinophyceae	NA	NA	NA	NA
071d94a6b2f39fa0587441ba1b6c89f4	ASV681	Autotrophic protists	Eukaryota	TSAR	Stramenopiles	Gyrista	Chrysophyceae	Chrysophyceae_Clade-EC2H	Chrysophyceae_Clade-EC2H_X	Chrysophyceae_Clade-EC2H_XX	Chrysophyceae_Clade-EC2H_XX_sp.
071dbd14c558f2b8d3993177d9d89e4a	ASV682	Parasites	Eukaryota	TSAR	Alveolata	Dinoflagellata	Syndiniales	Dino-Group-II	Dino-Group-II-Clade-28	Dino-Group-II-Clade-28_X	Dino-Group-II-Clade-28_X_sp.
0720ed820b7dfe506150db19ea4947fc	ASV683	Heterotrophic protists	Eukaryota	Haptista	Centroplasthelida	Centroplasthelida_X	Pterocystida	Pterocystida_X	Pterocystida_XX	Pterocystida_XXX	Pterocystida_XXX_sp.
0722f27e327e26aba19fef71aacfca43	ASV684	Other metazoans	Eukaryota	Obazoa	Opisthokonta	Metazoa	Cnidaria	Cnidaria_X	Hydrozoa	Ptychogastria	Ptychogastria_polaris
0725a9112b37d7188ce44e8b4dc76aae	ASV685	Other protists	Eukaryota	NA	NA	NA	NA	NA	NA	NA	NA
072dbb04aeb70e0d4e7e14bb368061b6	ASV686	Autotrophic protists	Eukaryota	TSAR	Stramenopiles	Gyrista	Dictyochophyceae	Dictyochophyceae_X	NA	NA	NA
0730fa51848d2a2816ca09be41e11c82	ASV687	Other protists	Eukaryota	NA	NA	NA	NA	NA	NA	NA	NA
07326a7186ff360e68a63f0f83ba25b1	ASV688	Other protists	Eukaryota	Excavata	Discoba	Euglenozoa	NA	NA	NA	NA	NA
073612365d615c378ca0d1b91d3c28c1	ASV689	Copepods	Eukaryota	Obazoa	Opisthokonta	Metazoa	Arthropoda	Crustacea	Maxillopoda	Haloptilus	Haloptilus_longicornis
073be3d0686f992bde7e897de0951f69	ASV690	Autotrophic protists	Eukaryota	TSAR	Stramenopiles	Gyrista	Chrysophyceae	Paraphysomonadales	Paraphysomonadales_Clade-EC1Ga	Paraphysomonadales_Clade-EC1Ga_X	Paraphysomonadales_Clade-EC1Ga_X_sp.
073db57b897696dc36ca8961c45216b0	ASV691	Mixotrophic protists	Eukaryota	TSAR	Stramenopiles	Gyrista	Dictyochophyceae	Dictyochophyceae_X	Rhizochromulinales	Rhizochromulina	Rhizochromulina_marina
073e3f790d2b32f7e30d5bac97d6514f	ASV692	Autotrophic protists	Eukaryota	TSAR	Stramenopiles	Gyrista	MOCH-2	MOCH-2_X	MOCH-2_XX	MOCH-2_XXX	MOCH-2_XXX_sp.
073f0e62c80b316f58ed1704825daf97	ASV693	Other protists	Eukaryota	NA	NA	NA	NA	NA	NA	NA	NA
07454bc79c0237c6e3c5f4711375e913	ASV694	Heterotrophic protists	Eukaryota	TSAR	Rhizaria	Cercozoa	Filosa-Imbricatea	Thaumatomonadida	Thaumatomonadida_X	Thaumatomonadida_XX	Thaumatomonadida_XX_sp.
074590cb5b1e94aeea70258be04578c2	ASV695	Heterotrophic protists	Eukaryota	Excavata	Discoba	Euglenozoa	Diplonemea	Diplonemida	Diplonemidae	Diplonema	Diplonema_sp.
074685c8dd14b11c5b1110f2296d7ac3	ASV696	Parasites	Eukaryota	TSAR	Alveolata	Dinoflagellata	Syndiniales	Dino-Group-II	Dino-Group-II-Clade-27	Dino-Group-II-Clade-27_X	Dino-Group-II-Clade-27_X_sp.
0751ec743148c43f14f993ce30d7dc9f	ASV697	Other protists	Eukaryota	TSAR	Stramenopiles	NA	NA	NA	NA	NA	NA
0755c5d14db17272ef944389cf28060e	ASV698	Other protists	Eukaryota	NA	NA	NA	NA	NA	NA	NA	NA
0756f423017d1c0e234350919189973e	ASV699	Other protists	Eukaryota	Archaeplastida	NA	NA	NA	NA	NA	NA	NA
0756f4ce5f9bd27ed6365b44fc3cfc3a	ASV700	Autotrophic protists	Eukaryota	TSAR	Stramenopiles	Stramenopiles_X	Stramenopiles_XX	Stramenopiles_XXX	Stramenopiles_XXXX	Stramenopiles_XXXXX	Stramenopiles_XXXXX_sp.
075768b17765e0909e172e0b5ca2eb9f	ASV701	Parasites	Eukaryota	TSAR	Alveolata	Dinoflagellata	Syndiniales	Dino-Group-II	NA	NA	NA
07596c2a0383680d36151d73aa859077	ASV702	Heterotrophic protists	Eukaryota	TSAR	Telonemia	Telonemia_X	Telonemia_XX	Telonemia_XXX	Telonemia-Group-1	Telonema-Group-1	Telonema_subtile
075ade115247c589f52d0444a81ee9e0	ASV703	Parasites	Eukaryota	TSAR	Alveolata	Dinoflagellata	Syndiniales	Dino-Group-I	Dino-Group-I-Clade-2	Dino-Group-I-Clade-2_X	Dino-Group-I-Clade-2_X_sp.
075e72787eef97b4025095f20e5aafca	ASV704	Other protists	Eukaryota	NA	NA	NA	NA	NA	NA	NA	NA
0761e6578b25b4abe64668ed66bdb0ac	ASV705	Other protists	Eukaryota	Obazoa	Opisthokonta	Fungi	Basidiomycota	Pucciniomycotina	Cystobasidiomycetes	Rhodotorula	NA
076bbfd4abd187a06805f4a667dae8e2	ASV706	Other metazoans	Eukaryota	Obazoa	Opisthokonta	Metazoa	Arthropoda	Crustacea	Maxillopoda	NA	NA
076e90879f8fe1e9de5051e9131d3fac	ASV707	Other protists	Eukaryota	NA	NA	NA	NA	NA	NA	NA	NA
076ed5f2499ae2dc5500a732f3ed75bb	ASV708	Other metazoans	Eukaryota	Obazoa	Opisthokonta	NA	NA	NA	NA	NA	NA
07755eaf768385f6fb6f7eda6bb6042a	ASV709	Other protists	Eukaryota	NA	NA	NA	NA	NA	NA	NA	NA
0776ce0ffdc4f5213c7a389d793fa28f	ASV710	Heterotrophic protists	Eukaryota	Excavata	Discoba	Euglenozoa	Euglenida	Petalomonadida	Scytomonadidae	Notosolenus	Notosolenus_urceolatus
0778d685514e475fe2074ffe5eb24a00	ASV711	Other metazoans	Eukaryota	Obazoa	Opisthokonta	Metazoa	NA	NA	NA	NA	NA
077cc1ea49aac233687e9ca5ade01284	ASV712	Other protists	Eukaryota	TSAR	NA	NA	NA	NA	NA	NA	NA
0781bffd11b403c0cf39a6c753b8f555	ASV713	Heterotrophic protists	Eukaryota	TSAR	Rhizaria	Radiolaria	Acantharea	Acantharea_A	Acantharea_A_X	Acanthoplegma	Acanthoplegma_sp.
0783376c5fcc5c978277056800c9f897	ASV714	Other protists	Eukaryota	NA	NA	NA	NA	NA	NA	NA	NA
078892ec2975d3513ae559160dd2a833	ASV715	Other protists	Eukaryota	NA	NA	NA	NA	NA	NA	NA	NA
078f719c5b9cf9e4df546d12f846f736	ASV716	Autotrophic protists	Eukaryota	TSAR	Stramenopiles	Gyrista	NA	NA	NA	NA	NA
079053add909795dd41f1f7f92f391a5	ASV717	Other protists	Eukaryota	NA	NA	NA	NA	NA	NA	NA	NA
07945da884faff224ffb5fec555f865c	ASV718	Other protists	Eukaryota	NA	NA	NA	NA	NA	NA	NA	NA
079545971f7b12b2ad1850c0d7c986d6	ASV719	Other metazoans	Eukaryota	Obazoa	Opisthokonta	Metazoa	NA	NA	NA	NA	NA
0798485deb96ab598056790ae02c5747	ASV720	Other protists	Eukaryota	TSAR	Alveolata	Dinoflagellata	NA	NA	NA	NA	NA
079d7b1c1d2ddea03ea5a10e30e150a9	ASV721	Gelatinous zooplankton	Eukaryota	Obazoa	Opisthokonta	Metazoa	Chaetognatha	Aphragmophora	Aphragmophora_X	Sagitta	Sagitta_elegans
07a2fa84feb3b76cd17d57cbdf167f3d	ASV722	Other protists	Eukaryota	NA	NA	NA	NA	NA	NA	NA	NA
07a44969cd38e1ca074427a5360d3388	ASV723	Other protists	Eukaryota	TSAR	Alveolata	Dinoflagellata	Dinophyceae	NA	NA	NA	NA
07a7829ca01fe23a73164be290f99dd6	ASV724	Parasites	Eukaryota	TSAR	Alveolata	Dinoflagellata	Syndiniales	Dino-Group-II	NA	NA	NA
07ae8b04857cea2e4d3e3c21f2167afe	ASV725	Other metazoans	Eukaryota	Obazoa	Opisthokonta	Metazoa	Annelida	Annelida_X	Annelida_XX	Prionospio	NA
07b17a29def2d9cf5ef4500f38b86af3	ASV726	Other protists	Eukaryota	NA	NA	NA	NA	NA	NA	NA	NA
07b4bbe423c7a13b34f80052cf307ad3	ASV727	Other protists	Eukaryota	TSAR	Alveolata	NA	NA	NA	NA	NA	NA
07b863c6be7e8c665de775abc8422fd2	ASV728	Parasites	Eukaryota	TSAR	Alveolata	Dinoflagellata	Syndiniales	Dino-Group-I	Dino-Group-I-Clade-2	Dino-Group-I-Clade-2_X	Dino-Group-I-Clade-2_X_sp.
07ba0d1922202b526ad6942c3140ac52	ASV729	Parasites	Eukaryota	TSAR	Alveolata	Dinoflagellata	Syndiniales	Dino-Group-II	Dino-Group-II-Clade-10-and-11	Dino-Group-II-Clade-10-and-11_X	Dino-Group-II-Clade-10-and-11_X_sp.
07bacf17f49f9f76e0f3b26d4630f96a	ASV730	Other protists	Eukaryota	TSAR	Stramenopiles	Gyrista	NA	NA	NA	NA	NA
07bb5aa0885535c5a54dc7cf11347d14	ASV731	Heterotrophic protists	Eukaryota	Obazoa	Opisthokonta	Choanoflagellata	Choanoflagellatea	Craspedida	Monosigidae_Group_A	Monosiga	Monosiga_brevicollis
07c3fe8a4cce50392d93e6baa575a3d7	ASV732	Heterotrophic protists	Eukaryota	Amoebozoa	Discosea	Discosea_X	Centramoebia	Acanthopodida	Acanthamoebidae	Acanthamoeba	NA
07c5a8a0840f5aed3e82623a84af1eb4	ASV733	Other protists	Eukaryota	NA	NA	NA	NA	NA	NA	NA	NA
07c903681dfd9dfeedbbf56adc3aabd7	ASV734	Heterotrophic protists	Eukaryota	TSAR	Rhizaria	Cercozoa	Chlorarachniophyceae	Chlorarachnida	Chlorarachnida_X	Chlorarachnion	Chlorarachnion_reptans
07c92db3d81eeee904b2f8227e554353	ASV735	Parasites	Eukaryota	TSAR	Alveolata	Dinoflagellata	Syndiniales	Dino-Group-II	Dino-Group-II-Clade-10-and-11	Dino-Group-II-Clade-10-and-11_X	Dino-Group-II-Clade-10-and-11_X_sp.
07c966af7860b81e236a764f7a90e85c	ASV736	Other protists	Eukaryota:nucl	Cryptista:nucl	Cryptophyta:nucl	Cryptophyta_X:nucl	Cryptophyceae:nucl	Cryptomonadales:nucl	NA	NA	NA
07cebd2f3cee57716536bd236a3a7009	ASV737	Other protists	Eukaryota	NA	NA	NA	NA	NA	NA	NA	NA
07cf4ea0e8c3dc22fe0ef7eaf21a6dcd	ASV738	Parasites	Eukaryota	TSAR	Alveolata	Dinoflagellata	Syndiniales	Dino-Group-I	Dino-Group-I-Clade-8	Dino-Group-I-Clade-8_X	Dino-Group-I-Clade-8_X_sp.
07d08c4482f879fb4a135ff02b8d8cf8	ASV739	Heterotrophic protists	Eukaryota	TSAR	Alveolata	Ciliophora	Prostomatea	Prorodontida	Urotrichidae	Urotricha	Urotricha_sp.
07d90b270292c4834907a20806ad2b7f	ASV740	eSNCM	Eukaryota	TSAR	Rhizaria	Radiolaria	Polycystinea	Nassellaria	Collophidiidae	Collophidium	Collophidium_serpentinum
07dc1a19420be5478d158d7cc9008c9b	ASV741	Heterotrophic protists	Eukaryota	TSAR	Stramenopiles	Bigyra	Sagenista	Labyrinthulomycetes	Labyrinthulaceae	Labyrinthulaceae_ANT10_3	Labyrinthulaceae_ANT10_3_sp.
07e202b32aa068947f0596e291381cb2	ASV742	Heterotrophic protists	Eukaryota	TSAR	Stramenopiles	Bigyra	Opalozoa	Opalozoa_X	MAST-12	NA	NA
07e21c010e761eb651d911bec5b1f51b	ASV743	Other protists	Eukaryota	TSAR	Stramenopiles	Gyrista	NA	NA	NA	NA	NA
07e516b585bb3b2ff473d2002883496e	ASV744	Other protists	Eukaryota	TSAR	Alveolata	Dinoflagellata	Dinophyceae	NA	NA	NA	NA
07e5f18748f0002ee0259fe540e7c2e1	ASV745	Other protists	Eukaryota	TSAR	Stramenopiles	NA	NA	NA	NA	NA	NA
07e621f040cb73ecc8b0bbdab5b97fa2	ASV746	Other protists	Eukaryota	Archaeplastida	Chlorophyta	Chlorophyta_X	NA	NA	NA	NA	NA
07e656bd2b7900587b2c10587902314c	ASV747	Parasites	Eukaryota	TSAR	Alveolata	Dinoflagellata	Syndiniales	Dino-Group-II	Dino-Group-II-Clade-3	Dino-Group-II-Clade-3_X	Dino-Group-II-Clade-3_X_sp.
07e6877a74b40b06fc92ae4e2d784ea3	ASV748	Other metazoans	Eukaryota	Obazoa	Opisthokonta	Metazoa	NA	NA	NA	NA	NA
07ebdaaed08b3358c4d6fe401b18235a	ASV749	Other protists	Eukaryota	TSAR	Alveolata	Dinoflagellata	Dinophyceae	NA	NA	NA	NA
07ef1d857c95af4219d93de09116da8b	ASV750	Other protists	Eukaryota	NA	NA	NA	NA	NA	NA	NA	NA
07ef70ecb450b0f7f7e77a2573ff29cb	ASV751	Heterotrophic protists	Eukaryota	TSAR	Stramenopiles	Bigyra	Sagenista	Sagenista_X	MAST-8	NA	NA
07f11d298a2c1011809cb5500c3a47af	ASV752	Other protists	Eukaryota	TSAR	Alveolata	Dinoflagellata	Dinophyceae	NA	NA	NA	NA
07f33a3ac409bd664658c0ae261ee11c	ASV753	Other protists	Eukaryota	TSAR	Alveolata	NA	NA	NA	NA	NA	NA
07f37426b83785686c1c605b7d6d4043	ASV754	Parasites	Eukaryota	TSAR	Alveolata	Dinoflagellata	Syndiniales	Dino-Group-II	Dino-Group-II-Clade-8	Dino-Group-II-Clade-8_X	Dino-Group-II-Clade-8_X_sp.
07f5e2a05e736b8e9a8bbc8f3a556e7c	ASV755	Other protists	Eukaryota	NA	NA	NA	NA	NA	NA	NA	NA
0802c86bc7055ced5332e34b914d8d77	ASV756	Parasites	Eukaryota	TSAR	Alveolata	Dinoflagellata	Syndiniales	Dino-Group-I	Dino-Group-I-Clade-4	Euduboscquella	Euduboscquella_sp.
08065181ab3b7aab240c6fe6838ce7fb	ASV757	Other protists	Eukaryota	NA	NA	NA	NA	NA	NA	NA	NA
080a7fb55175281ec777da26d5305bcf	ASV758	Other protists	Eukaryota	Archaeplastida	Chlorophyta	Chlorophyta_X	NA	NA	NA	NA	NA
080f6413c4e08f5935badbcf4cce4e7f	ASV759	Other protists	Eukaryota	NA	NA	NA	NA	NA	NA	NA	NA
08105faca4227a300e4c7195881258bd	ASV760	Other protists	Eukaryota	TSAR	Alveolata	Dinoflagellata	NA	NA	NA	NA	NA
0814fa459eb680cd4d4f1c79dbc439f8	ASV761	Parasites	Eukaryota	TSAR	Alveolata	Dinoflagellata	Syndiniales	Dino-Group-I	Dino-Group-I-Clade-8	Dino-Group-I-Clade-8_X	Dino-Group-I-Clade-8_X_sp.
0819769c92b7c86b428033fedb5db5b0	ASV762	Parasites	Eukaryota	Amoebozoa	Tubulinea	Tubulinea_X	Elardia	Leptomyxida	Flabellulidae	Flabellula	NA
081b1be32406256dafc957f193d62383	ASV763	Other metazoans	Eukaryota	Obazoa	Opisthokonta	NA	NA	NA	NA	NA	NA
081cc77ede45d311d0d305f0df158d7e	ASV764	eSNCM	Eukaryota	TSAR	Rhizaria	Radiolaria	Polycystinea	Nassellaria	Lychnocaniidae	Pterocanium	Pterocanium_campanella
08271946339a24bae1617fe3dae18fd5	ASV765	Parasites	Eukaryota	TSAR	Alveolata	Perkinsea	Perkinsida	Perkinsida_X	Parviluciferaceae	Parvilucifera	Parvilucifera_prorocentri
082a088555bb9ef8e142ccae44831982	ASV766	Other protists	Eukaryota	NA	NA	NA	NA	NA	NA	NA	NA
082d3886716eb1f8724f3233da9b4f5a	ASV767	Heterotrophic protists	Eukaryota	TSAR	Rhizaria	Radiolaria	RAD-B	RAD-B_X	RAD-B_X_Group-Ic	RAD-B_X_Group-Ic_X	RAD-B_X_Group-Ic_X_sp.
08305f46850726a7adcef16b4acecd8f	ASV768	Other protists	Eukaryota	NA	NA	NA	NA	NA	NA	NA	NA
0830a21d384f2b31cb647a3936560ffc	ASV769	Parasites	Eukaryota	TSAR	Alveolata	Dinoflagellata	Syndiniales	Dino-Group-II	NA	NA	NA
0837744682322c39d4f2300b8f07085b	ASV770	Other protists	Eukaryota	NA	NA	NA	NA	NA	NA	NA	NA
083d94a970134a345fa1367eb7b2b967	ASV771	Heterotrophic protists	Eukaryota	TSAR	Rhizaria	Radiolaria	RAD-A	RAD-A_X	RAD-A_Xa	RAD-A_Xa_X	RAD-A_Xa_X_sp.
0841c386b48e9ce3386254bf849fb11b	ASV772	Other protists	Eukaryota	TSAR	Alveolata	Dinoflagellata	NA	NA	NA	NA	NA
0844007f54a4da108019f51e04e2fc9e	ASV773	Parasites	Eukaryota	TSAR	Alveolata	Dinoflagellata	Syndiniales	Dino-Group-I	Dino-Group-I-Clade-3	Dino-Group-I-Clade-3_X	Dino-Group-I-Clade-3_X_sp.
084501de7fe0c8cac662d13bedc351e6	ASV774	Parasites	Eukaryota	Obazoa	Opisthokonta	Fungi	Chytridiomycota	Rhizophydiales	NA	NA	NA
0845316fea585ff76f448fbe0e054c99	ASV775	Other protists	Eukaryota	Obazoa	Opisthokonta	Opisthokonta_X	Opisthokonta_XX	Opisthokonta_XXX	Opisthokonta_XXXX	Opisthokonta_XXXXX	Opisthokonta_XXXXX_sp.
0846418e7a852159473f54962d266d1e	ASV776	Other protists	Eukaryota	TSAR	Alveolata	NA	NA	NA	NA	NA	NA
084c2c2578a84d5689d0af5e9e31d5fe	ASV777	Autotrophic protists	Eukaryota	Haptista	Haptophyta	Haptophyta_X	Haptophyta_Clade_HAP4	Haptophyta_Clade_HAP4_X	Haptophyta_Clade_HAP4_XX	Haptophyta_Clade_HAP4_XXX	Haptophyta_Clade_HAP4_XXX_sp.
084fb9bb279b252da23175df1b57f9cc	ASV778	Other protists	Eukaryota	Haptista	Haptophyta	Haptophyta_X	Prymnesiophyceae	Prymnesiales	Prymnesiaceae	NA	NA
0851f754ea738d882cb518451fd9d6f8	ASV779	Heterotrophic protists	Eukaryota	TSAR	Rhizaria	Radiolaria	Acantharea	Acantharea_B	Acantharea_B2	Phyllostaurus_B2	Phyllostaurus_B2_echinoides
0852443d0c3944fe6be2c8b85fc2aebd	ASV780	Other metazoans	Eukaryota	Obazoa	Opisthokonta	NA	NA	NA	NA	NA	NA
085253612435616af7600545ff1c3263	ASV781	Parasites	Eukaryota	TSAR	Alveolata	Dinoflagellata	Dinophyceae	Peridiniales	Blastodiniaceae	Blastodinium	Blastodinium_contortum
08537f0ccaf662238df88f30059a8057	ASV782	Parasites	Eukaryota	TSAR	Alveolata	Dinoflagellata	Syndiniales	Dino-Group-II	Dino-Group-II-Clade-1	Dino-Group-II-Clade-1_X	Dino-Group-II-Clade-1_X_sp.
08565276c05a461fb0b629c22dbf8560	ASV783	Heterotrophic protists	Eukaryota	TSAR	Rhizaria	Radiolaria	Polycystinea	Spumellaria	Spumellaria_6	Spumellaria_6_X	Spumellaria_6_X_sp.
08580355432b46f39a1042f0e76a7911	ASV784	Other protists	Eukaryota	TSAR	Stramenopiles	Gyrista	NA	NA	NA	NA	NA
085d54f122798f01bad93ca9331a8ba8	ASV785	Other protists	Eukaryota	NA	NA	NA	NA	NA	NA	NA	NA
085ec5c790faf61673f1fa16694ec080	ASV786	Heterotrophic protists	Eukaryota	TSAR	Stramenopiles	Bigyra	Opalozoa	Nanomonadea	MAST-3	MAST-3I	MAST-3I_sp.
086a9a94156b41c6464b3a28800ccef9	ASV787	Other metazoans	Eukaryota	Obazoa	Opisthokonta	Metazoa	Cnidaria	Cnidaria_X	Hydrozoa	Garveia	Garveia_sp.
086b74a2bca642609c482db3765aecea	ASV788	Heterotrophic protists	Eukaryota	Obazoa	Opisthokonta	Choanoflagellata	Choanoflagellatea	NA	NA	NA	NA
086fd6803fa06b5ff671bf9807709776	ASV789	Other protists	Eukaryota	TSAR	Alveolata	Dinoflagellata	NA	NA	NA	NA	NA
0870d1c87ad4ae7f6d5e41392df6ea42	ASV790	Other protists	Eukaryota	TSAR	Rhizaria	Cercozoa	Filosa-Thecofilosea	Cryomonadida	NA	NA	NA
0873888aac6d20dec780a97b6ca6423d	ASV791	Parasites	Eukaryota	TSAR	Alveolata	Dinoflagellata	Syndiniales	Dino-Group-II	Dino-Group-II-Clade-7	Dino-Group-II-Clade-7_X	Dino-Group-II-Clade-7_X_sp.
0878af70eb8f26caf2f2f2398b9b292c	ASV792	Parasites	Eukaryota	TSAR	Alveolata	Dinoflagellata	Syndiniales	Dino-Group-II	Dino-Group-II-Clade-1	Dino-Group-II-Clade-1_X	Dino-Group-II-Clade-1_X_sp.
087b87f5cdd033945bbc52ec26bdba80	ASV793	Other protists	Eukaryota	TSAR	Alveolata	Dinoflagellata	Dinophyta_X	Dinophyta_XX	Dinophyta_XXX	Dinophyta_XXXX	Dinophyta_XXXX_sp.
08804c61da66f49646083bcb18ba233c	ASV794	Heterotrophic protists	Eukaryota	TSAR	Rhizaria	Radiolaria	RAD-B	RAD-B_X	RAD-B_X_Group-IVd	RAD-B_X_Group-IVd_X	RAD-B_X_Group-IVd_X_sp.
088287738b728f06562075d74e1a928e	ASV795	Autotrophic protists	Eukaryota	TSAR	Stramenopiles	Gyrista	Chrysophyceae	Synurales	Synuraceae	NA	NA
0884e526e7e31fc1de80ce33f64042f4	ASV796	Parasites	Eukaryota	TSAR	Alveolata	Dinoflagellata	Syndiniales	Dino-Group-II	NA	NA	NA
088b7ec68d87bfd9715b7167f13077eb	ASV797	Parasites	Eukaryota	TSAR	Alveolata	Dinoflagellata	Syndiniales	Dino-Group-II	Dino-Group-II-Clade-4	Amoebophrya	Amoebophrya_sp.
088cc6d0738c7d09948d932ee88c329d	ASV798	Other protists	Eukaryota	NA	NA	NA	NA	NA	NA	NA	NA
088d0d95c25678e43b91572ea3988853	ASV799	Heterotrophic protists	Eukaryota	TSAR	Alveolata	Dinoflagellata	Dinophyceae	Peridiniales	Protoperidiniaceae	Protoperidinium	Protoperidinium_sp.
08919ceb5e82efec359f9bbbb004dbe8	ASV800	Parasites	Eukaryota	TSAR	Alveolata	Dinoflagellata	Syndiniales	Dino-Group-II	Dino-Group-II-Clade-12	Dino-Group-II-Clade-12_X	Dino-Group-II-Clade-12_X_sp.
0892127a385d1500de02d1a3869de862	ASV801	Parasites	Eukaryota	TSAR	Alveolata	Dinoflagellata	Syndiniales	Dino-Group-II	NA	NA	NA
0894056670e61be93465b23db37386b3	ASV802	Other protists	Eukaryota	TSAR	Alveolata	Dinoflagellata	Dinophyceae	NA	NA	NA	NA
089b00653a68f7a16cc8da03b6745d4a	ASV803	Heterotrophic protists	Eukaryota	TSAR	Rhizaria	Radiolaria	Polycystinea	Spumellaria	Spumellaria_3	Spumellaria_3_X	Spumellaria_3_X_sp.
089ff7bddfc580d2b74beeee52d9df57	ASV804	Heterotrophic protists	Eukaryota	TSAR	Rhizaria	Radiolaria	RAD-B	RAD-B_X	Taxopodida	Sticholonche	Sticholonche_sp.
08a21be0da7bcda7fc9ad6486c8719f8	ASV805	Autotrophic protists	Eukaryota	TSAR	Stramenopiles	Gyrista	Mediophyceae	Chaetocerotales	Chaetocerotaceae	Chaetoceros	Chaetoceros_muellerii
08a2b6b969dfe56e533f714954cfe3a1	ASV806	Heterotrophic protists	Eukaryota	TSAR	Stramenopiles	Bigyra	Sagenista	Sagenista_X	MAST-8	NA	NA
08a38b34fb10298dfd53172ecf7062cd	ASV807	Mollusks	Eukaryota	Obazoa	Opisthokonta	Metazoa	Mollusca	Gastropoda	Heterobranchia	NA	NA
08a75b237d8a6503cab10e4af261b9b4	ASV808	Parasites	Eukaryota	TSAR	Alveolata	Dinoflagellata	Syndiniales	Dino-Group-II	Dino-Group-II-Clade-5	Dino-Group-II-Clade-5_X	Dino-Group-II-Clade-5_X_sp.
08aae96a7e49fce5a5529d8206f48fe1	ASV809	Heterotrophic protists	Eukaryota	TSAR	Rhizaria	Radiolaria	RAD-B	RAD-B_X	RAD-B_X_Group-III	RAD-B_X_Group-III_X	RAD-B_X_Group-III_X_sp.
08ac46bbbd2b2eda2229c9b9af13444d	ASV810	Parasites	Eukaryota	TSAR	Alveolata	Dinoflagellata	Syndiniales	Dino-Group-II	Dino-Group-II-Clade-20	Dino-Group-II-Clade-20_X	Dino-Group-II-Clade-20_X_sp.
08ad3c13d5dceed366473005bd25e559	ASV811	Other protists	Eukaryota	NA	NA	NA	NA	NA	NA	NA	NA
08b1382cc0f85888029833c6e0fc4205	ASV812	Other metazoans	Eukaryota	Obazoa	Opisthokonta	Metazoa	NA	NA	NA	NA	NA
08b355b848cb008818886b1a1d4935d1	ASV813	Other metazoans	Eukaryota	Obazoa	Opisthokonta	Metazoa	Arthropoda	Crustacea	Maxillopoda	NA	NA
08b4e4f8795500b1e4d54cc23b489fa2	ASV814	Parasites	Eukaryota	TSAR	Alveolata	Dinoflagellata	Syndiniales	Dino-Group-I	Dino-Group-I-Clade-1	Dino-Group-I-Clade-1_X	Dino-Group-I-Clade-1_X_sp.
08b5ef677e3b4709be61424eb02712f1	ASV815	Heterotrophic protists	Eukaryota	TSAR	Rhizaria	Cercozoa	Chlorarachniophyceae	Chlorarachnida	Chlorarachnida_X	Bigelowiella	Bigelowiella_natans
08c2772ee2d74546d749ed5dee98ab28	ASV816	Autotrophic protists	Eukaryota	TSAR	Stramenopiles	Gyrista	MOCH-5	MOCH-5_X	MOCH-5_XX	MOCH-5_XXX	MOCH-5_XXX_sp.
08c439117a7533e0a6e1e1230e40a737	ASV817	Other metazoans	Eukaryota	Obazoa	Opisthokonta	Metazoa	Annelida	Annelida_X	Annelida_XX	NA	NA
08c693e051557185b9569acf82725758	ASV818	Parasites	Eukaryota	TSAR	Alveolata	Dinoflagellata	Syndiniales	Dino-Group-II	Dino-Group-II-Clade-6	Dino-Group-II-Clade-6_X	Dino-Group-II-Clade-6_X_sp.
08c807d3b354f45e40ae238798b9d7e9	ASV819	Parasites	Eukaryota	TSAR	Alveolata	Dinoflagellata	Syndiniales	Dino-Group-II	Dino-Group-II-Clade-3	Dino-Group-II-Clade-3_X	Dino-Group-II-Clade-3_X_sp.
08cc280769e680fb57ac41fd196b5970	ASV820	Autotrophic protists	Eukaryota	TSAR	Stramenopiles	Gyrista	Bacillariophyceae	Bacillariales	Bacillariaceae	NA	NA
08ccaad85f316e93f214ccb728dea7b0	ASV821	Autotrophic protists	Eukaryota	TSAR	Stramenopiles	Gyrista	Mediophyceae	Chaetocerotales	Chaetocerotaceae	Chaetoceros	Chaetoceros_tenuissimus
08ce35f3462886993beb32685e3ac0ac	ASV822	Heterotrophic protists	Eukaryota	TSAR	Rhizaria	Radiolaria	RAD-B	RAD-B_X	RAD-B_X_Group-II	RAD-B_X_Group-II_X	RAD-B_X_Group-II_X_sp.
08cf2f6d1ea068fac2d77d097f850f96	ASV823	Other protists	Eukaryota	TSAR	Stramenopiles	NA	NA	NA	NA	NA	NA
08d46687bef9563c4bd811e577145066	ASV824	Other protists	Eukaryota	Archaeplastida	Chlorophyta	Chlorophyta_X	NA	NA	NA	NA	NA
08da24ba6cce2ba5b8df418b5d9593e4	ASV825	Heterotrophic protists	Eukaryota	Excavata	Discoba	Euglenozoa	Diplonemea	Diplonemida	Eupelagonemidae	Eupelagonemidae_X	Eupelagonemidae_X_sp.
08dc298c3c0a69b527b1631ca34fb2c2	ASV826	Other protists	Eukaryota	TSAR	Alveolata	NA	NA	NA	NA	NA	NA
08dc5e14c3ea66f05b9e4accddf34174	ASV827	Other metazoans	Eukaryota	Obazoa	Opisthokonta	Metazoa	NA	NA	NA	NA	NA
08df1e49f458ae0385aadeaef1367727	ASV828	Other protists	Eukaryota	NA	NA	NA	NA	NA	NA	NA	NA
08e61c7d6879c1e8b639dafac6b69a5e	ASV829	Other protists	Eukaryota	NA	NA	NA	NA	NA	NA	NA	NA
08ea1ecbe461a50e49f88fb2b5dc3f29	ASV830	Heterotrophic protists	Eukaryota	TSAR	Stramenopiles	Bigyra	Opalozoa	Nanomonadea	MAST-3	MAST-3E	MAST-3E_sp.
08eb3865555f139fbe6b80d3e46b89b2	ASV831	Heterotrophic protists	Eukaryota	TSAR	Rhizaria	Cercozoa	Filosa-Thecofilosea	Filosa-Thecofilosea_X	Mataza-lineage	Mataza-lineage_X	Mataza-lineage_X_sp.
08f1a76a0880d12cd1aaa65107824d1a	ASV832	Heterotrophic protists	Eukaryota	TSAR	Alveolata	Ciliophora	Spirotrichea	NA	NA	NA	NA
08f615ca3600a229d77ee584365547c2	ASV833	Heterotrophic protists	Eukaryota	TSAR	Stramenopiles	Bigyra	Opalozoa	Nanomonadea	MAST-3	MAST-3C	MAST-3C_sp.
090c5c50d2071ada8dd424eb93d6f286	ASV834	Autotrophic protists	Eukaryota	TSAR	Stramenopiles	Gyrista	Dictyochophyceae	Dictyochophyceae_X	Pedinellales	Pedinellales_X	Pedinellales_X_sp.
090dd0b8614ae30b2dfabb3c55f67397	ASV835	Autotrophic protists	Eukaryota	TSAR	Stramenopiles	Gyrista	Mediophyceae	Thalassiosirales	Skeletonemaceae	Skeletonema	Skeletonema_menzellii
090ef028344d7391ac5a222c489ff314	ASV836	Autotrophic protists	Eukaryota	Archaeplastida	Chlorophyta	Chlorophyta_X	Prasino-Clade-9	Prasino-Clade-9_X	Prasino-Clade-9_XX	Prasino-Clade-9_XXX	Prasino-Clade-9_XXX_sp.
091052ebd2c67f92664169df4d08bf4c	ASV837	Other protists	Eukaryota	TSAR	Alveolata	NA	NA	NA	NA	NA	NA
09113bf2e5de027905fa83562dcc2f68	ASV838	eSNCM	Eukaryota	TSAR	Rhizaria	Radiolaria	Polycystinea	Nassellaria	Collophidiidae	Collophidium	Collophidium_serpentinum
0912ed4e69a21d8b41ea04fb9c80e68e	ASV839	Parasites	Eukaryota	Excavata	Discoba	Euglenozoa	Kinetoplastea	Trypanosomatida	Trypanosomatidae	NA	NA
09168a8efdd31968cdf73fd7729f2185	ASV840	Heterotrophic protists	Eukaryota	TSAR	Stramenopiles	Bigyra	Sagenista	Labyrinthulomycetes	Thraustochytriaceae	Thraustochytriaceae_LAB17	Thraustochytriaceae_LAB17_sp.
0918ddb168ddc7848d54e1db2738764e	ASV841	Other protists	Eukaryota	TSAR	Alveolata	Dinoflagellata	Dinophyceae	NA	NA	NA	NA
09203f5d9d1881b2d14020ab7a57a5c7	ASV842	Other protists	Eukaryota	TSAR	NA	NA	NA	NA	NA	NA	NA
09265604ee98f6d71eafb1ac380f4f07	ASV843	Other protists	Eukaryota	Haptista	Haptophyta	Haptophyta_X	Prymnesiophyceae	NA	NA	NA	NA
0930c18fdd161ddeeffcf54ddab25fb8	ASV844	Other protists	Eukaryota	NA	NA	NA	NA	NA	NA	NA	NA
09315232fcd9f3f27c955b8e22c740aa	ASV845	Other protists	Eukaryota	TSAR	Stramenopiles	NA	NA	NA	NA	NA	NA
093153d960a7ec730abd0ee3a78f4ea9	ASV846	Other protists	Eukaryota	NA	NA	NA	NA	NA	NA	NA	NA
09318d9a8e332453820f5a9e99659603	ASV847	Photosymbiont	Eukaryota	Haptista	Haptophyta	Haptophyta_X	Prymnesiophyceae	Phaeocystales	Phaeocystaceae	Phaeocystis	NA
09324d2374646c2e08ed16c1e5a60f59	ASV848	Parasites	Eukaryota	TSAR	Alveolata	Dinoflagellata	Syndiniales	Dino-Group-II	Dino-Group-II-Clade-10-and-11	Dino-Group-II-Clade-10-and-11_X	Dino-Group-II-Clade-10-and-11_X_sp.
09330489e8f8b0fcfdb11c9022db01db	ASV849	Parasites	Eukaryota	TSAR	Alveolata	Dinoflagellata	Syndiniales	Dino-Group-II	Dino-Group-II-Clade-15	Dino-Group-II-Clade-15_X	Dino-Group-II-Clade-15_X_sp.
0935cf2aa184360501d68895d30b2d4f	ASV850	Heterotrophic protists	Eukaryota	TSAR	Alveolata	Ciliophora	Spirotrichea	Oligotrichida	Tontoniidae	NA	NA
093641e4c36bf01ec842c8f3ab48be5e	ASV851	Autotrophic protists	Eukaryota	TSAR	Stramenopiles	Gyrista	NA	NA	NA	NA	NA
0936c4eb01c23539c96bcf9e25f18f20	ASV852	Heterotrophic protists	Eukaryota	Excavata	Discoba	Euglenozoa	Diplonemea	Diplonemida	Eupelagonemidae	Eupelagonemidae_X	Eupelagonemidae_X_sp.
093a9dc2a0745946c866a7a1249a5157	ASV853	Other protists	Eukaryota	Archaeplastida	NA	NA	NA	NA	NA	NA	NA
093b7c7c37db7df78bf07b3af4d69fb9	ASV854	Heterotrophic protists	Eukaryota	TSAR	Rhizaria	Cercozoa	Endomyxa	Vampyrellida	Sey055-lineage	Sey055-lineage_X	Sey055-lineage_X_sp.
0940a6715ae0829e5ce116964681f24a	ASV855	Other protists	Eukaryota	NA	NA	NA	NA	NA	NA	NA	NA
0940daa1b044709bd9407c602738c44b	ASV856	Other protists	Eukaryota	TSAR	Rhizaria	Radiolaria	Acantharea	NA	NA	NA	NA
0942999732be116bd730cf7567223bf1	ASV857	Parasites	Eukaryota	TSAR	Alveolata	Dinoflagellata	Syndiniales	Dino-Group-II	Dino-Group-II-Clade-6	Dino-Group-II-Clade-6_X	Dino-Group-II-Clade-6_X_sp.
094a0afe85fb9587f58541f4dc5a4c50	ASV858	Other protists	Eukaryota	TSAR	Alveolata	NA	NA	NA	NA	NA	NA
0952ea3ea19e424b3f9dad78ddb750a7	ASV859	Other protists	Eukaryota	TSAR	Alveolata	NA	NA	NA	NA	NA	NA
09570ab02b225253cb1dd9a26368a2f0	ASV860	Other metazoans	Eukaryota	Obazoa	Opisthokonta	Metazoa	Arthropoda	Crustacea	Maxillopoda	NA	NA
095bf494eabff3d7514949270bdf1894	ASV861	Parasites	Eukaryota	TSAR	Alveolata	Dinoflagellata	Syndiniales	Dino-Group-II	Dino-Group-II_X	Dino-Group-II_XX	Dino-Group-II_XX_sp.
095fba928dc95de7b0b8337597db3266	ASV862	Other protists	Eukaryota	NA	NA	NA	NA	NA	NA	NA	NA
0961b7347f6604e37832d745bec7edac	ASV863	Heterotrophic protists	Eukaryota	Haptista	Centroplasthelida	Centroplasthelida_X	Pterocystida	Pterocystida_X	Pterocystida_XX	Pterocystida_XXX	Pterocystida_XXX_sp.
0962adffe106b2f130c0eee0adb30622	ASV864	Gelatinous zooplankton	Eukaryota	Obazoa	Opisthokonta	Metazoa	Cnidaria	Cnidaria_X	Hydrozoa	Pantachogon	Pantachogon_haeckeli
0964bca44c624d26f914d075a246da90	ASV865	Other protists	Eukaryota	TSAR	Rhizaria	Radiolaria	Acantharea	NA	NA	NA	NA
0967c449628bb677648ff13f49fe2523	ASV866	Heterotrophic protists	Eukaryota	TSAR	Rhizaria	Cercozoa	Filosa-Thecofilosea	Cryomonadida	Protaspa-lineage	Protaspa	Protaspa_sp.
096820bd35e8dfaab02096daa1f65c04	ASV867	Other protists	Eukaryota	TSAR	Stramenopiles	Bigyra	NA	NA	NA	NA	NA
096a226a070124c620d9a2ff05fdf719	ASV868	Other protists	Eukaryota	TSAR	Alveolata	Dinoflagellata	NA	NA	NA	NA	NA
096b0bbc7e3dd713ca564b35960f907f	ASV869	Other protists	Eukaryota	TSAR	Rhizaria	Radiolaria	Polycystinea	Nassellaria	NA	NA	NA
096b3833e3e257c77b6c37b22452974d	ASV870	Other protists	Eukaryota	TSAR	Alveolata	NA	NA	NA	NA	NA	NA
096f85216d83a216e2f0279ad20f9ddf	ASV871	Autotrophic protists	Eukaryota	TSAR	Stramenopiles	Gyrista	Bacillariophyceae	NA	NA	NA	NA
097456abfa568a33ac6009d85fc0c02f	ASV872	Autotrophic protists	Eukaryota	TSAR	Stramenopiles	Gyrista	Mediophyceae	Chaetocerotales	Chaetocerotaceae	Chaetoceros	Chaetoceros_affinis
09746acb8fd385d11e49596f813eac65	ASV873	Other metazoans	Eukaryota	Obazoa	Opisthokonta	Metazoa	Annelida	Annelida_X	Annelida_XX	NA	NA
09752c5fc3bba59bb019db56f989ff00	ASV874	Other protists	Eukaryota	NA	NA	NA	NA	NA	NA	NA	NA
09758281f627d44a27d25d22045b006e	ASV875	Parasites	Eukaryota	TSAR	Alveolata	Dinoflagellata	Syndiniales	Dino-Group-I	Dino-Group-I-Clade-5	Dino-Group-I-Clade-5_X	Dino-Group-I-Clade-5_X_sp.
0976f378140c507edef4f9aefc79cad6	ASV876	Other protists	Eukaryota	NA	NA	NA	NA	NA	NA	NA	NA
0979b98c1e0914da020f6f184efe77e4	ASV877	Parasites	Eukaryota	TSAR	Alveolata	Dinoflagellata	Syndiniales	Dino-Group-II	Dino-Group-II-Clade-1	Dino-Group-II-Clade-1_X	Dino-Group-II-Clade-1_X_sp.
0980f59d4811fdd1d1fafcfcbb3e8218	ASV878	Other protists	Eukaryota	TSAR	Alveolata	NA	NA	NA	NA	NA	NA
098375da22c9d2b99013d9a433903c6a	ASV879	Mixotrophic protists	Eukaryota	TSAR	Alveolata	Dinoflagellata	Dinophyceae	Gonyaulacales	Pyrocystaceae	Fragilidium	Fragilidium_mexicanum
0993546b385392543eaca01178492f35	ASV880	Parasites	Eukaryota	TSAR	Alveolata	Dinoflagellata	Syndiniales	Dino-Group-II	NA	NA	NA
09958cf590ded9cddee2759409c08d8d	ASV881	Other protists	Eukaryota	NA	NA	NA	NA	NA	NA	NA	NA
09968dc9b1a8b65ebbf292bcda0d0142	ASV882	Other protists	Eukaryota	TSAR	Alveolata	Dinoflagellata	NA	NA	NA	NA	NA
09991b6f0054c4d2aee53ed59ad314a8	ASV883	Copepods	Eukaryota	Obazoa	Opisthokonta	Metazoa	Arthropoda	Crustacea	Maxillopoda	Neocalanus	NA
099cc6aff057948033ae459496215870	ASV884	Parasites	Eukaryota	TSAR	Alveolata	Dinoflagellata	Syndiniales	Dino-Group-II	Dino-Group-II-Clade-1	Dino-Group-II-Clade-1_X	Dino-Group-II-Clade-1_X_sp.
09a108a22a2115c47abef77a62e927b4	ASV885	Other protists	Eukaryota	TSAR	Alveolata	NA	NA	NA	NA	NA	NA
09a3cfb9c83af6be2dbe5c5f96c84f13	ASV886	Other protists	Eukaryota	NA	NA	NA	NA	NA	NA	NA	NA
09a62035a3d526a1d4d9184b2ebf3331	ASV887	Other protists	Eukaryota	TSAR	Alveolata	NA	NA	NA	NA	NA	NA
09a67841aa831507fd9950b5f2ff5f81	ASV888	Other protists	Eukaryota	NA	NA	NA	NA	NA	NA	NA	NA
09a93cd04d43b9b1710cbdf4584532f7	ASV889	Autotrophic protists	Eukaryota	Archaeplastida	Chlorophyta	Chlorophyta_X	Mamiellophyceae	Mamiellales	Mamiellaceae	NA	NA
09aa89c8502330957dcaa23f1d5eff19	ASV890	Other protists	Unassigned	NA	NA	NA	NA	NA	NA	NA	NA
09ad5e987d5334947fe64a042ace4499	ASV891	Parasites	Eukaryota	TSAR	Alveolata	Dinoflagellata	Syndiniales	Dino-Group-II	Dino-Group-II-Clade-4	NA	NA
09aedc406baf5121ea1d979c8f53df8b	ASV892	Heterotrophic protists	Eukaryota	TSAR	Stramenopiles	Gyrista	Gyrista_X	Gyrista_XX	MAST-2	NA	NA
09b32bb1ef9dd7abc1da8a30389630c9	ASV893	Other metazoans	Eukaryota	Obazoa	Opisthokonta	Metazoa	NA	NA	NA	NA	NA
09b441e8fba8e2ef223fea6326bb31ff	ASV894	Other protists	Eukaryota	TSAR	Alveolata	NA	NA	NA	NA	NA	NA
09b67c7c1072c63bd7478dc008836bc8	ASV895	Heterotrophic protists	Eukaryota	Archaeplastida	Picozoa	Picozoa_X	Picozoa_XX	Picozoa_XXX	Picozoa_XXXX	Picozoa_XXXXX	Picozoa_XXXXX_sp.
09b7d3757efc77bb0676ca6d2d7b9d4a	ASV896	Parasites	Eukaryota	TSAR	Alveolata	Dinoflagellata	Syndiniales	Dino-Group-II	Dino-Group-II-Clade-1	Dino-Group-II-Clade-1_X	Dino-Group-II-Clade-1_X_sp.
09b81a4b1525a9a7dc2833b48d15139e	ASV897	Other protists	Eukaryota	NA	NA	NA	NA	NA	NA	NA	NA
09bfd40fe4274548a45cd2c7c987cf90	ASV898	Other metazoans	Eukaryota	Obazoa	Opisthokonta	NA	NA	NA	NA	NA	NA
09c01d0d6d6f4980feca00ceba211724	ASV899	Heterotrophic protists	Eukaryota	Excavata	Discoba	Euglenozoa	Diplonemea	Diplonemida	Eupelagonemidae	Eupelagonemidae_X	Eupelagonemidae_X_sp.
09c16f38226ef24f88d4de400cfc19a7	ASV900	Other protists	Eukaryota	NA	NA	NA	NA	NA	NA	NA	NA
09c17af62647b91d36edc6a58c81fa5d	ASV901	Parasites	Eukaryota	TSAR	Alveolata	Dinoflagellata	Syndiniales	Dino-Group-II	Dino-Group-II-Clade-1	Dino-Group-II-Clade-1_X	Dino-Group-II-Clade-1_X_sp.
09ca5960fb1765dfbba11992dd27d641	ASV902	Parasites	Eukaryota	TSAR	Alveolata	Dinoflagellata	Syndiniales	Dino-Group-IV	Dino-Group-IV-Hematodinium-Group	Hematodinium	Hematodinium_sp.
09cf17d47665e96edd6ec444c1ab01f9	ASV903	Other protists	Eukaryota	Archaeplastida	Chlorophyta	Chlorophyta_X	NA	NA	NA	NA	NA
09d115d4f86a0318486e0af885c7206e	ASV904	Parasites	Eukaryota	TSAR	Alveolata	Dinoflagellata	Syndiniales	Dino-Group-II	Dino-Group-II-Clade-5	Dino-Group-II-Clade-5_X	Dino-Group-II-Clade-5_X_sp.
09d227ba3297d29e6162ce6c9c562d84	ASV905	Other protists	Eukaryota	NA	NA	NA	NA	NA	NA	NA	NA
09d2d62da01418fbb910f49b69ed38e6	ASV906	Other protists	Eukaryota	TSAR	Alveolata	Dinoflagellata	NA	NA	NA	NA	NA
09d422ca8feb01a40b277fae580e198d	ASV907	Other protists	Eukaryota	NA	NA	NA	NA	NA	NA	NA	NA
09d4b6897e1bf127f371233b10a6cc2b	ASV908	Parasites	Eukaryota	TSAR	Alveolata	Dinoflagellata	Syndiniales	Dino-Group-II	Dino-Group-II-Clade-4	Dino-Group-II-Clade-4_X	Dino-Group-II-Clade-4_X_sp.
09da4f784b1eb210507a5c653588a873	ASV909	Parasites	Eukaryota	TSAR	Alveolata	Dinoflagellata	Syndiniales	Dino-Group-II	Dino-Group-II-Clade-1	Dino-Group-II-Clade-1_X	Dino-Group-II-Clade-1_X_sp.
09dc3d48e4a2ee837951a04f76878623	ASV910	Parasites	Eukaryota	TSAR	Rhizaria	Cercozoa	Endomyxa-Ascetosporea	Paradinida	Paradinidae	Paradinium	Paradinium_poucheti
09df1eebbf452c380c70049c9164a88b	ASV911	Parasites	Eukaryota	TSAR	Alveolata	Dinoflagellata	Syndiniales	Dino-Group-II	Dino-Group-II-Clade-22	Dino-Group-II-Clade-22_X	Dino-Group-II-Clade-22_X_sp.
09e2ad57fe91a9f3af20396ecb2ad4da	ASV912	Other protists	Eukaryota	TSAR	Rhizaria	Cercozoa	Filosa-Thecofilosea	Cryomonadida	NA	NA	NA
09eaa97d23b2cd6f6c7f7656ce97710e	ASV913	Heterotrophic protists	Eukaryota	TSAR	Telonemia	Telonemia_X	Telonemia_XX	Telonemia_XXX	Telonemia-Group-2	Telonemia-Group-2_X	Telonemia-Group-2_X_sp.
09eedfbde30bd479e11f4ebf27c81231	ASV914	Heterotrophic protists	Eukaryota	TSAR	Stramenopiles	Bigyra	Sagenista	Sagenista_X	MAST-9	MAST-9A	MAST-9A_sp.
09ef1d360e4809a397378ad322627be8	ASV915	Other protists	Eukaryota	Archaeplastida	NA	NA	NA	NA	NA	NA	NA
09f13c6ae739ebcb679f73a362cd66dd	ASV916	Heterotrophic protists	Eukaryota	TSAR	Stramenopiles	Gyrista	Gyrista_X	Gyrista_XX	MAST-1	MAST-1C	MAST-1C_sp.
09f34130c22965433e813281d4c45d63	ASV917	Other protists	Eukaryota	NA	NA	NA	NA	NA	NA	NA	NA
09f3a502c6dea62d392b8d577996a4d0	ASV918		Unassigned	NA	NA	NA	NA	NA	NA	NA	NA
0a01648bf67c52e741424e134cd241a1	ASV919	Heterotrophic protists	Eukaryota	Haptista	Centroplasthelida	Centroplasthelida_X	Pterocystida	NA	NA	NA	NA
0a04881ec8b0d113af70eebc56924edf	ASV920	Heterotrophic protists	Eukaryota	Excavata	Discoba	Euglenozoa	Diplonemea	Diplonemida	Eupelagonemidae	Eupelagonemidae_X	Eupelagonemidae_X_sp.
0a04ad27fdbf4779a3f19cad42c87b45	ASV921	Other protists	Eukaryota	NA	NA	NA	NA	NA	NA	NA	NA
0a08278613e7acddbcc784ef9d773fd1	ASV922	Other protists	Eukaryota	NA	NA	NA	NA	NA	NA	NA	NA
0a08f613f00798aca67177ce75100ff2	ASV923	Other protists	Eukaryota	Archaeplastida	Chlorophyta	Chlorophyta_X	NA	NA	NA	NA	NA
0a096c3b62a1d0ad43b12c84365d3f1b	ASV924	Mixotrophic protists	Eukaryota	TSAR	Alveolata	Dinoflagellata	Dinophyceae	Prorocentrales	Prorocentraceae	Prorocentrum	Prorocentrum_sp.
0a0bcb7e3bec816386ffea01e331f44b	ASV925	Other protists	Eukaryota	TSAR	Alveolata	Dinoflagellata	NA	NA	NA	NA	NA
0a0ff7232a42a30a10204ebb6aa0019d	ASV926	Heterotrophic protists	Eukaryota	TSAR	Rhizaria	Radiolaria	RAD-B	RAD-B_X	Taxopodida	Sticholonche	Sticholonche_sp.
0a129335f3d8511a81b43a8172c99be1	ASV927	Other protists	Eukaryota	TSAR	Alveolata	Dinoflagellata	Dinophyceae	NA	NA	NA	NA
0a13b06e371eb0b3321682fe728a6b05	ASV928	Parasites	Eukaryota	TSAR	Alveolata	Dinoflagellata	Syndiniales	Dino-Group-II	Dino-Group-II-Clade-1	Dino-Group-II-Clade-1_X	Dino-Group-II-Clade-1_X_sp.
0a163680b886d6747ae0bbc14229ae26	ASV929	Other protists	Eukaryota	TSAR	Rhizaria	Radiolaria	Polycystinea	Nassellaria	NA	NA	NA
0a16c6f7a776a5e9fc48f66ca4141d9c	ASV930	Other protists	Eukaryota	TSAR	Alveolata	NA	NA	NA	NA	NA	NA
0a18f9a6fc1bc8312e226d563731355c	ASV931	Parasites	Eukaryota	TSAR	Alveolata	Dinoflagellata	Syndiniales	Dino-Group-II	Dino-Group-II-Clade-15	Dino-Group-II-Clade-15_X	Dino-Group-II-Clade-15_X_sp.
0a1efc23750e6cd953e72dbc296e8880	ASV932	Other protists	Eukaryota	TSAR	Alveolata	Dinoflagellata	Dinophyceae	Gonyaulacales	Protoceratiaceae	Ceratocorys	NA
0a20b7732f8ea5129fa071c4d7a6c0d5	ASV933	Parasites	Eukaryota	TSAR	Alveolata	Dinoflagellata	Syndiniales	Dino-Group-II	NA	NA	NA
0a22c4b22b28af0db0379ba656cdc087	ASV934	Other protists	Eukaryota	TSAR	Alveolata	Dinoflagellata	NA	NA	NA	NA	NA
0a251ddce97cd433a5a8dd4f42c07ee0	ASV935	Parasites	Eukaryota	TSAR	Alveolata	Dinoflagellata	Syndiniales	Dino-Group-II	NA	NA	NA
0a2cff62d19832729e9c8980ebcf7c53	ASV936	Autotrophic protists	Eukaryota	TSAR	Stramenopiles	Gyrista	Bacillariophyceae	NA	NA	NA	NA
0a30a34d84ad333d11cbc02abafa7368	ASV937	Parasites	Eukaryota	TSAR	Alveolata	Dinoflagellata	Syndiniales	Dino-Group-II	Dino-Group-II-Clade-10-and-11	Dino-Group-II-Clade-10-and-11_X	Dino-Group-II-Clade-10-and-11_X_sp.
0a31fc8bf3a9eec30f9eb1fbf20cbd8a	ASV938	Other protists	Eukaryota	Archaeplastida	Chlorophyta	Chlorophyta_X	NA	NA	NA	NA	NA
0a321ab0ee3843c5fd8dfab902c80db4	ASV939	Other protists	Eukaryota	NA	NA	NA	NA	NA	NA	NA	NA
0a32af2ff6a7450c80ec3a55c8e21c79	ASV940	Heterotrophic protists	Eukaryota	Excavata	Discoba	Euglenozoa	Diplonemea	Diplonemida	Eupelagonemidae	Eupelagonemidae_X	Eupelagonemidae_X_sp.
0a339a08a92d616b52f917c96790c0a2	ASV941	Other protists	Eukaryota	TSAR	Alveolata	Dinoflagellata	Dinophyceae	Gymnodiniales	NA	NA	NA
0a33bf130607195351389d6af43945eb	ASV942	Other protists	Eukaryota	Obazoa	Opisthokonta	Fungi	Basidiomycota	Agaricomycotina	NA	NA	NA
0a39787cda79125575584d7ffa42e1a5	ASV943	Other protists	Eukaryota	TSAR	Alveolata	Dinoflagellata	Dinophyceae	NA	NA	NA	NA
0a3c43db4dc3aae98abc9e745e290d0c	ASV944	Mixotrophic protists	Eukaryota	Haptista	Haptophyta	Haptophyta_X	Prymnesiophyceae	Prymnesiales	Chrysochromulinaceae	Chrysochromulina	Chrysochromulina_campanulifera
0a40e9bc7e3e5f44b9548f6627777031	ASV945	Heterotrophic protists	Eukaryota	Excavata	Discoba	Euglenozoa	Diplonemea	Diplonemida	Eupelagonemidae	Eupelagonemidae_X	Eupelagonemidae_X_sp.
0a465ddde3639253f465a3af94966fb2	ASV946	Heterotrophic protists	Eukaryota	TSAR	Rhizaria	Radiolaria	Polycystinea	Spumellaria	Astrosphaeridae	NA	NA
0a49392a94cfa33ab991bb9dbee5815f	ASV947	Heterotrophic protists	Eukaryota	Excavata	Discoba	Euglenozoa	Diplonemea	Diplonemida	Diplonemida_DSPDII	Diplonemida_DSPDII_X	Diplonemida_DSPDII_X_sp.
0a4b6552c80823fd51852507634f1870	ASV948	Other protists	Eukaryota	Archaeplastida	Chlorophyta	Chlorophyta_X	NA	NA	NA	NA	NA
0a4c77bf4a188e4b0ec580cc431906d5	ASV949	Parasites	Eukaryota	TSAR	Alveolata	Dinoflagellata	Syndiniales	Dino-Group-I	Dino-Group-I-Clade-2	Dino-Group-I-Clade-2_X	Dino-Group-I-Clade-2_X_sp.
0a4deb02faff5bf322ba797625d1785e	ASV950	Parasites	Eukaryota	TSAR	Alveolata	Dinoflagellata	Syndiniales	Dino-Group-II	NA	NA	NA
0a4ed21510cfec376dec62da0122fbea	ASV951	Parasites	Eukaryota	TSAR	Alveolata	Dinoflagellata	Dinophyceae	Peridiniales	Blastodiniaceae	Blastodinium	Blastodinium_mangini
0a527fc972fbcf890c81cde1cbe3974d	ASV952	Other protists	Eukaryota	NA	NA	NA	NA	NA	NA	NA	NA
0a53d0cce8717c88211571f50ba60839	ASV953	Other protists	Eukaryota	NA	NA	NA	NA	NA	NA	NA	NA
0a574f314b304a2ccbc326f744b5c0a2	ASV954	Parasites	Eukaryota	TSAR	Alveolata	Dinoflagellata	Syndiniales	Dino-Group-II	Dino-Group-II-Clade-4	Amoebophrya	Amoebophrya_ceratii
0a58a84da496f2636bbff37cd1a60d50	ASV955	Parasites	Eukaryota	Amoebozoa	Discosea	Discosea_X	Flabellinia	Dactylopodida	Paramoebidae	Paramoeba	NA
0a5f91149be36500b23967ad3dde9c12	ASV956	Parasites	Eukaryota	TSAR	Alveolata	Dinoflagellata	Syndiniales	Dino-Group-II	Dino-Group-II-Clade-10-and-11	Dino-Group-II-Clade-10-and-11_X	Dino-Group-II-Clade-10-and-11_X_sp.
0a6500d4224d6316e24987f818e8a084	ASV957	Other protists	Eukaryota	NA	NA	NA	NA	NA	NA	NA	NA
0a6669170eabfa452e255d11ac0cb0ca	ASV958	Heterotrophic protists	Eukaryota	TSAR	Stramenopiles	Bigyra	Sagenista	Labyrinthulomycetes	Oblongichytridiaceae	Oblongichytrium	Oblongichytrium_sp.
0a686fad734d16d8bba4b0fb9d5a647a	ASV959	Other protists	Eukaryota:nucl	Cryptista:nucl	Cryptophyta:nucl	Cryptophyta_X:nucl	Cryptophyceae:nucl	Cryptomonadales:nucl	Cryptomonadales_X:nucl	Geminigera:nucl	Geminigera_cryophila:nucl
0a6ee1bac4ece9d5bcf616c0fff2da69	ASV960	Parasites	Eukaryota	TSAR	Alveolata	Dinoflagellata	Syndiniales	Dino-Group-V	Dino-Group-V_X	Dino-Group-V_XX	Dino-Group-V_XX_sp.
0a76b70144b1c8817cc04e9582d41a1b	ASV961	Parasites	Eukaryota	TSAR	Alveolata	Dinoflagellata	Syndiniales	Dino-Group-I	Dino-Group-I-Clade-3	Dino-Group-I-Clade-3_X	Dino-Group-I-Clade-3_X_sp.
0a7a08c9c2876f7791875d0c7fcf60f7	ASV962	Heterotrophic protists	Eukaryota	Excavata	Discoba	Euglenozoa	Diplonemea	Diplonemida	Diplonemidae	Diplonema	Diplonema_sp.
0a7a467b49ce5da018e6307f50dc7d5c	ASV963	Autotrophic protists	Eukaryota	TSAR	Stramenopiles	Gyrista	Mediophyceae	Thalassiosirales	Thalassiosiraceae	Thalassiosira	NA
0a7fa8972765e63841e8bd0d4bb0d67c	ASV964	Other protists	Eukaryota	TSAR	Alveolata	Dinoflagellata	Dinophyceae	NA	NA	NA	NA
0a8107b7e8befd9c3a15705345073c0b	ASV965	Heterotrophic protists	Eukaryota	Amoebozoa	Discosea	Discosea_X	Flabellinia	Dactylopodida	Paramoebidae	Paramoeba	Paramoeba_branchiphila
0a8803065611cf20bca7bf5b15186b29	ASV966	eSNCM	Eukaryota	TSAR	Rhizaria	Radiolaria	Polycystinea	Nassellaria	Sphaerozoidae	Collozoum	NA
0a898c0bff5c289ff38af3441a59599c	ASV967	Other protists	Eukaryota	TSAR	Alveolata	Dinoflagellata	Syndiniales	Dino-Group-II	NA	NA	NA
0a89df9c1cb03da42d573d7d0bf9d550	ASV968	Heterotrophic protists	Eukaryota	Excavata	Discoba	Euglenozoa	Diplonemea	Diplonemida	Eupelagonemidae	Eupelagonemidae_X	Eupelagonemidae_X_sp.
0a9551a9046db18b74f4e78129e433a2	ASV969	Other protists	Eukaryota	NA	NA	NA	NA	NA	NA	NA	NA
0a96580cd3808df5e7211dffc1a586bd	ASV970	Other protists	Eukaryota	TSAR	Alveolata	NA	NA	NA	NA	NA	NA
0a9723003a08378c6b9fccbd503e6aaf	ASV971	Other protists	Unassigned	NA	NA	NA	NA	NA	NA	NA	NA
0a99148689d64007909e62ef8f41213e	ASV972	Other protists	Eukaryota	NA	NA	NA	NA	NA	NA	NA	NA
0a9cb0b15564826dba8b5f8dc9723f88	ASV973	Parasites	Eukaryota	TSAR	Alveolata	Dinoflagellata	Syndiniales	Dino-Group-II	Dino-Group-II-Clade-10-and-11	Dino-Group-II-Clade-10-and-11_X	Dino-Group-II-Clade-10-and-11_X_sp.
0a9e9c9c6b3a5a72a54c1ef0aee9e6cf	ASV974	Other protists	Eukaryota	TSAR	Stramenopiles	NA	NA	NA	NA	NA	NA
0a9f06ffb880d790b1346517277c850a	ASV975	Mixotrophic protists	Eukaryota	Haptista	Haptophyta	Haptophyta_X	Prymnesiophyceae	Prymnesiales	Chrysochromulinaceae	Chrysochromulina	Chrysochromulina_campanulifera
0a9f89079ca1ea8426f2276ad6f8c302	ASV976	Other metazoans	Eukaryota	Obazoa	Opisthokonta	Metazoa	Arthropoda	Crustacea	Maxillopoda	NA	NA
0aa50f1392676d58ce3abfd522b738d7	ASV977	Other protists	Eukaryota	NA	NA	NA	NA	NA	NA	NA	NA
0aa51b9d2f17dcf6f8fddf444ab18b4e	ASV978	Parasites	Eukaryota	TSAR	Rhizaria	Cercozoa	Endomyxa-Ascetosporea	Paradinida	Paradinidae	Paradinium	Paradinium_sp.
0aa7ce9bca3affc61a614e4d9e66ac86	ASV979	Parasites	Eukaryota	TSAR	Alveolata	Dinoflagellata	Syndiniales	Dino-Group-II	Dino-Group-II-Clade-10-and-11	Dino-Group-II-Clade-10-and-11_X	Dino-Group-II-Clade-10-and-11_X_sp.
0aa8f8700ae92d9cb9a614bda24573eb	ASV980	Parasites	Eukaryota	TSAR	Alveolata	Dinoflagellata	Syndiniales	Dino-Group-I	Dino-Group-I-Clade-4	Euduboscquella	NA
0aa95b93a011ead2a6962c120cdb71c9	ASV981	Other metazoans	Eukaryota	Obazoa	Opisthokonta	Metazoa	NA	NA	NA	NA	NA
0aaf05ce5919393b839366a13f88c361	ASV982	Parasites	Eukaryota	TSAR	Alveolata	Dinoflagellata	Syndiniales	Dino-Group-II	Dino-Group-II-Clade-1	Dino-Group-II-Clade-1_X	Dino-Group-II-Clade-1_X_sp.
0ab02ad4cf1fceed11acaa06f8557804	ASV983	Parasites	Eukaryota	TSAR	Alveolata	Dinoflagellata	Syndiniales	Dino-Group-II	Dino-Group-II-Clade-7	Dino-Group-II-Clade-7_X	Dino-Group-II-Clade-7_X_sp.
0ab8a012ac7dbe96ef6e35c625b0bc7a	ASV984	Parasites	Eukaryota	TSAR	Alveolata	Dinoflagellata	Syndiniales	Dino-Group-I	Dino-Group-I-Clade-1	Dino-Group-I-Clade-1_X	Dino-Group-I-Clade-1_X_sp.
0abbf156e731c67ecad36c14a1908f90	ASV985	Parasites	Eukaryota	TSAR	Alveolata	Dinoflagellata	Syndiniales	Dino-Group-I	Dino-Group-I-Clade-3	Dino-Group-I-Clade-3_X	Dino-Group-I-Clade-3_X_sp.
0ac0ea354cb0863347f4928d33506e1b	ASV986	Parasites	Eukaryota	TSAR	Alveolata	Dinoflagellata	Syndiniales	Dino-Group-II	Dino-Group-II-Clade-23	Dino-Group-II-Clade-23_X	Dino-Group-II-Clade-23_X_sp.
0ac2cbbfbc6e2d59b6a268abea188e78	ASV987	Parasites	Eukaryota	TSAR	Alveolata	Dinoflagellata	Syndiniales	Dino-Group-II	Dino-Group-II-Clade-6	Dino-Group-II-Clade-6_X	Dino-Group-II-Clade-6_X_sp.
0ac2d672855c552c381e6b80a27fa526	ASV988	Other protists	Eukaryota	TSAR	Alveolata	Dinoflagellata	Dinophyceae	NA	NA	NA	NA
0ac43a67cd9a743f7980791b553222ac	ASV989	Parasites	Eukaryota	TSAR	Alveolata	Dinoflagellata	Syndiniales	Dino-Group-II	Dino-Group-II-Clade-15	Dino-Group-II-Clade-15_X	Dino-Group-II-Clade-15_X_sp.
0ac76392d3520f8d639b7f4331f5fc71	ASV990	Other metazoans	Eukaryota	Obazoa	Opisthokonta	Metazoa	Annelida	Annelida_X	Annelida_XX	NA	NA
0acaebc08c25b2e402755ac84938692b	ASV991	Other metazoans	Eukaryota	Obazoa	Opisthokonta	Metazoa	NA	NA	NA	NA	NA
0acbea15700f7e6f3a18de15c615a517	ASV992	Other metazoans	Eukaryota	Obazoa	Opisthokonta	Metazoa	Annelida	Annelida_X	Annelida_XX	NA	NA
0acc6f7b79b7563037e670cb9731466c	ASV993	Other metazoans	Eukaryota	Obazoa	Opisthokonta	NA	NA	NA	NA	NA	NA
0acd11797048fe8ddc4ad17b08368888	ASV994	Other protists	Eukaryota	TSAR	Alveolata	Dinoflagellata	Dinophyceae	NA	NA	NA	NA
0ace1f928ae143f4f07acbb0cec9b73f	ASV995	Heterotrophic protists	Eukaryota	Excavata	Discoba	Euglenozoa	Diplonemea	Diplonemida	Eupelagonemidae	Eupelagonemidae_X	Eupelagonemidae_X_sp.
0ad02840432f7c79a06ca7d522e3ef81	ASV996	Other protists	Eukaryota	TSAR	Stramenopiles	NA	NA	NA	NA	NA	NA
0ad355ed9b05ee93710876b2c09d529a	ASV997	Autotrophic protists	Eukaryota	TSAR	Stramenopiles	Gyrista	Mediophyceae	Thalassiosirales	Thalassiosiraceae	Thalassiosira	NA
0ad5af433cc32ba2fec9088f60e1c268	ASV998	Other protists	Eukaryota	TSAR	Alveolata	Dinoflagellata	Dinophyceae	NA	NA	NA	NA
0adbab8a21f6875603dc03ea2771fbca	ASV999	Parasites	Eukaryota	TSAR	Alveolata	Dinoflagellata	Syndiniales	Dino-Group-V	Dino-Group-V_X	Dino-Group-V_XX	Dino-Group-V_XX_sp.
0adc09335a18305f512f6eb82881dde6	ASV1000	Other protists	Eukaryota	NA	NA	NA	NA	NA	NA	NA	NA
0ae159449ebb93eccd5e55ebb2bc7471	ASV1001	Heterotrophic protists	Eukaryota	TSAR	Rhizaria	Cercozoa	Filosa-Thecofilosea	Ventricleftida	CCW10-lineage	CCW10-lineage_X	CCW10-lineage_X_sp.
0ae2a1a441c8874ff8ee057f8280cf7e	ASV1002	Mixotrophic protists	Eukaryota	TSAR	Alveolata	Dinoflagellata	Dinophyceae	Gonyaulacales	Pyrocystaceae	Pyrocystis	Pyrocystis_pseudonoctiluca
0ae360a1b3503756d4b12eaa153394b7	ASV1003	Other protists	Eukaryota	NA	NA	NA	NA	NA	NA	NA	NA
0ae6677b3d1623462901e4e1be6be398	ASV1004	Other protists	Eukaryota	TSAR	Stramenopiles	Gyrista	NA	NA	NA	NA	NA
0ae6a1d44edd4b3e04615bffedf697b6	ASV1005	Other protists	Eukaryota	Haptista	Haptophyta	Haptophyta_X	Prymnesiophyceae	Prymnesiales	Prymnesiaceae	NA	NA
0ae7aee10f74e8296ac31c9c9c6f50d9	ASV1006	Heterotrophic protists	Eukaryota	Excavata	Discoba	Euglenozoa	Diplonemea	Diplonemida	Eupelagonemidae	Eupelagonemidae_X	Eupelagonemidae_X_sp.
0aecae85fe920a6dabd4defbfd181aaa	ASV1007	Other protists	Eukaryota	TSAR	Alveolata	NA	NA	NA	NA	NA	NA
0af0b44fa04599f0f9bef0797fdea1bf	ASV1008	Other protists	Eukaryota	TSAR	Alveolata	Dinoflagellata	NA	NA	NA	NA	NA
0af12a9c0de62a0af7f5fa76d4b1cb65	ASV1009	Autotrophic protists	Eukaryota	TSAR	Stramenopiles	Gyrista	Bacillariophyceae	NA	NA	NA	NA
0af176666948aacf0ecc9c8ce40fa758	ASV1010	Heterotrophic protists	Eukaryota	Excavata	Discoba	Euglenozoa	Diplonemea	Diplonemida	Diplonemida_DSPDII	Diplonemida_DSPDII_X	Diplonemida_DSPDII_X_sp.
0af277fad2dce3acae7656d505c8fb85	ASV1011	Other protists	Eukaryota	TSAR	Alveolata	Dinoflagellata	NA	NA	NA	NA	NA
0af769393d40eb90966fdcc129213a99	ASV1012	Other protists	Eukaryota	TSAR	Alveolata	Dinoflagellata	NA	NA	NA	NA	NA
0af83bb3c0d150cf5da4448f5fbb54c4	ASV1013	Heterotrophic protists	Eukaryota	Excavata	Discoba	Euglenozoa	Diplonemea	Diplonemida	Eupelagonemidae	Eupelagonemidae_X	Eupelagonemidae_X_sp.
0af87a94df786491521bfaed6d0b3927	ASV1014	Parasites	Eukaryota	TSAR	Alveolata	Dinoflagellata	Syndiniales	Dino-Group-II	Dino-Group-II-Clade-20	Dino-Group-II-Clade-20_X	Dino-Group-II-Clade-20_X_sp.
0af8b531dca2b91334e270c1b7ec6b96	ASV1015	Other protists	Eukaryota	NA	NA	NA	NA	NA	NA	NA	NA
0afa61e15f397a44945335591e55799a	ASV1016	Parasites	Eukaryota	TSAR	Alveolata	Dinoflagellata	Syndiniales	Dino-Group-II	Dino-Group-II-Clade-23	Dino-Group-II-Clade-23_X	Dino-Group-II-Clade-23_X_sp.
0afaae614a9bdffd5dc01e7eb659f843	ASV1017	Heterotrophic protists	Eukaryota	TSAR	Rhizaria	Radiolaria	RAD-B	RAD-B_X	RAD-B_X_Group-IVd	RAD-B_X_Group-IVd_X	RAD-B_X_Group-IVd_X_sp.
0afaf19bc01c2451e8c3529c5c8455a3	ASV1018	eSNCM	Eukaryota	TSAR	Rhizaria	Radiolaria	Polycystinea	Nassellaria	Sphaerozoidae	Collozoum	NA
0aff1114afacfc33c919d87539d8b28e	ASV1019	Parasites	Eukaryota	TSAR	Alveolata	Dinoflagellata	Syndiniales	Dino-Group-II	NA	NA	NA
0aff7e12fce1412a79426bd618bfe360	ASV1020	Other metazoans	Eukaryota	Obazoa	Opisthokonta	Metazoa	NA	NA	NA	NA	NA
0b041768c1520819951dbb39a3708ee1	ASV1021	Gelatinous zooplankton	Eukaryota	Obazoa	Opisthokonta	Metazoa	Ctenophora	Ctenophora_X	Ctenophora_XX	NA	NA
0b0651047080f772d8de55e7ecf55bef	ASV1022	Other protists	Eukaryota	TSAR	Alveolata	NA	NA	NA	NA	NA	NA
0b0840e75be6ce02f555910a2f212a92	ASV1023	Other protists	Eukaryota	TSAR	Alveolata	NA	NA	NA	NA	NA	NA
0b0f5d6c55008f239d3c3a852bb797e4	ASV1024	Other metazoans	Eukaryota	Obazoa	Opisthokonta	NA	NA	NA	NA	NA	NA
0b0feb5e4e4768f02a0065562417350c	ASV1025	Other protists	Eukaryota	NA	NA	NA	NA	NA	NA	NA	NA
0b112ea6d53eedf94c565799ff8fea75	ASV1026	Other protists	Eukaryota	TSAR	Alveolata	Dinoflagellata	Dinophyceae	Peridiniales	NA	NA	NA
0b13a3335d7c62cc14b7a4bab7df08bf	ASV1027	Heterotrophic protists	Eukaryota	TSAR	Rhizaria	Cercozoa	Filosa-Thecofilosea	Ebriacea	Ebriidae	Ebria	Ebria_tripartita
0b1566d28a775f62781532fc063a2092	ASV1028	Other protists	Eukaryota	NA	NA	NA	NA	NA	NA	NA	NA
0b169b4e24c25c169949fd13d52581c1	ASV1029	Other protists	Eukaryota	TSAR	NA	NA	NA	NA	NA	NA	NA
0b19c2119eb3140451e5d9ff8c1a8722	ASV1030	Other metazoans	Eukaryota	Obazoa	Opisthokonta	Metazoa	Urochordata	Urochordata_X	Ascidiacea	NA	NA
0b1dd097c833970f76d45aa6a75b3af5	ASV1031		Eukaryota	Archaeplastida	Streptophyta	Streptophyta_X	NA	NA	NA	NA	NA
0b200fdc5a678053618c68f9d01783fa	ASV1032	Other protists	Eukaryota	TSAR	Stramenopiles	Gyrista	Chrysophyceae	NA	NA	NA	NA
0b2164a9224ba9194923c18cef22bba6	ASV1033	Other metazoans	Eukaryota	Obazoa	Opisthokonta	Metazoa	NA	NA	NA	NA	NA
0b233d4f34dff475734602779d2d0417	ASV1034	eSNCM	Eukaryota	TSAR	Rhizaria	Radiolaria	Polycystinea	Nassellaria	Sphaerozoidae	Collozoum	Collozoum_amoeboides
0b279987c3f316c8ec94732ffb891a0e	ASV1035	Other protists	Eukaryota	NA	NA	NA	NA	NA	NA	NA	NA
0b2a3ca8aebbe5bc7c28b1f9072ff39b	ASV1036	Photosymbiont	Eukaryota	Haptista	Haptophyta	Haptophyta_X	Prymnesiophyceae	Phaeocystales	Phaeocystaceae	Phaeocystis	NA
0b2c22ca852ada02bb6d0f06a9147d27	ASV1037	Heterotrophic protists	Eukaryota	TSAR	Rhizaria	Radiolaria	Polycystinea	Spumellaria	Astrosphaeridae	Astrosphaeridae_X	Astrosphaeridae_X_sp.
0b2dad33bbef9b68a4c5bda526cbdaf3	ASV1038	eSNCM	Eukaryota	TSAR	Rhizaria	Radiolaria	Polycystinea	Spumellaria	Hexalonchidae	Hexacontium	Hexacontium_sp.
0b3468a858f5ed8c42a13eb00be48699	ASV1039	Other protists	Eukaryota	Obazoa	Opisthokonta	Fungi	Basidiomycota	Agaricomycotina	Agaricomycetes	NA	NA
0b35f54f0d28addb806beeb94ee274ec	ASV1040	Other protists	Eukaryota	NA	NA	NA	NA	NA	NA	NA	NA
0b3678847e2a73dba3722d283bdfaf8e	ASV1041	Other protists	Eukaryota	Haptista	Haptophyta	Haptophyta_X	Prymnesiophyceae	NA	NA	NA	NA
0b36ee7a46eab86a7b2a7e7df89f4853	ASV1042	Heterotrophic protists	Eukaryota	Excavata	Discoba	Euglenozoa	Diplonemea	Diplonemida	Diplonemidae	Diplonema	Diplonema_sp.
0b378fe6c139c1657183f6dafb2edc8a	ASV1043	Other protists	Eukaryota	Archaeplastida	NA	NA	NA	NA	NA	NA	NA
0b386d97e93c71f848949817b192c366	ASV1044	Other protists	Eukaryota	NA	NA	NA	NA	NA	NA	NA	NA
0b39346a113512d9ecd7f40a7ad93631	ASV1045	Other protists	Eukaryota	TSAR	Alveolata	NA	NA	NA	NA	NA	NA
0b3fad71618ef50dd032991c794e171f	ASV1046	Other protists	Eukaryota	Archaeplastida	NA	NA	NA	NA	NA	NA	NA
0b41c184ade4d7960152e948f353fea5	ASV1047	Other protists	Eukaryota	NA	NA	NA	NA	NA	NA	NA	NA
0b426e1b9091276454603625f150e88e	ASV1048	Other protists	Eukaryota	NA	NA	NA	NA	NA	NA	NA	NA
0b4534ca0a4bdef98ea0c63e86dc0fd8	ASV1049	Parasites	Eukaryota	TSAR	Alveolata	Dinoflagellata	Syndiniales	Dino-Group-II	Dino-Group-II-Clade-12	Dino-Group-II-Clade-12_X	Dino-Group-II-Clade-12_X_sp.
0b460d71660370b4def2afc28a75ee04	ASV1050	Heterotrophic protists	Eukaryota	Excavata	Discoba	Euglenozoa	Diplonemea	Diplonemida	Diplonemidae	Diplonema	Diplonema_sp.
0b462ca43b761f7c7bafebe90ffa6d36	ASV1051	Other protists	Eukaryota	Obazoa	Opisthokonta	Fungi	Basidiomycota	Pucciniomycotina	Cystobasidiomycetes	Rhodotorula	Rhodotorula_toruloides
0b46bf6f3a8b6a477bf9ed8790085613	ASV1052	Other protists	Eukaryota	TSAR	NA	NA	NA	NA	NA	NA	NA
0b46d669ad9f55f0ea5b74400034af3b	ASV1053	Other protists	Eukaryota	TSAR	Alveolata	Dinoflagellata	Dinophyceae	NA	NA	NA	NA
0b4ca56c69d20e6579be67ff9513e359	ASV1054	Heterotrophic protists	Eukaryota	TSAR	Stramenopiles	Gyrista	Gyrista_X	Gyrista_XX	MAST-2	MAST-2C	MAST-2C_sp.
0b4da03a448e8907a5fd2d5a812b4470	ASV1055	Other protists	Eukaryota	TSAR	Alveolata	Dinoflagellata	Dinophyceae	NA	NA	NA	NA
0b50574941fa7fd303a8e0d533452244	ASV1056	Other protists	Eukaryota	TSAR	Alveolata	Dinoflagellata	Dinophyceae	NA	NA	NA	NA
0b5075f761d9b308bdf153f3528393ef	ASV1057	Heterotrophic protists	Eukaryota	TSAR	Telonemia	Telonemia_X	Telonemia_XX	Telonemia_XXX	Telonemia-Group-1	Telonemia-Group-1_X	Telonemia-Group-1_X_sp.
0b57727a34a7b2ce8e42d562f74a6c2c	ASV1058	Heterotrophic protists	Eukaryota	Excavata	Discoba	Euglenozoa	Diplonemea	Diplonemida	Eupelagonemidae	Eupelagonemidae_X	Eupelagonemidae_X_sp.
0b5894664a26b8b1091c6ac094483db0	ASV1059	Other protists	Eukaryota	TSAR	Stramenopiles	Gyrista	NA	NA	NA	NA	NA
0b58e0910dba3b23afd935b905257695	ASV1060	Heterotrophic protists	Eukaryota	TSAR	Rhizaria	Radiolaria	Polycystinea	Spumellaria	Spongopylidae	Schizodiscus	Schizodiscus_spp.
0b5a3d35564b769890440a55b7ac1ffd	ASV1061	Other protists	Eukaryota	TSAR	Alveolata	Dinoflagellata	Dinophyceae	Dinophyceae_X	Dinophyceae_XX	Dinophyceae_XXX	Dinophyceae_XXX_sp.
0b5a8639e982d642d62663b887c2d790	ASV1062	Other protists	Eukaryota	Archaeplastida	Chlorophyta	Chlorophyta_X	NA	NA	NA	NA	NA
0b5e87ea7ec62942b447023f918f38c0	ASV1063	Other protists	Eukaryota	TSAR	Alveolata	Dinoflagellata	NA	NA	NA	NA	NA
0b61d501697ca54c4f0245052aaa82df	ASV1064	Other protists	Eukaryota	NA	NA	NA	NA	NA	NA	NA	NA
0b64b6e535cea2dd0090a50dfe541f1d	ASV1065	Heterotrophic protists	Eukaryota	TSAR	Stramenopiles	Bigyra	Sagenista	Labyrinthulomycetes	Oblongichytridiaceae	Oblongichytrium	Oblongichytrium_sp.
0b671bd67756bd6594e9311c6d0fdd5b	ASV1066	Gelatinous zooplankton	Eukaryota	Obazoa	Opisthokonta	Metazoa	Cnidaria	Cnidaria_X	Hydrozoa	Botrynema	Botrynema_brucei
0b690ed312a47512554a2ac772ae095a	ASV1067	Other protists	Eukaryota	NA	NA	NA	NA	NA	NA	NA	NA
0b691a3641036d35bb9ab605a5e7212a	ASV1068	Copepods	Eukaryota	Obazoa	Opisthokonta	Metazoa	Arthropoda	Crustacea	Maxillopoda	Metridia	NA
0b697fe9911bfda30e88122363abdc3d	ASV1069	Parasites	Eukaryota	TSAR	Alveolata	Dinoflagellata	Syndiniales	Dino-Group-II	Dino-Group-II-Clade-4	Dino-Group-II-Clade-4_X	Dino-Group-II-Clade-4_X_sp.
0b69aaf730ce254a1f8d55d37454205e	ASV1070	Other protists	Eukaryota	TSAR	Alveolata	Dinoflagellata	Dinophyceae	NA	NA	NA	NA
0b6ca89d0e4fe84613f896363fcb53c8	ASV1071	Other metazoans	Eukaryota	Obazoa	Opisthokonta	Metazoa	NA	NA	NA	NA	NA
0b7386b01332f1d800bd79b65cf42e1c	ASV1072	Other protists	Eukaryota	NA	NA	NA	NA	NA	NA	NA	NA
0b73ba4604eb82426b23a6f2181b3d1b	ASV1073	Other protists	Eukaryota	TSAR	Stramenopiles	NA	NA	NA	NA	NA	NA
0b73cb7e41518ae89c2393c7a4411c72	ASV1074	Other protists	Eukaryota	TSAR	Alveolata	Dinoflagellata	NA	NA	NA	NA	NA
0b73d1b90691fc412b512b32b0b763c2	ASV1075	Heterotrophic protists	Eukaryota	Archaeplastida	Picozoa	Picozoa_X	Picozoa_XX	Picozoa_XXX	Picozoa_XXXX	Picozoa_XXXXX	Picozoa_XXXXX_sp.
0b74738af50f866da3cb811eb5ca5a55	ASV1076	Other metazoans	Eukaryota	Obazoa	Opisthokonta	NA	NA	NA	NA	NA	NA
0b74f79ec67d621962954cef7eeddcd3	ASV1077	Heterotrophic protists	Eukaryota	TSAR	Stramenopiles	Gyrista	Gyrista_X	Gyrista_XX	MAST-2	NA	NA
0b779c8fcd140508becf45e3be63fbd5	ASV1078	Heterotrophic protists	Eukaryota	TSAR	Stramenopiles	Bigyra	Sagenista	Sagenista_X	MAST-8	MAST-8B	MAST-8B_sp.
0b7838f7c52eb4921f5fe395124516d8	ASV1079	Gelatinous zooplankton	Eukaryota	Obazoa	Opisthokonta	Metazoa	Cnidaria	Cnidaria_X	Hydrozoa	Pantachogon	Pantachogon_haeckeli
0b7c28434ed7a1475f99281d728cb4d0	ASV1080	Heterotrophic protists	Eukaryota	TSAR	Rhizaria	Radiolaria	RAD-B	RAD-B_X	RAD-B_X_Group-II	RAD-B_X_Group-II_X	RAD-B_X_Group-II_X_sp.
0b7ce1f7b362a661bd6354b9d6197296	ASV1081	Other protists	Eukaryota	NA	NA	NA	NA	NA	NA	NA	NA
0b7e3b149efeda9c6e9c726a74044b70	ASV1082	Other metazoans	Eukaryota	Obazoa	Opisthokonta	NA	NA	NA	NA	NA	NA
0b80ebe3134afee13efd98bc11dcc713	ASV1083	Other protists	Eukaryota	TSAR	Stramenopiles	Gyrista	NA	NA	NA	NA	NA
0b82f184e38ee68c1892613157c046ca	ASV1084	Other protists	Eukaryota	Obazoa	Opisthokonta	Fungi	Ascomycota	Pezizomycotina	Dothideomycetes	NA	NA
0b854aac7ef481fbed24c777158e93b7	ASV1085	Parasites	Eukaryota	TSAR	Alveolata	Dinoflagellata	Syndiniales	Dino-Group-II	NA	NA	NA
0b86bbbe142ab9e226e76e60486c75af	ASV1086	Parasites	Eukaryota	TSAR	Alveolata	Dinoflagellata	Syndiniales	Dino-Group-II	NA	NA	NA
0b88197655371d896a2d4c93a4ef5bf7	ASV1087	Autotrophic protists	Eukaryota	TSAR	Stramenopiles	Gyrista	NA	NA	NA	NA	NA
0b8924fe2cac1b320ecc46b4a7b1477e	ASV1088	Other metazoans	Eukaryota	Obazoa	Opisthokonta	Metazoa	Annelida	Annelida_X	Annelida_XX	Notomastus	Notomastus_latericeus
0b8a6df94d560acf6d8528ca70ed0497	ASV1089	Parasites	Eukaryota	TSAR	Alveolata	Dinoflagellata	Syndiniales	Syndiniales_X	Syndiniales_XX	Syndiniales_XXX	Syndiniales_XXX_sp.
0b8ac90888385902d17ce7afffee3c3a	ASV1090	Other metazoans	Eukaryota	Obazoa	Opisthokonta	NA	NA	NA	NA	NA	NA
0b8b0b3b44b14d4f01f1db133f9b0e8f	ASV1091	Other protists	Eukaryota	TSAR	Alveolata	Dinoflagellata	Dinophyceae	NA	NA	NA	NA
0b8ba5d2433d017affd48739944b5855	ASV1092	Heterotrophic protists	Eukaryota	TSAR	Stramenopiles	Bigyra	Opalozoa	Nanomonadea	MAST-3	MAST-3D	MAST-3D_sp.
0b8dab6d36a90aace8b3c47b5f7be344	ASV1093	Parasites	Eukaryota	TSAR	Alveolata	Dinoflagellata	Dinophyceae	Peridiniales	Blastodiniaceae	Blastodinium	Blastodinium_mangini
0b900f090a91926e7760f35e7b37ec80	ASV1094	Mixotrophic protists	Eukaryota	Haptista	Haptophyta	Haptophyta_X	Prymnesiophyceae	Prymnesiales	Chrysochromulinaceae	Chrysochromulina	Chrysochromulina_sp.
0b95c412e696ae115eb4b98c0ee73697	ASV1095	Other protists	Eukaryota	TSAR	Alveolata	Dinoflagellata	Dinophyceae	NA	NA	NA	NA
0b996a2edff4319e8ac0fe88b48e6c59	ASV1096	Parasites	Eukaryota	TSAR	Alveolata	Dinoflagellata	Syndiniales	Dino-Group-II	Dino-Group-II-Clade-1	Dino-Group-II-Clade-1_X	Dino-Group-II-Clade-1_X_sp.
0b99c7d794a1529025279f70af78b743	ASV1097	Other protists	Eukaryota	TSAR	NA	NA	NA	NA	NA	NA	NA
0b9bd9dc35b133bca60860e07ce6974c	ASV1098	Other protists	Eukaryota	Obazoa	Opisthokonta	Fungi	Basidiomycota	Agaricomycotina	Agaricomycetes	Auricularia	NA
0b9e215ae564e13fe082ea216bed635c	ASV1099	Other protists	Eukaryota	NA	NA	NA	NA	NA	NA	NA	NA
0ba03c15ad78e2f11e984d094beebb50	ASV1100	Other protists	Eukaryota	TSAR	Alveolata	NA	NA	NA	NA	NA	NA
0baee0644a1ee2620a2dbfec75a2b4e1	ASV1101	Heterotrophic protists	Eukaryota	Obazoa	Opisthokonta	Choanoflagellata	Choanoflagellatea	Acanthoecida	Stephanoecidae_Group_I	Stephanoecidae_Group_I_X	Stephanoecidae_Group_I_X_sp.
0bafe17c64a3daa372f466b404e4ccbb	ASV1102	Other protists	Eukaryota	NA	NA	NA	NA	NA	NA	NA	NA
0bb1fb3fe447b5e6f701b2ff9cf53ab0	ASV1103	Other metazoans	Eukaryota	Obazoa	Opisthokonta	Metazoa	Annelida	Annelida_X	Annelida_XX	Goniada	Goniada_brunnea
0bb4cde9b4949fe72269c607b2b9a99c	ASV1104	Other protists	Eukaryota	NA	NA	NA	NA	NA	NA	NA	NA
0bb59af94a95cb7d0357cd62260ff782	ASV1105	Parasites	Eukaryota	TSAR	Alveolata	Dinoflagellata	Syndiniales	Dino-Group-II	Dino-Group-II-Clade-1	Dino-Group-II-Clade-1_X	Dino-Group-II-Clade-1_X_sp.
0bb6367f4ef3a25dcd04b8954e7569ce	ASV1106	Other protists	Eukaryota	TSAR	Alveolata	Dinoflagellata	Dinophyceae	NA	NA	NA	NA
0bb70fdb0d97b21cc4049825fff5df4d	ASV1107	Parasites	Eukaryota	TSAR	Alveolata	Dinoflagellata	Syndiniales	Dino-Group-II	Dino-Group-II-Clade-1	Dino-Group-II-Clade-1_X	Dino-Group-II-Clade-1_X_sp.
0bb74a4936ba636738c6acda29f3c599	ASV1108	Other metazoans	Eukaryota	Obazoa	Opisthokonta	Metazoa	NA	NA	NA	NA	NA
0bbd28fa49269da6705e6fa39423c714	ASV1109	Heterotrophic protists	Eukaryota	Excavata	Discoba	Euglenozoa	Diplonemea	Diplonemida	Eupelagonemidae	Eupelagonemidae_X	Eupelagonemidae_X_sp.
0bbe92dd80a8c23dec0b392b94cce428	ASV1110	Other protists	Eukaryota	NA	NA	NA	NA	NA	NA	NA	NA
0bbf17e4441b484ca26e7def3ce2a2d1	ASV1111	Other protists	Eukaryota	NA	NA	NA	NA	NA	NA	NA	NA
0bc22962af5847bd0ecd109e11d8025f	ASV1112	Other protists	Eukaryota	TSAR	Alveolata	Dinoflagellata	NA	NA	NA	NA	NA
0bc3566940c30e8e432ec6dd46c4b434	ASV1113	Parasites	Eukaryota	TSAR	Alveolata	Dinoflagellata	Syndiniales	Dino-Group-II	Dino-Group-II-Clade-14	Dino-Group-II-Clade-14_X	Dino-Group-II-Clade-14_X_sp.
0bc4bd51292bcd927c6671a77b10dcbb	ASV1114	Heterotrophic protists	Eukaryota	TSAR	Stramenopiles	Bigyra	Opalozoa	Bicosoecida	MAST-22	MAST-22D	MAST-22D_sp.
0bc56794ad1bdeb2354b4025f6eba5a4	ASV1115	Autotrophic protists	Eukaryota	TSAR	Stramenopiles	Gyrista	Mediophyceae	Chaetocerotales	Chaetocerotaceae	Chaetoceros	Chaetoceros_sp.
0bc70cb2f950eee23bc5fd07d5ed563e	ASV1116	Other metazoans	Eukaryota	Obazoa	Opisthokonta	Metazoa	Cnidaria	Cnidaria_X	Hydrozoa	NA	NA
0bc81055eabc9c70ab7ae1df47b239cb	ASV1117	Parasites	Eukaryota	TSAR	Alveolata	Dinoflagellata	Syndiniales	Dino-Group-II	Dino-Group-II-Clade-3	Dino-Group-II-Clade-3_X	Dino-Group-II-Clade-3_X_sp.
0bc86fddd6a887e5b992802414dfecf0	ASV1118	Parasites	Eukaryota	TSAR	Alveolata	Dinoflagellata	Syndiniales	Dino-Group-II	Dino-Group-II-Clade-26	Dino-Group-II-Clade-26_X	Dino-Group-II-Clade-26_X_sp.
0bca61fd079a131984549869e8e35025	ASV1119	Other protists	Eukaryota	TSAR	Alveolata	Dinoflagellata	Dinophyceae	NA	NA	NA	NA
0bca6cbd54f0c55691f492f916d19fd9	ASV1120	Other protists	Eukaryota	Cryptista	NA	NA	NA	NA	NA	NA	NA
0bcd2538990740bec9835e25a9a0f4bd	ASV1121	Autotrophic protists	Eukaryota	TSAR	Stramenopiles	Gyrista	Dictyochophyceae	Dictyochophyceae_X	Dictyochophyceae_XX	Ciliophrys	Ciliophrys_infusionum
0bceb668eddadbbfe0cd978df8e0ef56	ASV1122	Other protists	Eukaryota	TSAR	Alveolata	Dinoflagellata	Dinophyceae	NA	NA	NA	NA
0bd02c2e47f85dcd56df3b7b8edbd74a	ASV1123	Autotrophic protists	Eukaryota	Archaeplastida	Chlorophyta	Chlorophyta_X	Mamiellophyceae	Dolichomastigales	Crustomastigaceae	Crustomastigaceae-AB	Crustomastigaceae-AB_sp.
0bd19e12cda1912746aa340c2116cd87	ASV1124	Other protists	Eukaryota	Haptista	Haptophyta	Haptophyta_X	Prymnesiophyceae	NA	NA	NA	NA
0bd1e957fea5135d336624f1fdb59220	ASV1125	Gelatinous zooplankton	Eukaryota	Obazoa	Opisthokonta	Metazoa	Ctenophora	Ctenophora_X	Ctenophora_XX	NA	NA
0bda3a9058f847fbc173bd2c30018a2b	ASV1126	Autotrophic protists	Eukaryota	TSAR	Stramenopiles	Gyrista	Chrysophyceae	Paraphysomonadales	Paraphysomonadales_Clade-EC1Ga	Paraphysomonadales_Clade-EC1Ga_X	Paraphysomonadales_Clade-EC1Ga_X_sp.
0bdea4fd8758fb109427ce8000e34190	ASV1127	Other metazoans	Eukaryota	Obazoa	Opisthokonta	Metazoa	NA	NA	NA	NA	NA
0be1ad9377287194303ba0734dc5df48	ASV1128	Heterotrophic protists	Eukaryota	Excavata	Discoba	Euglenozoa	Diplonemea	Diplonemida	Eupelagonemidae	Eupelagonemidae_X	Eupelagonemidae_X_sp.
0be2672ad55e2fc4691525763ef71a9b	ASV1129	Parasites	Eukaryota	TSAR	Alveolata	Dinoflagellata	Syndiniales	Dino-Group-II	Dino-Group-II-Clade-4	Amoebophrya	Amoebophrya_ceratii
0be498d657395ff045ecb149ebb55940	ASV1130	Other protists	Eukaryota	NA	NA	NA	NA	NA	NA	NA	NA
0be9a66410072b00eb6ab1d7e67de855	ASV1131	Copepods	Eukaryota	Obazoa	Opisthokonta	Metazoa	Arthropoda	Crustacea	Maxillopoda	Corycaeus	Corycaeus_speciosus
0bf2efb913ed5999f1c79639f61dd6c4	ASV1132	Other protists	Eukaryota	Archaeplastida	Chlorophyta	Chlorophyta_X	NA	NA	NA	NA	NA
0bf492b05b0823f95cc6a01c9d40fc30	ASV1133	Heterotrophic protists	Eukaryota	Excavata	Discoba	Euglenozoa	Diplonemea	Diplonemida	Eupelagonemidae	Eupelagonemidae_X	Eupelagonemidae_X_sp.
0bf5bf3c612fbf00c5e6c3dd06e78709	ASV1134	Other protists	Eukaryota	Archaeplastida	Chlorophyta	Chlorophyta_X	NA	NA	NA	NA	NA
0bf82efc2c0da604b0c2624eb8494df2	ASV1135	Other protists	Eukaryota	Archaeplastida	Chlorophyta	Chlorophyta_X	NA	NA	NA	NA	NA
0bfa50fd199ba0ee2d2098e98bf9793a	ASV1136	Parasites	Eukaryota	TSAR	Alveolata	Dinoflagellata	Dinophyceae	Gymnodiniales	Chytriodiniaceae	Chytriodinium	Chytriodinium_sp.
0bffa2725a2d689f7d5668524ec00ce1	ASV1137	Heterotrophic protists	Eukaryota	TSAR	Stramenopiles	Bigyra	Sagenista	Sagenista_X	MAST-4	MAST-4A	MAST-4A_sp.
0c0202603048fadb544af04c6ab2f62d	ASV1138	Parasites	Eukaryota	TSAR	Alveolata	Dinoflagellata	Syndiniales	Dino-Group-I	Dino-Group-I-Clade-7	Dino-Group-I-Clade-7_X	Dino-Group-I-Clade-7_X_sp.
0c0b6a7262c75cd8ddf8839dbe5089e0	ASV1139	Other metazoans	Eukaryota	Obazoa	Opisthokonta	Metazoa	NA	NA	NA	NA	NA
0c0f164d0ac3fca96cb9911ac5d3fa46	ASV1140	Other protists	Eukaryota	NA	NA	NA	NA	NA	NA	NA	NA
0c1a15633ba969698b9321d0e6a404ec	ASV1141	Other protists	Eukaryota	TSAR	Alveolata	Dinoflagellata	NA	NA	NA	NA	NA
0c1b167b6e0286e410242afb68d2f1d5	ASV1142	Parasites	Eukaryota	TSAR	Alveolata	Dinoflagellata	Syndiniales	Dino-Group-II	NA	NA	NA
0c22eb2f422dec5d59e899c2c6858fd2	ASV1143	Other protists	Eukaryota	TSAR	Alveolata	Dinoflagellata	Dinophyceae	NA	NA	NA	NA
0c231eb3b7b3ef784b27e0116d8945bb	ASV1144	Other metazoans	Eukaryota	Obazoa	Opisthokonta	NA	NA	NA	NA	NA	NA
0c232b743575cacd6752e01104a1c925	ASV1145	eSNCM	Eukaryota	TSAR	Rhizaria	Radiolaria	Polycystinea	Spumellaria	Euchitoniidae	Dictyocoryne	Dictyocoryne_truncata
0c23e632f75bedcebaf94e207b3cdc72	ASV1146	Heterotrophic protists	Eukaryota	Excavata	Discoba	Euglenozoa	NA	NA	NA	NA	NA
0c274d2ef18d1a51048837952a46a253	ASV1147	Parasites	Eukaryota	TSAR	Alveolata	Dinoflagellata	Syndiniales	Dino-Group-II	Dino-Group-II-Clade-7	Dino-Group-II-Clade-7_X	Dino-Group-II-Clade-7_X_sp.
0c284ef21d6d526137bac14a639b43bf	ASV1148	Autotrophic protists	Eukaryota	Archaeplastida	Chlorophyta	Chlorophyta_X	Nephroselmidophyceae	Nephroselmidales	Nephroselmidales_X	Nephroselmis	Nephroselmis_astigmatica
0c2c58dc40a0851761f2ffe50a4cb248	ASV1149	Autotrophic protists	Eukaryota	TSAR	Stramenopiles	Gyrista	Mediophyceae	Chaetocerotales	Chaetocerotaceae	Chaetoceros	NA
0c2e06662977a0a6dd09a29df1091fe7	ASV1150	Other metazoans	Eukaryota	Obazoa	Opisthokonta	NA	NA	NA	NA	NA	NA
0c2e75498e5568f04df1ad94b6446f4f	ASV1151	Parasites	Eukaryota	TSAR	Alveolata	Dinoflagellata	Syndiniales	Dino-Group-II	Dino-Group-II-Clade-5	Dino-Group-II-Clade-5_X	Dino-Group-II-Clade-5_X_sp.
0c39e5dc37feb1a85594b8cd1a4fc2b2	ASV1152	Other protists	Eukaryota	TSAR	Alveolata	Dinoflagellata	Dinophyceae	Gymnodiniales	Gymnodiniaceae	NA	NA
0c3ac7b8582dfba99a9f18193e64470d	ASV1153	Other protists	Eukaryota	NA	NA	NA	NA	NA	NA	NA	NA
0c422f9f112f588f2d3868a9c4edfa8f	ASV1154	Other protists	Eukaryota	NA	NA	NA	NA	NA	NA	NA	NA
0c42cc3eb95f6a169d9560f9e9ae1437	ASV1155	Parasites	Eukaryota	Obazoa	Opisthokonta	Fungi	Chytridiomycota	Spizellomycetales	Spizellomycetales_X	Spizellomycetales_XX	Spizellomycetales_XX_sp.
0c4cb1984de80a426b73cdcf0a5e245c	ASV1156	Parasites	Eukaryota	TSAR	Alveolata	Dinoflagellata	Syndiniales	Dino-Group-II	NA	NA	NA
0c4d32790f0ef3296b733f3747a79995	ASV1157	Parasites	Eukaryota	TSAR	Alveolata	Dinoflagellata	Syndiniales	Dino-Group-V	Dino-Group-V_X	Dino-Group-V_XX	Dino-Group-V_XX_sp.
0c4d3ec0eb419fa2dad8b4a872ce4687	ASV1158	Other protists	Eukaryota	Archaeplastida	NA	NA	NA	NA	NA	NA	NA
0c5b15434303a2618c040c2aaf0d752b	ASV1159	Other protists	Eukaryota	NA	NA	NA	NA	NA	NA	NA	NA
0c5d8dd28e2dac72fc85b7075e7c3bf2	ASV1160	Heterotrophic protists	Eukaryota	Obazoa	Opisthokonta	Choanoflagellata	Choanoflagellatea	Acanthoecida	Stephanoecidae_Group_D	Stephanoecidae_Group_D_X	Stephanoecidae_Group_D_X_sp.
0c61abbfce7fe330142873e48fd24be6	ASV1161	Other protists	Eukaryota	NA	NA	NA	NA	NA	NA	NA	NA
0c61b8a858e776baa3d1a62100c6ee28	ASV1162	Other protists	Eukaryota	TSAR	Alveolata	Dinoflagellata	Dinophyceae	NA	NA	NA	NA
0c686afc399e7f790af4d061cc8fc461	ASV1163	Other protists	Eukaryota	TSAR	Alveolata	Dinoflagellata	Dinophyceae	NA	NA	NA	NA
0c68b430dfac8df90f1aa58561739c29	ASV1164	Gelatinous zooplankton	Eukaryota	Obazoa	Opisthokonta	Metazoa	Urochordata	Urochordata_X	Appendicularia	NA	NA
0c69bb8134f77064291179c1ea955955	ASV1165	Other protists	Eukaryota	Archaeplastida	Chlorophyta	Chlorophyta_X	NA	NA	NA	NA	NA
0c6d4b0c59671e3f176fc2e43eee7d50	ASV1166	Heterotrophic protists	Eukaryota	Excavata	Discoba	Euglenozoa	Diplonemea	Diplonemida	Eupelagonemidae	Eupelagonemidae_X	Eupelagonemidae_X_sp.
0c6da276ba0709a2326abc1c74a78a79	ASV1167	Gelatinous zooplankton	Eukaryota	Obazoa	Opisthokonta	Metazoa	Cnidaria	Cnidaria_X	Hydrozoa	Clytia	Clytia_sp.
0c6dd2078a42ca3128b95e8674d699f5	ASV1168	Parasites	Eukaryota	TSAR	Alveolata	Dinoflagellata	Syndiniales	Dino-Group-II	Dino-Group-II-Clade-23	Dino-Group-II-Clade-23_X	Dino-Group-II-Clade-23_X_sp.
0c711f429021d8ae347b3cd44480f1e5	ASV1169	Parasites	Eukaryota	TSAR	Alveolata	Dinoflagellata	Syndiniales	Dino-Group-II	Dino-Group-II-Clade-4	Dino-Group-II-Clade-4_X	Dino-Group-II-Clade-4_X_sp.
0c734463a504a7f7eec7e0bdf7804ef2	ASV1170	Other protists	Eukaryota	NA	NA	NA	NA	NA	NA	NA	NA
0c751ac75ef55f83e015a79952fe6a3b	ASV1171	Other protists	Eukaryota	NA	NA	NA	NA	NA	NA	NA	NA
0c7b1fe67b27089bd96b5c113a82c6c2	ASV1172	Parasites	Eukaryota	TSAR	Alveolata	Dinoflagellata	Syndiniales	Dino-Group-II	Dino-Group-II-Clade-5	Dino-Group-II-Clade-5_X	Dino-Group-II-Clade-5_X_sp.
0c8181b9c99adf8106ca6debdf7cdce2	ASV1173	Autotrophic protists	Eukaryota	Excavata	Discoba	Euglenozoa	Euglenida	Euglenophyceae	NA	NA	NA
0c82c3f857bffb6b80f101863b24a343	ASV1174	Heterotrophic protists	Eukaryota	Amoebozoa	Discosea	Discosea_X	Flabellinia	Dactylopodida	Paramoebidae	NA	NA
0c848ba63e6548679b35461ef344ffaf	ASV1175	Other protists	Eukaryota	NA	NA	NA	NA	NA	NA	NA	NA
0c860a5db7e202916aa76a824d2c0c62	ASV1176	Other protists	Eukaryota	NA	NA	NA	NA	NA	NA	NA	NA
0c871c345bf01ed5431e3a53237126ed	ASV1177	Other protists	Eukaryota	TSAR	Alveolata	Dinoflagellata	Dinophyceae	NA	NA	NA	NA
0c87870c856a62d5e9c54ab0777a1951	ASV1178		Eukaryota	Archaeplastida	Rhodophyta	Rhodophyta_X	Florideophyceae	NA	NA	NA	NA
0c884331d1d47647e0e2202c8c100a51	ASV1179	Parasites	Eukaryota	TSAR	Alveolata	Dinoflagellata	Syndiniales	Dino-Group-II	Dino-Group-II-Clade-5	Dino-Group-II-Clade-5_X	Dino-Group-II-Clade-5_X_sp.
0c8a84b534b1e5013ada89c1c156534b	ASV1180	Other protists	Eukaryota	NA	NA	NA	NA	NA	NA	NA	NA
0c8bbacad820685e753d101c607365d9	ASV1181	Autotrophic protists	Eukaryota	Archaeplastida	Chlorophyta	Chlorophyta_X	Chlorophyceae	NA	NA	NA	NA
0c8bec5ed9c9853e6f2c37e280e5efd9	ASV1182	Other protists	Eukaryota	TSAR	Stramenopiles	Gyrista	NA	NA	NA	NA	NA
0c8d9f07a14746b0cf2abb3647c3ed0d	ASV1183	Mixotrophic protists	Eukaryota	TSAR	Alveolata	Dinoflagellata	Dinophyceae	Gymnodiniales	Gymnodiniaceae	Margalefidinium	Margalefidinium_fulvescens
0c9f3623c7d7daaae26cb802bc955f3c	ASV1184	Other metazoans	Eukaryota	Obazoa	Opisthokonta	Metazoa	NA	NA	NA	NA	NA
0ca2554de9404d369555a34c94465cb4	ASV1185	Other protists	Eukaryota	NA	NA	NA	NA	NA	NA	NA	NA
0ca528d92f701fc05d65d38eb48b5ad1	ASV1186	Heterotrophic protists	Eukaryota	Excavata	Discoba	Euglenozoa	Diplonemea	Diplonemida	Diplonemida_DSPDII	Diplonemida_DSPDII_X	Diplonemida_DSPDII_X_sp.
0caabcb87ba7076814174df87b9e35f1	ASV1187	eSNCM	Eukaryota	TSAR	Alveolata	Dinoflagellata	Noctilucophyceae	Noctilucales	Noctilucaceae	Noctiluca	Noctiluca_scintillans
0cab0504a7817e3def66c72a3548f3a1	ASV1188	Other protists	Eukaryota	TSAR	Alveolata	Dinoflagellata	Dinophyceae	NA	NA	NA	NA
0cae42c57bb4ec78001dfb9d97782cd8	ASV1189	Other protists	Eukaryota	TSAR	Alveolata	Dinoflagellata	Dinophyceae	NA	NA	NA	NA
0cb72dcc5294b9972d747e9fb10d7da3	ASV1190	Other protists	Eukaryota	Archaeplastida	Chlorophyta	Chlorophyta_X	NA	NA	NA	NA	NA
0cb9277bec290e4d4796a1018454e110	ASV1191	Parasites	Eukaryota	TSAR	Alveolata	Dinoflagellata	Syndiniales	Dino-Group-II	Dino-Group-II-Clade-21	Dino-Group-II-Clade-21_X	Dino-Group-II-Clade-21_X_sp.
0cbabcb3c29409ce857224f02baa91c1	ASV1192	Other protists	Eukaryota	NA	NA	NA	NA	NA	NA	NA	NA
0cc23946fe3b98fda0028d64fc614185	ASV1193	Other protists	Eukaryota	TSAR	Alveolata	Dinoflagellata	Dinophyceae	NA	NA	NA	NA
0cc56f3cc08b49599af16ee7c53e6527	ASV1194	Other protists	Eukaryota	TSAR	Rhizaria	Cercozoa	Chlorarachniophyceae	Chlorarachnida	Chlorarachnida_X	Chlorarachnion	Chlorarachnion_reptans
0cca6217ca166cd613483edbb2a3304b	ASV1195	Other protists	Eukaryota	TSAR	Alveolata	Ciliophora	Spirotrichea	NA	NA	NA	NA
0ccf701321f947229b44d42ba9cbc848	ASV1196	Other protists	Eukaryota	TSAR	Alveolata	Dinoflagellata	Dinophyceae	NA	NA	NA	NA
0cd47f1bf3767ca9e84e1c55dcf3ef74	ASV1197	Other protists	Eukaryota	Archaeplastida	Chlorophyta	Chlorophyta_X	NA	NA	NA	NA	NA
0cd54bca50b14077d9f4a593e4ab25e7	ASV1198	Other protists	Eukaryota	TSAR	Alveolata	Dinoflagellata	Dinophyceae	NA	NA	NA	NA
0cd5d29da843a5819538d59b2e7abdf2	ASV1199	Other protists	Eukaryota	Archaeplastida	NA	NA	NA	NA	NA	NA	NA
0cd67dd717372ce023550db9812db07a	ASV1200	Copepods	Eukaryota	Obazoa	Opisthokonta	Metazoa	Arthropoda	Crustacea	Maxillopoda	Calocalanus	Calocalanus_sp.
0cd91cc7705e4d09e23e73e4fd3ddcbf	ASV1201	Other protists	Eukaryota	NA	NA	NA	NA	NA	NA	NA	NA
0cde3333860246f6f7016ff1510fbb1d	ASV1202	Other protists	Eukaryota	TSAR	Alveolata	Dinoflagellata	Dinophyceae	NA	NA	NA	NA
0cdf5fd32e63d62ceb5ce58136a55279	ASV1203	Other protists	Eukaryota	NA	NA	NA	NA	NA	NA	NA	NA
0ce3625de5a4ef7368e8542b2b837e01	ASV1204	Other protists	Eukaryota	Archaeplastida	Chlorophyta	Chlorophyta_X	NA	NA	NA	NA	NA
0ce5a08312c127062241f1e3d458e8c3	ASV1205	Heterotrophic protists	Eukaryota	TSAR	Stramenopiles	Bigyra	Sagenista	Sagenista_X	MAST-8	MAST-8C	MAST-8C_sp.
0ce811a64a7221c008646e0a719de9b8	ASV1206	Autotrophic protists	Eukaryota	Cryptista	Cryptophyta	Cryptophyta_X	Cryptophyceae	Cryptophyceae_X	Basal_Cryptophyceae-2	Basal_Cryptophyceae-2_X	Basal_Cryptophyceae-2_X_sp.
0ce86f50e9b0f662d9c774944427fa20	ASV1207	Other protists	Eukaryota	TSAR	Alveolata	Dinoflagellata	Dinophyceae	NA	NA	NA	NA
0cea8caa8d9fcc98f2a69af49a9256f6	ASV1208	Parasites	Eukaryota	TSAR	Stramenopiles	Gyrista	Peronosporomycetes	Peronosporomycetes_X	NA	NA	NA
0cecde83b6f9250c132466108bd9cd0e	ASV1209	Heterotrophic protists	Eukaryota	TSAR	Rhizaria	Radiolaria	Acantharea	Acantharea_1	Acantharea_1_X	Acantharea_1_XX	Acantharea_1_XX_sp.
0ceda4aed5ce223c9e3741bc8766347d	ASV1210	Parasites	Eukaryota	TSAR	Alveolata	Dinoflagellata	Syndiniales	Dino-Group-II	Dino-Group-II-Clade-33	Dino-Group-II-Clade-33_X	Dino-Group-II-Clade-33_X_sp.
0cf92e23327a36190d4d52c14781da19	ASV1211	Parasites	Eukaryota	TSAR	Alveolata	Dinoflagellata	Syndiniales	Dino-Group-I	Dino-Group-I-Clade-4	NA	NA
0cfedb3963a413f21e33c58254b063ea	ASV1212	Heterotrophic protists	Eukaryota	TSAR	Rhizaria	Radiolaria	Acantharea	Acantharea_1	Acantharea_1_X	Acantharea_1_XX	Acantharea_1_XX_sp.
0cff04b2aa6f966c49dcd05cde2c532b	ASV1213	Other protists	Eukaryota	NA	NA	NA	NA	NA	NA	NA	NA
0d044cf8837d3b3b599b249c3870a90f	ASV1214	Parasites	Eukaryota	TSAR	Alveolata	Dinoflagellata	Syndiniales	Dino-Group-II	NA	NA	NA
0d099d482db2b8a40048be1f8e9ef866	ASV1215	Heterotrophic protists	Eukaryota	Excavata	Discoba	Euglenozoa	Diplonemea	Diplonemida	Hemistasiidae	Hemistasia	Hemistasia_sp.
0d0b3a39c5aa58cb7d50c6e7e776a48d	ASV1216		Eukaryota	Archaeplastida	Streptophyta	Streptophyta_X	NA	NA	NA	NA	NA
0d0bc695989f89726b2870e77a63f68e	ASV1217	Other metazoans	Eukaryota	Obazoa	Opisthokonta	Metazoa	Annelida	Annelida_X	Annelida_XX	Kefersteinia	Kefersteinia_cirrata
0d0bf67c777c916a78dd0fe44f78fbff	ASV1218	Heterotrophic protists	Eukaryota	TSAR	Stramenopiles	Bigyra	Sagenista	Sagenista_X	MAST-10	MAST-10_X	MAST-10_X_sp.
0d1755234b6152b486d6dfe67f5f3f45	ASV1219	Other protists	Eukaryota	TSAR	Alveolata	Dinoflagellata	Dinophyceae	NA	NA	NA	NA
0d198a62b11458cb51ee2cad44479f17	ASV1220	Other protists	Eukaryota	TSAR	NA	NA	NA	NA	NA	NA	NA
0d1a2cfc56de91c14fa21584383b2e1b	ASV1221	Parasites	Eukaryota	TSAR	Alveolata	Dinoflagellata	Syndiniales	Dino-Group-II	NA	NA	NA
0d1d4767dae142a4ac0d639e560b6e6d	ASV1222	Parasites	Eukaryota	Obazoa	Opisthokonta	Fungi	Chytridiomycota	Spizellomycetales	Spizellomycetales_X	Spizellomycetales_XX	Spizellomycetales_XX_sp.
0d1e198851f17f989f11f486a3e1a191	ASV1223	Heterotrophic protists	Eukaryota	TSAR	Rhizaria	Radiolaria	Acantharea	Acantharea_E	Acantharea_E2	Lychnaspis_E2	Lychnaspis_E2_giltschii
0d2525c0cd725c2aea32a132f594eb9e	ASV1224	Heterotrophic protists	Eukaryota	TSAR	Rhizaria	Cercozoa	Chlorarachniophyceae	Chlorarachniophyceae_X	NPK2-lineage	NPK2-lineage_X	NPK2-lineage_X_sp.
0d2586963ad7643f28f144ace7b166f1	ASV1225	Other protists	Eukaryota	TSAR	Rhizaria	Radiolaria	Acantharea	NA	NA	NA	NA
0d26c8140fdd8a5a3589e29fa53c8812	ASV1226	Other protists	Eukaryota	TSAR	Rhizaria	Radiolaria	Acantharea	NA	NA	NA	NA
0d2791f172791b93e9932b8f6dd59e13	ASV1227	Other protists	Eukaryota	TSAR	Alveolata	NA	NA	NA	NA	NA	NA
0d27f209c22d72c963bdc8b4ddbe9415	ASV1228	Parasites	Eukaryota	TSAR	Alveolata	Dinoflagellata	Syndiniales	Dino-Group-II	Dino-Group-II-Clade-1	Dino-Group-II-Clade-1_X	Dino-Group-II-Clade-1_X_sp.
0d2a3a8ff36e303c031c36fde251a9ec	ASV1229	Other protists	Eukaryota	TSAR	Alveolata	NA	NA	NA	NA	NA	NA
0d2ce2a0f9051e59c595c4a253e7cbda	ASV1230	Heterotrophic protists	Eukaryota	TSAR	Rhizaria	Radiolaria	Acantharea	Acantharea_A	Acantharea_A_X	Acanthoplegma	Acanthoplegma_sp.
0d307d040bf07b5d5a7e6921e7341cc4	ASV1231	Other protists	Eukaryota:nucl	Cryptista:nucl	Cryptophyta:nucl	Cryptophyta_X:nucl	Cryptophyceae:nucl	Cryptomonadales:nucl	NA	NA	NA
0d329f1969a78938ae4434b9afcffad6	ASV1232	Heterotrophic protists	Eukaryota	TSAR	Stramenopiles	Gyrista	Gyrista_X	Gyrista_XX	MAST-1	MAST-1D	MAST-1D_sp.
0d36acfc64d220135ede15656fe51bc7	ASV1233	Parasites	Eukaryota	TSAR	Alveolata	Dinoflagellata	Syndiniales	Dino-Group-II	Dino-Group-II_X	Dino-Group-II_XX	Dino-Group-II_XX_sp.
0d396d0ce7077c0345bde822ec585c6c	ASV1234	Parasites	Eukaryota	TSAR	Alveolata	Dinoflagellata	Syndiniales	Dino-Group-II	Dino-Group-II-Clade-27	Dino-Group-II-Clade-27_X	Dino-Group-II-Clade-27_X_sp.
0d3a7d4da9ad353778f5af5d55dccf58	ASV1235	Other metazoans	Eukaryota	Obazoa	Opisthokonta	Metazoa	NA	NA	NA	NA	NA
0d426099434b79ef25c66453eb9a9d90	ASV1236	Autotrophic protists	Eukaryota	Archaeplastida	Chlorophyta	Chlorophyta_X	NA	NA	NA	NA	NA
0d43697f2a1a8353a3abec5246d28694	ASV1237	Heterotrophic protists	Eukaryota	Excavata	Discoba	Euglenozoa	Diplonemea	Diplonemida	Eupelagonemidae	Eupelagonemidae_X	Eupelagonemidae_X_sp.
0d447966b81a3288af2a0181b80af269	ASV1238	Other metazoans	Eukaryota	Obazoa	Opisthokonta	NA	NA	NA	NA	NA	NA
0d484b1a1da1583a92b7838475261b88	ASV1239	Heterotrophic protists	Eukaryota	Excavata	Discoba	Euglenozoa	Diplonemea	Diplonemida	Eupelagonemidae	Eupelagonemidae_X	Eupelagonemidae_X_sp.
0d4880fd9b39d3af8e16c0db4c22aa9a	ASV1240	eSNCM	Eukaryota	TSAR	Rhizaria	Radiolaria	Polycystinea	Nassellaria	Triospyrididae	Ceratospyris	Ceratospyris_hyperborea
0d4b431237f15b02937db89d730e245d	ASV1241	Other protists	Eukaryota	TSAR	Alveolata	Dinoflagellata	Dinophyceae	Peridiniales	NA	NA	NA
0d4d50b40620592d8f191ecdfa6c98f3	ASV1242	Gelatinous zooplankton	Eukaryota	Obazoa	Opisthokonta	Metazoa	Urochordata	Urochordata_X	Appendicularia	Appendicularia_X	Appendicularia_X_sp.
0d5220dd78ab58e9e97e1bbaf8ca4aad	ASV1243	Heterotrophic protists	Eukaryota	TSAR	Alveolata	Ciliophora	Spirotrichea	Oligotrichida	NA	NA	NA
0d56de8ae6b9e0b58da3a36a629cf561	ASV1244	Autotrophic protists	Eukaryota	Archaeplastida	Chlorophyta	Chlorophyta_X	Chlorophyceae	NA	NA	NA	NA
0d57e6add64ab2160034b27d0f7ba13d	ASV1245	Parasites	Eukaryota	TSAR	Alveolata	Dinoflagellata	Syndiniales	Dino-Group-II	Dino-Group-II-Clade-18	Dino-Group-II-Clade-18_X	Dino-Group-II-Clade-18_X_sp.
0d5cc0fddb2ae357fd3d51061de4fb75	ASV1246	Other metazoans	Eukaryota	Obazoa	Opisthokonta	NA	NA	NA	NA	NA	NA
0d5d78d4df93184f25ff4f2d8f3f158d	ASV1247	Other protists	Eukaryota	NA	NA	NA	NA	NA	NA	NA	NA
0d5d79a5c1f3c884069bcdee788b0963	ASV1248	Other protists	Eukaryota	TSAR	Alveolata	Dinoflagellata	Dinophyceae	NA	NA	NA	NA
0d5f653c43bb4a128737764135a907ce	ASV1249	Other protists	Eukaryota	TSAR	Alveolata	NA	NA	NA	NA	NA	NA
0d620e87fbb3e3afa1783654e2274d26	ASV1250	Mixotrophic protists	Eukaryota	Haptista	Haptophyta	Haptophyta_X	Prymnesiophyceae	Prymnesiales	Chrysochromulinaceae	Chrysochromulina	Chrysochromulina_sp.
0d62472ad6136db0e7e418e684bb2a36	ASV1251	Other metazoans	Eukaryota	Obazoa	Opisthokonta	Metazoa	NA	NA	NA	NA	NA
0d63f07cea94d819afebaba1ad3c9934	ASV1252	eSNCM	Eukaryota	TSAR	Rhizaria	Radiolaria	Polycystinea	Nassellaria	Sphaerozoidae	NA	NA
0d6855d7e1dc40bc8b753ee02b9fb78f	ASV1253	Autotrophic protists	Eukaryota	TSAR	Stramenopiles	Gyrista	Pelagophyceae	Pelagomonadales	Pelagomonadaceae	Pelagomonas	Pelagomonas_calceolata
0d6b7786601f295ab30f2f89568420ba	ASV1254	Autotrophic protists	Eukaryota	TSAR	Stramenopiles	Gyrista	Dictyochophyceae	Dictyochophyceae_X	NA	NA	NA
0d6ed848f76e9e475c27f038f2a027f8	ASV1255	Heterotrophic protists	Eukaryota	Excavata	Discoba	Euglenozoa	Diplonemea	Diplonemida	Diplonemidae	Diplonema	NA
0d6ff32df510da8023f54e15764c6dc7	ASV1256	Heterotrophic protists	Eukaryota	TSAR	Telonemia	Telonemia_X	Telonemia_XX	Telonemia_XXX	Telonemia-Group-2	Telonemia-Group-2_X	Telonemia-Group-2_X_sp.
0d774a6514ad4596e159798abcd4f88c	ASV1257	Other protists	Eukaryota	TSAR	Rhizaria	Cercozoa	Endomyxa	Filoretidae	Filoretidae_X	Filoreta	Filoreta_sp.
0d774d5eb028dbe7599aed4d41006401	ASV1258	Heterotrophic protists	Eukaryota	TSAR	Stramenopiles	Bigyra	Sagenista	Sagenista_X	MAST-11	MAST-11_X	MAST-11_X_sp.
0d7b61b2af268e83aa5df014cfdadb0a	ASV1259	Other metazoans	Eukaryota	Obazoa	Opisthokonta	Metazoa	Annelida	Annelida_X	Annelida_XX	NA	NA
0d7cc2fa4411c242c92e6050f326e6f1	ASV1260	Heterotrophic protists	Eukaryota	TSAR	Stramenopiles	Gyrista	Gyrista_X	Gyrista_XX	MAST-2	NA	NA
0d7d29bdc880c0d0afc334831716c6d8	ASV1261	Other metazoans	Eukaryota	Obazoa	Opisthokonta	NA	NA	NA	NA	NA	NA
0d7f1957e73bc5daf2e46d61f283323d	ASV1262	Heterotrophic protists	Eukaryota	TSAR	Alveolata	Ciliophora	Spirotrichea	Choreotrichida-Tintinnina	Tintinnidae	Tintinnidae_X	Tintinnidae_X_sp.
0d806af7d366852c41579d6d80de029c	ASV1263	Parasites	Eukaryota	TSAR	Alveolata	Dinoflagellata	Syndiniales	Dino-Group-I	Dino-Group-I-Clade-4	Euduboscquella	Euduboscquella_sp.
0d81386cf732df5e691ee4bf7c214be0	ASV1264	Heterotrophic protists	Eukaryota	Haptista	Centroplasthelida	Centroplasthelida_X	Pterocystida	Pterocystida_X	Pterocystida_XX	Pterocystida_XXX	Pterocystida_XXX_sp.
0d84b31f49ab1048a3ecb78de2941e1c	ASV1265	Copepods	Eukaryota	Obazoa	Opisthokonta	Metazoa	Arthropoda	Crustacea	Maxillopoda	Paracalanus	Paracalanus_sp.
0d84ed92af3276da21865dc8c31e57cc	ASV1266	Heterotrophic protists	Eukaryota	TSAR	Stramenopiles	Bigyra	Sagenista	Labyrinthulomycetes	Amphifilaceae	NA	NA
0d8727dea01e3f95f5f6c5c8c719fa9a	ASV1267	Parasites	Eukaryota	TSAR	Alveolata	Dinoflagellata	Syndiniales	Dino-Group-II	Dino-Group-II-Clade-26	Dino-Group-II-Clade-26_X	Dino-Group-II-Clade-26_X_sp.
0d87f0d584f2227509040cd3c9599d5c	ASV1268	Other protists	Eukaryota	TSAR	Alveolata	NA	NA	NA	NA	NA	NA
0d8bd905bcd1c15b60e514e07bbdb9cd	ASV1269	Other metazoans	Eukaryota	Obazoa	Opisthokonta	Metazoa	Annelida	Annelida_X	Annelida_XX	Anobothrus	Anobothrus_gracilis
0d8e5a78d86dd71a7bec6acbdae78f4d	ASV1270	Other protists	Eukaryota	NA	NA	NA	NA	NA	NA	NA	NA
0d916c2e5b4aacb7d169db2197a35a9a	ASV1271	Other metazoans	Eukaryota	Obazoa	Opisthokonta	Metazoa	NA	NA	NA	NA	NA
0d92f29f0a2b9b30752bc10577b95db9	ASV1272	Autotrophic protists	Eukaryota	Archaeplastida	Chlorophyta	Chlorophyta_X	Pyramimonadophyceae	Pyramimonadales	Pyramimonadaceae	Pyramimonas	NA
0d95e03c23f1df7304f845b7927f4bfd	ASV1273	Other protists	Eukaryota	NA	NA	NA	NA	NA	NA	NA	NA
0d979b64e89d69ed7ac1d726650255a2	ASV1274	Other protists	Eukaryota	TSAR	Rhizaria	Foraminifera	Globothalamea	Rotaliida	Cassidulinidae	NA	NA
0d98b82ed7f238c8869d1b7af683341e	ASV1275	Autotrophic protists	Eukaryota	TSAR	Stramenopiles	Gyrista	Pelagophyceae	Pelagomonadales	Pelagomonadaceae	Pelagomonadaceae_clade_D1	Pelagomonadaceae_clade_D1_sp.
0d9a7458daf5ee27e23dd110a6a9448e	ASV1276	Other protists	Eukaryota	TSAR	Stramenopiles	NA	NA	NA	NA	NA	NA
0d9c7c806ab6c3d55c00eadc9bd53e4a	ASV1277	Mixotrophic protists	Eukaryota	Haptista	Haptophyta	Haptophyta_X	Prymnesiophyceae	Prymnesiales	Chrysochromulinaceae	Chrysochromulina	Chrysochromulina_campanulifera
0d9cc92db47ac955d370e586ace7a280	ASV1278	Other protists	Eukaryota	TSAR	Alveolata	NA	NA	NA	NA	NA	NA
0d9d0824ad7b5ed1b9cd8097b2d61953	ASV1279	Parasites	Eukaryota	TSAR	Alveolata	Dinoflagellata	Syndiniales	Dino-Group-I	Dino-Group-I-Clade-4	Dino-Group-I-Clade-4_X	Dino-Group-I-Clade-4_X_sp.
0da38772a64e1a0900ed4eef07ddc38b	ASV1280		Eukaryota	Archaeplastida	NA	NA	NA	NA	NA	NA	NA
0da51c68b45b346e884add3480930e0b	ASV1281	Other protists	Eukaryota	TSAR	Alveolata	Dinoflagellata	NA	NA	NA	NA	NA
0da8843c06378764dd35876a9f839886	ASV1282	Mixotrophic protists	Eukaryota	Haptista	Haptophyta	Haptophyta_X	Prymnesiophyceae	Prymnesiales	Chrysochromulinaceae	Chrysochromulina	Chrysochromulina_sp.
0da8e8aef061c0d0f1c83bed8399d4fd	ASV1283	Parasites	Eukaryota	TSAR	Alveolata	Dinoflagellata	Syndiniales	Dino-Group-II	NA	NA	NA
0db2df2d21a50d826b8d3473140582cb	ASV1284	Heterotrophic protists	Eukaryota	TSAR	Rhizaria	Radiolaria	RAD-C	RAD-C_X	RAD-C_Xa	RAD-C_Xa_X	RAD-C_Xa_X_sp.
0db30c357e051077cc482d49a9b323e7	ASV1285	Other protists	Eukaryota	NA	NA	NA	NA	NA	NA	NA	NA
0db3adc2ec70793049db68aac96ed70c	ASV1286	Parasites	Eukaryota	TSAR	Alveolata	Dinoflagellata	Syndiniales	Dino-Group-II	Dino-Group-II-Clade-21	Dino-Group-II-Clade-21_X	Dino-Group-II-Clade-21_X_sp.
0db61c1d24ddaf2e694ee471d8968bc1	ASV1287	Heterotrophic protists	Eukaryota	TSAR	Rhizaria	Radiolaria	Acantharea	Acantharea_1	Acantharea_1_X	Acantharea_1_XX	Acantharea_1_XX_sp.
0db66b1dd4536d8284d2817382f975f7	ASV1288	Parasites	Eukaryota	TSAR	Alveolata	Dinoflagellata	Syndiniales	Dino-Group-I	Dino-Group-I-Clade-4	NA	NA
0db8565ea41a8ea792dd5aff9083f001	ASV1289	Heterotrophic protists	Eukaryota	TSAR	Rhizaria	Cercozoa	Filosa-Imbricatea	Thaumatomonadida	Thaumatomonadidae	Thaumatomastigidae	Thaumatomastigidae_sp.
0dbc85e3e4756d739373c635dbea9b5c	ASV1290	Mixotrophic protists	Eukaryota	TSAR	Alveolata	Dinoflagellata	Dinophyceae	Peridiniales	Amphidomataceae	Azadinium	NA
0dbe7244ee65b4cbbcc7d4c26edca868	ASV1291	Other protists	Eukaryota	TSAR	Alveolata	NA	NA	NA	NA	NA	NA
0dc0534a9b7fec8eed30c7ef9977238d	ASV1292	Parasites	Eukaryota	TSAR	Alveolata	Dinoflagellata	Syndiniales	Dino-Group-I	Dino-Group-I-Clade-5	Dino-Group-I-Clade-5_X	Dino-Group-I-Clade-5_X_sp.
0dc370d9061043bcfc61ad7dcf217bde	ASV1293	Heterotrophic protists	Eukaryota	Excavata	Discoba	Euglenozoa	Diplonemea	Diplonemida	Eupelagonemidae	Eupelagonemidae_X	Eupelagonemidae_X_sp.
0dc4ee046924b1cb6c2f0f3337a6fa33	ASV1294	Other protists	Eukaryota	NA	NA	NA	NA	NA	NA	NA	NA
0dc7bf06293d266fdd17841edf9ceadd	ASV1295	Other metazoans	Eukaryota	Obazoa	Opisthokonta	Metazoa	Arthropoda	Crustacea	Maxillopoda	NA	NA
0dc80247d57dcf05ff8b3a10bbd9cb07	ASV1296	Parasites	Eukaryota	TSAR	Alveolata	Dinoflagellata	Syndiniales	Dino-Group-I	Dino-Group-I-Clade-5	Dino-Group-I-Clade-5_X	Dino-Group-I-Clade-5_X_sp.
0dce1184a32a3968c07b5ec71266122c	ASV1297	Heterotrophic protists	Eukaryota	TSAR	Alveolata	Ciliophora	Spirotrichea	Choreotrichida-Tintinnina	Eutintinnidae	Eutintinnus	Eutintinnus_sp.
0dce48be457e326bee3ec7158b2f54ba	ASV1298	Autotrophic protists	Eukaryota	Archaeplastida	Chlorophyta	Chlorophyta_X	Chlorophyceae	NA	NA	NA	NA
0dd3bde3eac20eda343186387a63bcf9	ASV1299	Other metazoans	Eukaryota	Obazoa	Opisthokonta	Metazoa	Annelida	Annelida_X	Annelida_XX	NA	NA
0dd87ca5dbddfcb2fa0a673cc42c7f1f	ASV1300	Mixotrophic protists	Eukaryota	TSAR	Alveolata	Dinoflagellata	Dinophyceae	Gonyaulacales	Pyrocystaceae	Fragilidium	Fragilidium_mexicanum
0dd9471411b4666ab52fa18f0a511a47	ASV1301	Other protists	Eukaryota	TSAR	Rhizaria	Radiolaria	Acantharea	NA	NA	NA	NA
0dde65e8f74e7835447c43ce7cd9cc77	ASV1302	Other protists	Eukaryota	TSAR	Rhizaria	Cercozoa	Filosa-Thecofilosea	Cryomonadida	NA	NA	NA
0ddeff6d29221de822bbeed8e478cdcd	ASV1303	Other protists	Eukaryota	NA	NA	NA	NA	NA	NA	NA	NA
0de18c485d865492dfcfe2945a9fcc58	ASV1304	Other protists	Eukaryota	NA	NA	NA	NA	NA	NA	NA	NA
0de62bd901fb9968b0793edee6737b08	ASV1305	Mixotrophic protists	Eukaryota	TSAR	Alveolata	Dinoflagellata	Dinophyceae	Peridiniales	Amphidomataceae	Azadinium	NA
0df3048c2a761f6992603a06661f55af	ASV1306	Other metazoans	Eukaryota	Obazoa	Opisthokonta	Metazoa	Arthropoda	Crustacea	Ostracoda	Conchoecia	Conchoecia_sp.
0df45cb6b4e81ec5df1ef57e01dc537c	ASV1307	Parasites	Eukaryota	TSAR	Alveolata	Dinoflagellata	Syndiniales	Dino-Group-I	Dino-Group-I-Clade-8	Dino-Group-I-Clade-8_X	Dino-Group-I-Clade-8_X_sp.
0df5242587f8c9fe0ab9d300111a6498	ASV1308	Other protists	Eukaryota	TSAR	Alveolata	Dinoflagellata	Dinophyceae	Gonyaulacales	Gonyaulacaceae	Gonyaulax	Gonyaulax_elongata
0dfaf61229d499d8505ebd0f18316a93	ASV1309	Autotrophic protists	Eukaryota	TSAR	Stramenopiles	Gyrista	Bacillariophyceae	NA	NA	NA	NA
0dfc213cc1af2da8b8924f731cbe6894	ASV1310	Other protists	Eukaryota	Obazoa	Opisthokonta	Fungi	Ascomycota	Pezizomycotina	Dothideomycetes	Phoma	Phoma_sp.
0dfd46d40653259647938db3ec4744f4	ASV1311	Other protists	Eukaryota	NA	NA	NA	NA	NA	NA	NA	NA
0e00bdac7e7dc4598e804450acea355b	ASV1312	Heterotrophic protists	Eukaryota	TSAR	Rhizaria	Cercozoa	Filosa-Imbricatea	Thaumatomonadida	Thaumatomonadidae	Thaumatomastigidae	Thaumatomastigidae_sp.
0e03ee769ed710e33f20fef1ad05aad1	ASV1313	Parasites	Eukaryota	TSAR	Alveolata	Dinoflagellata	Syndiniales	Dino-Group-II	Dino-Group-II-Clade-17	Dino-Group-II-Clade-17_X	Dino-Group-II-Clade-17_X_sp.
0e0551969acbebd528999830cc2ddf9e	ASV1314	Other protists	Eukaryota	NA	NA	NA	NA	NA	NA	NA	NA
0e07670e2827a1182c74163036a32294	ASV1315	Parasites	Eukaryota	TSAR	Alveolata	Dinoflagellata	Syndiniales	Dino-Group-II	Dino-Group-II-Clade-9	Dino-Group-II-Clade-9_X	Dino-Group-II-Clade-9_X_sp.
0e08d9b2263c8c3c408457d517561657	ASV1316	Heterotrophic protists	Eukaryota	TSAR	Rhizaria	Radiolaria	Acantharea	Acantharea_E	Acantharea_E2	Lychnaspis_E2	Lychnaspis_E2_giltschii
0e0dca202debd4b1cc691b0f1d1754ea	ASV1317	Autotrophic protists	Eukaryota	Archaeplastida	Chlorophyta	Chlorophyta_X	Mamiellophyceae	Dolichomastigales	Dolichomastigaceae	NA	NA
0e1141ea52480c764f07d77a14fd64c8	ASV1318	Other protists	Eukaryota	Archaeplastida	Chlorophyta	Chlorophyta_X	NA	NA	NA	NA	NA
0e1ad88b2cbd5fa7a1484501ec118197	ASV1319	Other protists	Eukaryota	NA	NA	NA	NA	NA	NA	NA	NA
0e1d82f412ca9d87083bc58ed7e7f305	ASV1320	Autotrophic protists	Eukaryota	TSAR	Stramenopiles	Gyrista	Mediophyceae	Chaetocerotales	Chaetocerotaceae	Chaetoceros	Chaetoceros_affinis
0e282afb4d555cd328910e31fe8e7baf	ASV1321	Heterotrophic protists	Eukaryota	Obazoa	Opisthokonta	Choanoflagellata	Choanoflagellatea	Acanthoecida	Stephanoecidae_Group_H	Stephanoecidae_Group_H_X	Stephanoecidae_Group_H_X_sp.
0e2c37fe0f8c79c74e435211133e0348	ASV1322	Autotrophic protists	Eukaryota	Archaeplastida	Chlorophyta	Chlorophyta_X	Mamiellophyceae	Dolichomastigales	Dolichomastigaceae	Dolichomastigaceae-A	Dolichomastigaceae-A_sp.
0e2ced792aba3d98fc2c8fd4be0e45c7	ASV1323	Heterotrophic protists	Eukaryota	TSAR	Stramenopiles	Gyrista	Gyrista_X	Gyrista_XX	MAST-1	MAST-1A	MAST-1A_sp.
0e2d6fc851096bfea9eb1cfb7f30331a	ASV1324	Other protists	Eukaryota	NA	NA	NA	NA	NA	NA	NA	NA
0e2df9c63d9e8c13209fe478c7308ce6	ASV1325	Other metazoans	Eukaryota	Obazoa	Opisthokonta	Metazoa	Arthropoda	Crustacea	Maxillopoda	NA	NA
0e2fbd2a590faa25b9437dafb893024a	ASV1326	Autotrophic protists	Eukaryota	Archaeplastida	Chlorophyta	Chlorophyta_X	Nephroselmidophyceae	Nephroselmidales	Nephroselmidales_X	Nephroselmis	NA
0e3260ac0ec91b89af2270de427c51ee	ASV1327	Other protists	Eukaryota	NA	NA	NA	NA	NA	NA	NA	NA
0e3445d703990271f7f01a4692fa107c	ASV1328	Heterotrophic protists	Eukaryota	TSAR	Stramenopiles	Bigyra	Opalozoa	Nanomonadea	MAST-3	MAST-3F	MAST-3F_sp.
0e3d4c29b89ac3d88a1de7c51232b86f	ASV1329	Parasites	Eukaryota	TSAR	Alveolata	Dinoflagellata	Syndiniales	Dino-Group-II	Dino-Group-II-Clade-20	Dino-Group-II-Clade-20_X	Dino-Group-II-Clade-20_X_sp.
0e40d63568a4ced87cafea369551269c	ASV1330	Heterotrophic protists	Eukaryota	TSAR	Telonemia	Telonemia_X	Telonemia_XX	Telonemia_XXX	Telonemia-Group-2	Telonemia-Group-2_X	Telonemia-Group-2_X_sp.
0e458b6073cc560b83e9cec7b8e69cf2	ASV1331	Other protists	Eukaryota	TSAR	Alveolata	Dinoflagellata	NA	NA	NA	NA	NA
0e45a8de7621ecade37ae34a4c8edf53	ASV1332	Other protists	Eukaryota	TSAR	Rhizaria	Foraminifera	NA	NA	NA	NA	NA
0e4651a8a982f7e1629826c6e4670b1e	ASV1333	Mixotrophic protists	Eukaryota	TSAR	Alveolata	Dinoflagellata	Dinophyceae	Gymnodiniales	Gymnodiniaceae	Gymnodinium	Gymnodinium_sp.
0e46e19d8ebcdbfef751beadd15bdc6b	ASV1334	Other protists	Eukaryota	NA	NA	NA	NA	NA	NA	NA	NA
0e47937de174ad3c1cf88d88dc6b6053	ASV1335	Parasites	Eukaryota	TSAR	Alveolata	Dinoflagellata	Syndiniales	Dino-Group-II	Dino-Group-II-Clade-17	Dino-Group-II-Clade-17_X	Dino-Group-II-Clade-17_X_sp.
0e4a149d77e422138cc1429be4ff1f56	ASV1336	Autotrophic protists	Eukaryota	TSAR	Stramenopiles	Gyrista	Chrysophyceae	NA	NA	NA	NA
0e4d1fae4605aa18b1a08441a40094ef	ASV1337	Other protists	Eukaryota	TSAR	Alveolata	Dinoflagellata	Dinophyceae	NA	NA	NA	NA
0e54569aea9012e8acc2d85fbe66886b	ASV1338	Other metazoans	Eukaryota	Obazoa	Opisthokonta	Metazoa	Annelida	Annelida_X	Annelida_XX	Conchoecia_annelida	Conchoecia_annelida_sp.
0e59409ad5c368191ca8c93ac86217c8	ASV1339	Autotrophic protists	Eukaryota	TSAR	Stramenopiles	Gyrista	Chrysophyceae	Paraphysomonadales	Paraphysomonadales_Clade-EC1Ga	Paraphysomonadales_Clade-EC1Ga_X	Paraphysomonadales_Clade-EC1Ga_X_sp.
0e59b548e3f10bb75e4e36e0e7185bf2	ASV1340	Other protists	Eukaryota	NA	NA	NA	NA	NA	NA	NA	NA
0e5cc6a721971f22cb9d8c4c63c1cebd	ASV1341	Heterotrophic protists	Eukaryota	Excavata	Discoba	Euglenozoa	Diplonemea	Diplonemida	Eupelagonemidae	Eupelagonemidae_X	Eupelagonemidae_X_sp.
0e60b2ae93b7e0e8a3d7b70a71991b94	ASV1342	Other protists	Eukaryota	TSAR	Alveolata	Dinoflagellata	NA	NA	NA	NA	NA
0e63a014ee3b2804ffcb7a5afe17e206	ASV1343	Heterotrophic protists	Eukaryota	TSAR	Rhizaria	Cercozoa	Chlorarachniophyceae	Chlorarachnida	Chlorarachnida_X	Partenskyella	Partenskyella_glossopodia
0e65d2ce69e9d2a825068eb4f139537a	ASV1344	Heterotrophic protists	Eukaryota	TSAR	Stramenopiles	Bigyra	Opalozoa	Nanomonadea	MAST-3	MAST-3I	MAST-3I_sp.
0e69fc790b5ef32816165578967bf6cd	ASV1345	Autotrophic protists	Eukaryota	Archaeplastida	Chlorophyta	Chlorophyta_X	Pyramimonadophyceae	Pyramimonadales	NA	NA	NA
0e6dab613db16bdf83f651e406cc4b08	ASV1346	Autotrophic protists	Eukaryota	Archaeplastida	Chlorophyta	Chlorophyta_X	Prasino-Clade-9	Prasino-Clade-9_X	Prasino-Clade-9_XX	Prasino-Clade-9_XXX	Prasino-Clade-9_XXX_sp.
0e6df18dd5beb86e1613a45f03d9e135	ASV1347	Other protists	Eukaryota	NA	NA	NA	NA	NA	NA	NA	NA
0e706b7e2af6ca7e769871dafa2c65de	ASV1348	Parasites	Eukaryota	TSAR	Alveolata	Dinoflagellata	Syndiniales	Dino-Group-II	NA	NA	NA
0e709ff2b8f99a8b95709b6e43d282e2	ASV1349	Other protists	Eukaryota	TSAR	Rhizaria	Radiolaria	Acantharea	NA	NA	NA	NA
0e7948656d1f7e4268f70c73bd2b3656	ASV1350	Autotrophic protists	Eukaryota	Haptista	Haptophyta	Haptophyta_X	Rappephyceae	Pavlomulinales	Pavlomulinaceae	Pavlomulina	Pavlomulina_ranunculiformis
0e7da9166298ba9d31f8057986db6ea4	ASV1351	Autotrophic protists	Eukaryota	TSAR	Stramenopiles	Gyrista	MOCH-2	MOCH-2_X	MOCH-2_XX	MOCH-2_XXX	MOCH-2_XXX_sp.
0e86172c3027e6e401444cc06030f9e1	ASV1352	Other protists	Eukaryota	NA	NA	NA	NA	NA	NA	NA	NA
0e8676b340ccd7096c9533cb26401494	ASV1353	Autotrophic protists	Eukaryota	TSAR	Stramenopiles	Gyrista	Mediophyceae	Chaetocerotales	Leptocylindraceae	Leptocylindrus	Leptocylindrus_minimus
0e8785d3efe74c04315d5c3651fd73f2	ASV1354	Heterotrophic protists	Eukaryota	Excavata	Discoba	Euglenozoa	Diplonemea	Diplonemida	Eupelagonemidae	Eupelagonemidae_X	Eupelagonemidae_X_sp.
0e89069563a8e7a7fe9d328d35f544a2	ASV1355	Other protists	Eukaryota	TSAR	Rhizaria	Radiolaria	Polycystinea	Spumellaria	NA	NA	NA
0e8b718ff3faf7f89fb6bbc9c03f8998	ASV1356	Other protists	Eukaryota	TSAR	Alveolata	Dinoflagellata	Dinophyceae	NA	NA	NA	NA
0e9166f176763c4f471aa19bac1a54c1	ASV1357	Other protists	Eukaryota	NA	NA	NA	NA	NA	NA	NA	NA
0e91794998b8d9a0e09d40f4f58c42ba	ASV1358	Heterotrophic protists	Eukaryota	Excavata	Discoba	Euglenozoa	Diplonemea	Diplonemida	Eupelagonemidae	Eupelagonemidae_X	Eupelagonemidae_X_sp.
0e9994443bcaf65ddf8e97ee40e7e2b2	ASV1359	Other protists	Eukaryota	NA	NA	NA	NA	NA	NA	NA	NA
0e9fb6eb9ee12785f881b1664960936e	ASV1360	Mixotrophic protists	Eukaryota	TSAR	Alveolata	Dinoflagellata	Dinophyceae	Gymnodiniales	Gymnodiniaceae	Margalefidinium	Margalefidinium_polykrikoides
0ea11fc7f9b97e6ae6ce05dcadda0357	ASV1361	Other protists	Eukaryota	NA	NA	NA	NA	NA	NA	NA	NA
0ea424fadd9755731a3f8388140992e4	ASV1362	Other metazoans	Eukaryota	Obazoa	Opisthokonta	Metazoa	Brachiopoda	Brachiopoda_X	Brachiopoda_XX	Phoronis	Phoronis_architecta
0ea8120bf58ca9dc831cd2df5b07ae27	ASV1363	Other protists	Eukaryota	TSAR	Alveolata	Dinoflagellata	NA	NA	NA	NA	NA
0ea8ce8fc99e7ffc39c55c94c93d6d5d	ASV1364	Parasites	Eukaryota	TSAR	Alveolata	Dinoflagellata	Syndiniales	Dino-Group-II	NA	NA	NA
0ea99b62a1ffabac258a530120e4bdce	ASV1365	Other protists	Eukaryota	NA	NA	NA	NA	NA	NA	NA	NA
0ea9b9760b1ba3ef9b75ab47be2ce537	ASV1366	Parasites	Eukaryota	TSAR	Alveolata	Dinoflagellata	Syndiniales	Dino-Group-I	Dino-Group-I-Clade-1	Dino-Group-I-Clade-1_X	Dino-Group-I-Clade-1_X_sp.
0eae623e5a27628d87eb4bae04833440	ASV1367	Other protists	Eukaryota	NA	NA	NA	NA	NA	NA	NA	NA
0eb023bd597436f7693c04fa0f0042a8	ASV1368	Other protists	Eukaryota	NA	NA	NA	NA	NA	NA	NA	NA
0eb10867cac23317e32e990c88ee69e2	ASV1369	Other protists	Eukaryota	Obazoa	Opisthokonta	Fungi	Basidiomycota	Agaricomycotina	Tremellomycetes	Cryptococcus	NA
0eb1648520b70532d4a8a8738fdbc50b	ASV1370	Autotrophic protists	Eukaryota	TSAR	Stramenopiles	Gyrista	NA	NA	NA	NA	NA
0eb2b9d3d00f0d003080719115cd6d2f	ASV1371	Heterotrophic protists	Eukaryota	Amoebozoa	Discosea	Discosea_X	Centramoebia	Acanthopodida	Acanthamoebidae	Acanthamoeba	NA
0eb39a0dc08970226d20fd94c1317c45	ASV1372	Autotrophic protists	Eukaryota	Archaeplastida	Chlorophyta	Chlorophyta_X	Pyramimonadophyceae	Pseudoscourfieldiales	Pycnococcaceae	Pycnococcus	Pycnococcus_provasolii
0eb6b892a438b5a8d595e5f14e5cc11f	ASV1373	Parasites	Eukaryota	TSAR	Alveolata	Dinoflagellata	Syndiniales	Dino-Group-II	Dino-Group-II-Clade-4	Dino-Group-II-Clade-4_X	Dino-Group-II-Clade-4_X_sp.
0eb9e950ac5ba79c703d6caa11f79134	ASV1374	Other metazoans	Eukaryota	Obazoa	Opisthokonta	Metazoa	Annelida	Annelida_X	Annelida_XX	NA	NA
0ebdf261e9e814d2eb462d77fef533e1	ASV1375	Other protists	Eukaryota	TSAR	Stramenopiles	Gyrista	NA	NA	NA	NA	NA
0ec18a4a0dd9aa3fbd4880819afbaa81	ASV1376	Copepods	Eukaryota	Obazoa	Opisthokonta	Metazoa	Arthropoda	Crustacea	Maxillopoda	Clausidium	Clausidium_vancouverense
0ec1baf717a7d116bc41a927739701ef	ASV1377	Parasites	Eukaryota	TSAR	Alveolata	Dinoflagellata	Syndiniales	Dino-Group-I	Dino-Group-I-Clade-2	Dino-Group-I-Clade-2_X	Dino-Group-I-Clade-2_X_sp.
0ec334436bf187dfe43086643da1d315	ASV1378	Heterotrophic protists	Eukaryota	TSAR	Rhizaria	Radiolaria	RAD-B	RAD-B_X	RAD-B_X_Group-Ic	RAD-B_X_Group-Ic_X	RAD-B_X_Group-Ic_X_sp.
0ec45293059841108d9b1ebe7214e810	ASV1379	Other protists	Eukaryota	TSAR	Rhizaria	Radiolaria	Acantharea	NA	NA	NA	NA
0ec593aba83e5d5362c13c9420403af4	ASV1380	Mixotrophic protists	Eukaryota	TSAR	Alveolata	Dinoflagellata	Dinophyceae	Gymnodiniales	Gymnodiniaceae	Gymnodinium	Gymnodinium_sp.
0ec5d4d130eeaebd5d4a0aeb2ca41c51	ASV1381	Other protists	Eukaryota	TSAR	Alveolata	NA	NA	NA	NA	NA	NA
0ec98f7259f5547db3636cc0f7f734ed	ASV1382	Heterotrophic protists	Eukaryota	Cryptista	Kathablepharidacea	Kathablepharida	Kathablepharidea	Kathablepharidida	Kathablepharidida_X	Kathablepharidida_XX	Kathablepharidida_XX_sp.
0ec9d8c60feaae965bd8d484e844c1f6	ASV1383	Heterotrophic protists	Eukaryota	Haptista	Centroplasthelida	Centroplasthelida_X	Pterocystida	Pterista	NA	NA	NA
0ec9fda3ffd9cfbb65303ea51ff5125c	ASV1384	Other protists	Eukaryota	TSAR	Rhizaria	Foraminifera	Globothalamea	Rotaliida	NA	NA	NA
0ed0efd0b0c3553e6dee189ab3520b19	ASV1385	eSNCM	Eukaryota	TSAR	Rhizaria	Radiolaria	Polycystinea	Nassellaria	Sphaerozoidae	Collozoum	NA
0ed3a7a4158619fb1dbe057f800db1b3	ASV1386	Heterotrophic protists	Eukaryota	TSAR	Rhizaria	Radiolaria	RAD-C	RAD-C_X	RAD-C_Xa	RAD-C_Xa_X	RAD-C_Xa_X_sp.
0ed4cf42bb114c279d62f682d33b38a1	ASV1387	Mixotrophic protists	Eukaryota	TSAR	Stramenopiles	Gyrista	Bolidophyceae	Parmales	Triparmaceae	Triparma	Triparma_pacifica
0ed51b31b0c37c52d6fd8a227d3bc2a2	ASV1388	Other protists	Eukaryota	NA	NA	NA	NA	NA	NA	NA	NA
0ed716d38e92dba875b2eb28b72f3110	ASV1389	Other metazoans	Eukaryota	Obazoa	Opisthokonta	Metazoa	Nematoda	Chromadorea	Chromadorea_X	NA	NA
0ed80e0089c9308dfae042d51c44e863	ASV1390	Other protists	Eukaryota	NA	NA	NA	NA	NA	NA	NA	NA
0ee35030d3efc986d8f934162a689f24	ASV1391	Other protists	Eukaryota	TSAR	Stramenopiles	NA	NA	NA	NA	NA	NA
0ee826148c13ba95e9d26a32b8516d71	ASV1392	Heterotrophic protists	Eukaryota	TSAR	Rhizaria	Cercozoa	Chlorarachniophyceae	Chlorarachniophyceae_X	LC104-lineage	LC104-lineage_X	LC104-lineage_X_sp.
0eea54c02b03b34b0dbe88551f387eeb	ASV1393	Mixotrophic protists	Eukaryota	TSAR	Alveolata	Dinoflagellata	Dinophyceae	NA	NA	NA	NA
0eebb655f73fab6e8c51472f800a93b4	ASV1394	Heterotrophic protists	Eukaryota	TSAR	Rhizaria	Cercozoa	Filosa-Thecofilosea	Ventricleftida	Ventrifissuridae	Ventrifissura	Ventrifissura_sp.
0eebe00386f6f9a911a29413269a8082	ASV1395	Other protists	Eukaryota	Cryptista	Cryptophyta	Cryptophyta_X	Cryptophyceae	Pyrenomonadales	Pyrenomonadaceae	Rhodomonas	NA
0eeeb61676f84a5ec8182b51ca7d7b85	ASV1396	Parasites	Eukaryota	TSAR	Alveolata	Dinoflagellata	Syndiniales	Dino-Group-II	NA	NA	NA
0ef138a8935dcae7140cf77e8164a2ad	ASV1397	Other protists	Eukaryota	TSAR	Alveolata	Alveolata_X	Alveolata_XX	Alveolata_XXX	Alveolata_XXXX	Alveolata_XXXXX	Alveolata_XXXXX_sp.
0ef2ec8fe2a8df6a9d7d44bd5325734c	ASV1398	Other protists	Eukaryota	NA	NA	NA	NA	NA	NA	NA	NA
0ef2eddb152e1bd3087d9e39b07ab99f	ASV1399	Other protists	Eukaryota	TSAR	Alveolata	Dinoflagellata	Dinophyceae	NA	NA	NA	NA
0ef55b18e7d383d947c1dcd1098c676e	ASV1400	Other protists	Eukaryota	NA	NA	NA	NA	NA	NA	NA	NA
0efce3710f7f135c97797019898318b7	ASV1401	Heterotrophic protists	Eukaryota	Excavata	Discoba	Euglenozoa	Diplonemea	Diplonemida	Eupelagonemidae	Eupelagonemidae_X	Eupelagonemidae_X_sp.
0f00b834a12d2ce8bf0d9e1e20e1ac98	ASV1402	eSNCM	Eukaryota	TSAR	Rhizaria	Radiolaria	Polycystinea	Nassellaria	Sphaerozoidae	Collozoum	NA
0f0aa9b701508426a39756277f529b5a	ASV1403	Other protists	Eukaryota	NA	NA	NA	NA	NA	NA	NA	NA
0f11a2d44f2e2f466c4d0ce25a381531	ASV1404	Other protists	Eukaryota	TSAR	Alveolata	NA	NA	NA	NA	NA	NA
0f164d33914dc9f5f570addcadc0c67a	ASV1405	Other protists	Eukaryota	TSAR	Alveolata	Dinoflagellata	NA	NA	NA	NA	NA
0f1bd6eebf1820c3b62524850b9ca892	ASV1406	Autotrophic protists	Eukaryota	Haptista	Haptophyta	Haptophyta_X	Haptophyta_Clade_HAP4	Haptophyta_Clade_HAP4_X	Haptophyta_Clade_HAP4_XX	Haptophyta_Clade_HAP4_XXX	Haptophyta_Clade_HAP4_XXX_sp.
0f1de7d0c276435455f7d56cd38181c6	ASV1407	Other protists	Eukaryota	Archaeplastida	Chlorophyta	Chlorophyta_X	NA	NA	NA	NA	NA
0f1f42fc9b0297cfa9ac60b9a25d6c40	ASV1408	Heterotrophic protists	Eukaryota	TSAR	Stramenopiles	Gyrista	Gyrista_X	Gyrista_XX	MAST-1	MAST-1A	MAST-1A_sp.
0f1fdf41190131dfd31789806cdd9c08	ASV1409	Parasites	Eukaryota	TSAR	Alveolata	Dinoflagellata	Dinophyceae	Peridiniales	Blastodiniaceae	Blastodinium	Blastodinium_mangini
0f23546e0351932bdc96a7a9e6ca2a36	ASV1410	Other protists	Eukaryota	NA	NA	NA	NA	NA	NA	NA	NA
0f240aaa47ceff8ba618ceec6c0323a8	ASV1411	Other protists	Eukaryota	TSAR	Alveolata	Dinoflagellata	Dinophyceae	NA	NA	NA	NA
0f254caf8cf69768d33aad46831071b0	ASV1412	Photosymbiont	Eukaryota	TSAR	Alveolata	Dinoflagellata	Dinophyceae	Suessiales	Suessiaceae	Pelagodinium	Pelagodinium_beii
0f258bb3b854d15588ed3e85e92875f1	ASV1413	Other protists	Eukaryota	NA	NA	NA	NA	NA	NA	NA	NA
0f2703d594c85856973524e54036ef90	ASV1414	Other protists	Eukaryota	Obazoa	Opisthokonta	Fungi	Basidiomycota	Agaricomycotina	Agaricomycetes	NA	NA
0f2878319864b4beacba07e1d129cafa	ASV1415	Other protists	Eukaryota	TSAR	Alveolata	Dinoflagellata	Dinophyceae	NA	NA	NA	NA
0f28a3fcb30c8463cf9c72b3cfaa455f	ASV1416	Parasites	Eukaryota	TSAR	Alveolata	Dinoflagellata	Syndiniales	Dino-Group-II	Dino-Group-II-Clade-2	Dino-Group-II-Clade-2_X	Dino-Group-II-Clade-2_X_sp.
0f29e8313a35ed5dc080662947281ffc	ASV1417	Other protists	Eukaryota	NA	NA	NA	NA	NA	NA	NA	NA
0f2c56ae952a8aff7f2fe658b5960e49	ASV1418	Heterotrophic protists	Eukaryota	Excavata	Discoba	Euglenozoa	Diplonemea	Diplonemida	Eupelagonemidae	Eupelagonemidae_X	Eupelagonemidae_X_sp.
0f2c8c0a0f88ad2dec052e44a87e4416	ASV1419	Other metazoans	Eukaryota	Obazoa	Opisthokonta	Metazoa	Arthropoda	Crustacea	Maxillopoda	NA	NA
0f2d4e31164ea1d8d3ea2bf47c3f631e	ASV1420	Heterotrophic protists	Eukaryota	Excavata	Discoba	Euglenozoa	Diplonemea	Diplonemida	Eupelagonemidae	Eupelagonemidae_X	Eupelagonemidae_X_sp.
0f2f40042ddf77cec5cb92b1a455387e	ASV1421	Other metazoans	Eukaryota	Obazoa	Opisthokonta	Metazoa	Brachiopoda	Brachiopoda_X	Brachiopoda_XX	Lingula	Lingula_anatina
0f2f88d21071ad9229c6a26242f02271	ASV1422	Other protists	Eukaryota	TSAR	Alveolata	Ciliophora	Spirotrichea	NA	NA	NA	NA
0f3131af24c97b36b8d399f2d2217048	ASV1423	Other protists	Eukaryota	TSAR	Rhizaria	Radiolaria	Acantharea	Acantharea_F	NA	NA	NA
0f321709df6f80e5beabbc5606ccc76e	ASV1424	Other metazoans	Eukaryota	Obazoa	Opisthokonta	Metazoa	Arthropoda	Hexapoda	Insecta	NA	NA
0f3335c354b113825bf3f51d1a35786c	ASV1425	Other protists	Eukaryota	TSAR	Alveolata	Dinoflagellata	Dinophyceae	NA	NA	NA	NA
0f37ed01510f63e39a8b0ea886a3a497	ASV1426	Mixotrophic protists	Eukaryota	TSAR	Alveolata	Dinoflagellata	Dinophyceae	Gymnodiniales	Gymnodiniaceae	Gymnodinium	Gymnodinium_catenatum
0f3938747d0e80be07c2ebceec57971b	ASV1427	Other protists	Eukaryota	TSAR	Stramenopiles	NA	NA	NA	NA	NA	NA
0f3b2f765a452656c7238cc26aae4741	ASV1428	Mixotrophic protists	Eukaryota	TSAR	Alveolata	Dinoflagellata	Dinophyceae	Gymnodiniales	Gymnodiniaceae	Gymnodinium	Gymnodinium_catenatum
0f3c11e303cf0e79cbb96c5a9af89ef7	ASV1429	Heterotrophic protists	Eukaryota	TSAR	Rhizaria	Radiolaria	RAD-A	RAD-A_X	RAD-A_Xe	RAD-A_Xe_X	RAD-A_Xe_X_sp.
0f3d6212fd1f137345a9029fc3c31987	ASV1430	Gelatinous zooplankton	Eukaryota	Obazoa	Opisthokonta	Metazoa	Urochordata	Urochordata_X	Appendicularia	NA	NA
0f3e087e9bb2346e42cc49331c0f5a40	ASV1431	Heterotrophic protists	Eukaryota	TSAR	Rhizaria	Cercozoa	Chlorarachniophyceae	Chlorarachniophyceae_X	LC104-lineage	LC104-lineage_X	LC104-lineage_X_sp.
0f3e34355dad7e8fbe4ef274fc31513b	ASV1432	Parasites	Eukaryota	TSAR	Alveolata	Dinoflagellata	Syndiniales	Dino-Group-II	Dino-Group-II-Clade-17	Dino-Group-II-Clade-17_X	Dino-Group-II-Clade-17_X_sp.
0f4030d74d0f8714958a9258e0754947	ASV1433	Parasites	Eukaryota	TSAR	Alveolata	Dinoflagellata	Syndiniales	Dino-Group-I	Dino-Group-I-Clade-4	Euduboscquella	Euduboscquella_cachoni
0f404bf66b6bbc61053d62571688adca	ASV1434	Other protists	Eukaryota	NA	NA	NA	NA	NA	NA	NA	NA
0f43670c5fa1b97d4df231956f565ea0	ASV1435	Copepods	Eukaryota	Obazoa	Opisthokonta	Metazoa	Arthropoda	Crustacea	Maxillopoda	Oithona	Oithona_sp.
0f43b930caa9e5b092bdff3ecbde48b4	ASV1436	Other protists	Eukaryota	NA	NA	NA	NA	NA	NA	NA	NA
0f44ea7302437f9f703e30869374d34b	ASV1437	Heterotrophic protists	Eukaryota	TSAR	Stramenopiles	Bigyra	Sagenista	Sagenista_X	MAST-7	MAST-7D	MAST-7D_sp.
0f4ae4cfab08da62d83822c9c5fd99b5	ASV1438	Heterotrophic protists	Eukaryota	TSAR	Rhizaria	Cercozoa	Filosa-Thecofilosea	Cryomonadida	Protaspa-lineage	Protaspa	NA
0f4df446443af3e93e9003394f19df17	ASV1439	Other metazoans	Eukaryota	Obazoa	Opisthokonta	Metazoa	Porifera	Porifera_X	Demospongiae	Haliclona	Haliclona_sp.
0f4f363d91ffbe26745e169db52c0a57	ASV1440	Mixotrophic protists	Eukaryota	TSAR	Stramenopiles	Gyrista	Dictyochophyceae	Dictyochophyceae_X	Rhizochromulinales	Rhizochromulina	Rhizochromulina_marina
0f52e8f4fb80aafd4a5dfc88a49a4a0a	ASV1441	Other protists	Eukaryota:nucl	Cryptista:nucl	Cryptophyta:nucl	Cryptophyta_X:nucl	Cryptophyceae:nucl	Cryptomonadales:nucl	NA	NA	NA
0f53cd6d081a9226e9392fd34522ca7a	ASV1442	Heterotrophic protists	Eukaryota	TSAR	Rhizaria	Radiolaria	Polycystinea	Spumellaria	Astrosphaeridae	Heliosphaera	Heliosphaera_sp.
0f599ef221e61afa84d9de81d439a663	ASV1443	Parasites	Eukaryota	TSAR	Alveolata	Dinoflagellata	Syndiniales	Dino-Group-II	NA	NA	NA
0f5a74b8dc28d047b357cbee7ed15427	ASV1444	Heterotrophic protists	Eukaryota	Obazoa	Opisthokonta	Choanoflagellata	Choanoflagellatea	Acanthoecida	Stephanoecidae_Group_H	Stephanoecidae_Group_H_X	Stephanoecidae_Group_H_X_sp.
0f5d2922146b729d230931b27ceeb31c	ASV1445	Other protists	Eukaryota	NA	NA	NA	NA	NA	NA	NA	NA
0f5d5a194e83699284b6d64cf81a6f54	ASV1446	Other protists	Eukaryota	TSAR	Alveolata	Dinoflagellata	NA	NA	NA	NA	NA
0f62f8c3cc195ea6088a234fe5625582	ASV1447	Other protists	Eukaryota	NA	NA	NA	NA	NA	NA	NA	NA
0f64ab3609df555edf5208f276c0a372	ASV1448	Autotrophic protists	Eukaryota	Archaeplastida	Chlorophyta	Chlorophyta_X	Chlorophyceae	NA	NA	NA	NA
0f6d869ee935823d93bd6fbb708207bc	ASV1449	Parasites	Eukaryota	Excavata	Discoba	Euglenozoa	Kinetoplastea	Prokinetoplastida	Ichthyobodonidae	Ichthyobodonidae_X	Ichthyobodonidae_X_sp.
0f6d8b34ec191ebfabac62243c3617bd	ASV1450	Autotrophic protists	Eukaryota	TSAR	Stramenopiles	Gyrista	Mediophyceae	Chaetocerotales	Chaetocerotaceae	Chaetoceros	Chaetoceros_affinis
0f6e31bdfc79d1ee4f79ab9bd1d969c7	ASV1451	Heterotrophic protists	Eukaryota	TSAR	Telonemia	Telonemia_X	Telonemia_XX	Telonemia_XXX	Telonemia-Group-1	Telonemia-Group-1_X	Telonemia-Group-1_X_sp.
0f6f25b8f13f352b1550edff714f09a0	ASV1452	Parasites	Eukaryota	Amoebozoa	Discosea	Discosea_X	Flabellinia	Dactylopodida	Paramoebidae	Paramoeba	Paramoeba_eilhardi
0f7150b8d0729d654eb37ce23f024588	ASV1453	Other protists	Eukaryota	TSAR	Stramenopiles	NA	NA	NA	NA	NA	NA
0f78c573c822ffffd97c3841088c3f55	ASV1454	Parasites	Eukaryota	TSAR	Alveolata	Dinoflagellata	Syndiniales	Dino-Group-II	NA	NA	NA
0f7b31927c33295e0d283759e5f70714	ASV1455	Other protists	Eukaryota	Archaeplastida	Chlorophyta	Chlorophyta_X	NA	NA	NA	NA	NA
0f7bbe5ec9be0fcdf4e6dfa6a7f8c654	ASV1456	Heterotrophic protists	Eukaryota	Excavata	Discoba	Euglenozoa	Diplonemea	Diplonemida	Eupelagonemidae	Eupelagonemidae_X	Eupelagonemidae_X_sp.
0f803cb37bba1ea0f3a47023f94e25b0	ASV1457	Other protists	Eukaryota	NA	NA	NA	NA	NA	NA	NA	NA
0f8b491f3795201092790c5d3ec8bef0	ASV1458	Other protists	Eukaryota	NA	NA	NA	NA	NA	NA	NA	NA
0f8bb054c5105266c0d418d4c038c564	ASV1459	Autotrophic protists	Eukaryota	Excavata	Discoba	Euglenozoa	Euglenida	Euglenophyceae	NA	NA	NA
0f8cf96b22cf1ba7ca11e7005ba44fab	ASV1460	Parasites	Eukaryota	TSAR	Alveolata	Dinoflagellata	Syndiniales	Dino-Group-I	Dino-Group-I-Clade-1	Dino-Group-I-Clade-1_X	Dino-Group-I-Clade-1_X_sp.
0f8d5fc7318c348eedf7141de252154d	ASV1461	Autotrophic protists	Eukaryota	Archaeplastida	Chlorophyta	Chlorophyta_X	Nephroselmidophyceae	Nephroselmidales	Nephroselmidales_X	Nephroselmis	Nephroselmis_astigmatica
0f8eec49a8aa9ea628a358daaf374ac8	ASV1462	Other protists	Eukaryota	NA	NA	NA	NA	NA	NA	NA	NA
0f9112e051b3342d19f8901b184a92ff	ASV1463	Heterotrophic protists	Eukaryota	TSAR	Rhizaria	Radiolaria	Polycystinea	Nassellaria	Lophophaenidae	NA	NA
0f922fa1477585582e20fcfa50407b1d	ASV1464	Other protists	Eukaryota	TSAR	Alveolata	NA	NA	NA	NA	NA	NA
0f9359aabab4267cd688e67ff1d6db2f	ASV1465	Other protists	Eukaryota	NA	NA	NA	NA	NA	NA	NA	NA
0f97107a40d68ba7f014e961376ed21e	ASV1466	Heterotrophic protists	Eukaryota	TSAR	Stramenopiles	Bigyra	Opalozoa	Nanomonadea	MAST-3	MAST-3J	MAST-3J_sp.
0f9b4666c620f5d7ffca3a57915f7a31	ASV1467	Heterotrophic protists	Eukaryota	TSAR	Stramenopiles	Bigyra	Opalozoa	Nanomonadea	MAST-3	MAST-3E	MAST-3E_sp.
0f9bee524f566d067c81413d91ea1e92	ASV1468	Other protists	Eukaryota	TSAR	Alveolata	Dinoflagellata	NA	NA	NA	NA	NA
0f9d076d3c6aba01c969f1fa81c684e7	ASV1469	Other protists	Eukaryota	TSAR	Stramenopiles	NA	NA	NA	NA	NA	NA
0f9d42f591a374dce61cf47e84fa33c3	ASV1470	Heterotrophic protists	Eukaryota	TSAR	Alveolata	Ciliophora	Spirotrichea	Hypotrichia	Oxytrichidae	Protogastrostyla	Protogastrostyla_pulchra
0fa0d19e600ecc984fcab9c16ceea22a	ASV1471	Other protists	Eukaryota	NA	NA	NA	NA	NA	NA	NA	NA
0fa17292a836d9991df5cf9be1db5262	ASV1472	Other protists	Eukaryota	NA	NA	NA	NA	NA	NA	NA	NA
0fa1cb201c6dd32b7ede4d5e5f79e50f	ASV1473	Autotrophic protists	Eukaryota	TSAR	Stramenopiles	Gyrista	Mediophyceae	Hemiaulales	Hemiaulaceae	Eucampia	NA
0fa555f9098f55170d770d0e04ffd2d1	ASV1474	Parasites	Eukaryota	TSAR	Alveolata	Dinoflagellata	Syndiniales	Dino-Group-II	Dino-Group-II-Clade-15	Dino-Group-II-Clade-15_X	Dino-Group-II-Clade-15_X_sp.
0fa57b303fdef48bcd1a39dc7a4211b2	ASV1475	eSNCM	Eukaryota	TSAR	Rhizaria	Radiolaria	Polycystinea	Nassellaria	Sphaerozoidae	Collozoum	NA
0fa7370e3d81f7d9bf52d22d60f05427	ASV1476	Parasites	Eukaryota	TSAR	Alveolata	Dinoflagellata	Syndiniales	Dino-Group-II	Dino-Group-II-Clade-7	Dino-Group-II-Clade-7_X	Dino-Group-II-Clade-7_X_sp.
0fa8b37e63020dfc0065c3946b826248	ASV1477	Heterotrophic protists	Eukaryota	TSAR	Stramenopiles	Bigyra	Sagenista	Labyrinthulomycetes	Labyrinthulomycetes_LAB15	Labyrinthulomycetes_LAB15_X	Labyrinthulomycetes_LAB15_X_sp.
0fa9a3f4de60224746886470e66aefde	ASV1478	Other protists	Eukaryota	TSAR	Alveolata	Dinoflagellata	NA	NA	NA	NA	NA
0fa9d7be94c661537beb701c80610bd2	ASV1479	Other protists	Eukaryota	TSAR	Alveolata	NA	NA	NA	NA	NA	NA
0faa96cc94cf96dd0afbe3a126ee8d59	ASV1480	Other protists	Eukaryota	TSAR	Alveolata	NA	NA	NA	NA	NA	NA
0fac0bde08c2a57921658144d9f30dd2	ASV1481	Other protists	Eukaryota	Haptista	Haptophyta	Haptophyta_X	Prymnesiophyceae	Prymnesiales	Prymnesiaceae	NA	NA
0fac8b6b38a9acfc974275caf15ee864	ASV1482	Other protists	Eukaryota	TSAR	Alveolata	Dinoflagellata	Dinophyceae	Peridiniales	NA	NA	NA
0fb0c40119786b9c980ebed1b02b3965	ASV1483	Parasites	Eukaryota	TSAR	Alveolata	Dinoflagellata	Syndiniales	Dino-Group-II	NA	NA	NA
0fb4a205933abe030c58c0cafecc5eb4	ASV1484	Other protists	Eukaryota	Archaeplastida	NA	NA	NA	NA	NA	NA	NA
0fc3d8a889fb5d4f6db888ea2981d65a	ASV1485	Heterotrophic protists	Eukaryota	TSAR	Rhizaria	Cercozoa	Filosa-Thecofilosea	Ebriacea	Ebriidae	Ebria	Ebria_tripartita
0fc909ae255c0d854987ecf768549bba	ASV1486	Other protists	Eukaryota	TSAR	Alveolata	NA	NA	NA	NA	NA	NA
0fcbfc3c85229c076d062139b4a37f6b	ASV1487	Other protists	Eukaryota	TSAR	Stramenopiles	Gyrista	NA	NA	NA	NA	NA
0fd29c832e194aba2157c3c1654c5d0b	ASV1488	Other protists	Eukaryota	TSAR	Alveolata	Dinoflagellata	Dinophyceae	NA	NA	NA	NA
0fd2a847677e728ed5d10b52d416bda3	ASV1489	Parasites	Eukaryota	TSAR	Alveolata	Dinoflagellata	Syndiniales	Dino-Group-II	Dino-Group-II-Clade-1	Dino-Group-II-Clade-1_X	Dino-Group-II-Clade-1_X_sp.
0fd4a3707b81e532e2048b9bcee40b1c	ASV1490	Parasites	Eukaryota	Obazoa	Opisthokonta	Ichthyosporea	Ichthyophonida	Ichthyophonidae	Ichthyosponidales	Ichthyophonus	Ichthyophonus_sp.
0fd71336d7c0bcb7224bb0a301eb91b0	ASV1491	Other protists	Eukaryota	NA	NA	NA	NA	NA	NA	NA	NA
0fd89eac7205bcf6642dc812ec210546	ASV1492	Other protists	Eukaryota	TSAR	Alveolata	Dinoflagellata	NA	NA	NA	NA	NA
0fdb1936b625d7dfc5d76114314e536f	ASV1493	Heterotrophic protists	Eukaryota	TSAR	Alveolata	Ciliophora	Spirotrichea	Choreotrichida-Tintinnina	Tintinnidae	Salpingella	NA
0fdb1eb9d4b650fadf47886aa4fe19fb	ASV1494	Heterotrophic protists	Eukaryota	Haptista	Centroplasthelida	Centroplasthelida_X	Pterocystida	Pterocystida_X	Pterocystida_XX	Pterocystida_XXX	Pterocystida_XXX_sp.
0fdcde2e7f0c24917b91bbccf453ba56	ASV1495	Autotrophic protists	Eukaryota	TSAR	Stramenopiles	Gyrista	Bacillariophyceae	NA	NA	NA	NA
0fe640bf208758d45760b2b4416f6ac0	ASV1496	Heterotrophic protists	Eukaryota	TSAR	Stramenopiles	Bigyra	Sagenista	Labyrinthulomycetes	Thraustochytriaceae	Thraustochytriaceae_LAB17	Thraustochytriaceae_LAB17_sp.
0fe6a8655e29176d68970fa73885c3d5	ASV1497	Heterotrophic protists	Eukaryota	Excavata	Discoba	Euglenozoa	Diplonemea	Diplonemida	Eupelagonemidae	Eupelagonemidae_X	Eupelagonemidae_X_sp.
0fea24fe145740212094215cf95e2c1c	ASV1498	Mixotrophic protists	Eukaryota	TSAR	Alveolata	Dinoflagellata	Dinophyceae	Gymnodiniales	Gymnodiniaceae	Gymnodinium	Gymnodinium_sp.
0feb2a938a6e6518f048a6ea6f0c41ac	ASV1499	Heterotrophic protists	Eukaryota	Obazoa	Opisthokonta	Choanoflagellata	Choanoflagellatea	Craspedida	Monosigidae_Group_A	Monosigidae_Group_A_X	Monosigidae_Group_A_X_sp.
0fecfbbc1684727aa1af38f6fb115d02	ASV1500	Heterotrophic protists	Eukaryota	TSAR	Alveolata	Ciliophora	Spirotrichea	Oligotrichida	Tontoniidae	Pseudotontonia	Pseudotontonia_sp.
0fee9fa3d0433c7634c88b7d64843a84	ASV1501	Other protists	Eukaryota	NA	NA	NA	NA	NA	NA	NA	NA
0ff2a6eeed9d5fde9202ed27c7a02d49	ASV1502	Other metazoans	Eukaryota	Obazoa	Opisthokonta	Metazoa	Echinodermata	Echinodermata_X	Echinodermata_XX	NA	NA
0ff30835d356e2ad727e95f9a84a1f50	ASV1503	Other protists	Eukaryota	Obazoa	Opisthokonta	Fungi	Ascomycota	Pezizomycotina	Dothideomycetes	Hortaea	Hortaea_werneckii
0ff329551a5b3310e43945c669fbfaaa	ASV1504	Other protists	Eukaryota	Archaeplastida	Chlorophyta	Chlorophyta_X	NA	NA	NA	NA	NA
0ffe964882d2d43434fe5fab19e1e982	ASV1505	Other metazoans	Eukaryota	Obazoa	Opisthokonta	Metazoa	Annelida	Annelida_X	Annelida_XX	Owenia	Owenia_fusiformis
1007c6acf53714bf5e006ff3c599b3c5	ASV1506	Parasites	Eukaryota	TSAR	Alveolata	Dinoflagellata	Syndiniales	Dino-Group-I	Dino-Group-I-Clade-2	Dino-Group-I-Clade-2_X	Dino-Group-I-Clade-2_X_sp.
100b21ab02f2ffa4299d55bf64abc381	ASV1507	Parasites	Eukaryota	TSAR	Alveolata	Dinoflagellata	Syndiniales	Dino-Group-I	Dino-Group-I-Clade-5	Dino-Group-I-Clade-5_X	Dino-Group-I-Clade-5_X_sp.
101037d898770b109faeb0fdc21e645e	ASV1508	Other protists	Eukaryota	NA	NA	NA	NA	NA	NA	NA	NA
10106334611b68a84f58090ad80e6721	ASV1509		Eukaryota	Archaeplastida	Rhodophyta	Rhodophyta_X	Florideophyceae	NA	NA	NA	NA
101139b984440a61cba3120887428117	ASV1510	Heterotrophic protists	Eukaryota	TSAR	Stramenopiles	Bigyra	Sagenista	Sagenista_X	MAST-7	MAST-7A	MAST-7A_sp.
1012715327b64a814bea227746a3877e	ASV1511	Other protists	Eukaryota	NA	NA	NA	NA	NA	NA	NA	NA
101778ead56758b691e7cc61529c54c9	ASV1512	Other protists	Eukaryota	NA	NA	NA	NA	NA	NA	NA	NA
1017863d8e7d7d2a849e838af98d50c0	ASV1513	eSNCM	Eukaryota	TSAR	Rhizaria	Radiolaria	Polycystinea	Nassellaria	Sphaerozoidae	NA	NA
10222843e0a4d6b605afd9e55ea35979	ASV1514	Other protists	Eukaryota	Archaeplastida	Chlorophyta	Chlorophyta_X	NA	NA	NA	NA	NA
10230f103f410378ed665b820ddecc33	ASV1515	Other protists	Eukaryota	TSAR	Alveolata	Dinoflagellata	Dinophyceae	NA	NA	NA	NA
102552be6268fae187b876fbdc1a7235	ASV1516	Other protists	Eukaryota	TSAR	Alveolata	NA	NA	NA	NA	NA	NA
1026f312c5fab3a4ad819f8ebb77d124	ASV1517	Other metazoans	Eukaryota	Obazoa	Opisthokonta	Metazoa	NA	NA	NA	NA	NA
102917dcec5ec76c9f2437d2eec09674	ASV1518	Other protists	Eukaryota	NA	NA	NA	NA	NA	NA	NA	NA
102be6299a8debe710eeb4f54074bb2e	ASV1519	Parasites	Eukaryota	TSAR	Alveolata	Dinoflagellata	Syndiniales	Dino-Group-II	Dino-Group-II-Clade-10-and-11	Dino-Group-II-Clade-10-and-11_X	Dino-Group-II-Clade-10-and-11_X_sp.
10318c5a417bbe08b661926f9c1b2048	ASV1520	Heterotrophic protists	Eukaryota	TSAR	Stramenopiles	Bigyra	Sagenista	Labyrinthulomycetes	Labyrinthulomycetes_LAB1/6/8	Labyrinthulomycetes_LAB6	Labyrinthulomycetes_LAB6_sp.
1031f3c43b0e374452dde46d407fe6fa	ASV1521	Parasites	Eukaryota	TSAR	Alveolata	Dinoflagellata	Syndiniales	Dino-Group-II	Dino-Group-II-Clade-17	Dino-Group-II-Clade-17_X	Dino-Group-II-Clade-17_X_sp.
10356a657a903182ef5727631dcdf91b	ASV1522	Heterotrophic protists	Eukaryota	TSAR	Stramenopiles	Bigyra	Sagenista	Labyrinthulomycetes	Labyrinthulaceae	Aplanochytrium	Aplanochytrium_sp.
10362dccf1f09d364584d8d30f9c83a4	ASV1523	Other protists	Eukaryota	TSAR	Alveolata	Dinoflagellata	NA	NA	NA	NA	NA
10373c4c7fffa13bef6decf7150de382	ASV1524	Parasites	Eukaryota	TSAR	Alveolata	Apicomplexa	Gregarinomorphea	Neogregarinorida	Actinocephalidae	Monocystis	Monocystis_sp.
103ac64b753170268c39b144d2b5d28d	ASV1525	Other protists	Eukaryota	TSAR	Alveolata	Dinoflagellata	Dinophyceae	NA	NA	NA	NA
103b7035e5ba1d87abb56ac03a70293b	ASV1526	Parasites	Eukaryota	TSAR	Stramenopiles	Gyrista	Peronosporomycetes	Peronosporomycetes_X	Peronosporales	NA	NA
103c5d53b11eb16bd21d79db69ffe947	ASV1527	Autotrophic protists	Eukaryota	Archaeplastida	Chlorophyta	Chlorophyta_X	Chlorophyceae	NA	NA	NA	NA
103fb83372edc6b7ffc07ed8d9074477	ASV1528	Other metazoans	Eukaryota	Obazoa	Opisthokonta	Metazoa	NA	NA	NA	NA	NA
1040cfce27e62c34ed14998da388d74c	ASV1529	Parasites	Eukaryota	TSAR	Alveolata	Dinoflagellata	Syndiniales	Dino-Group-II	NA	NA	NA
104201f12eba71b8c919f565e0c5cd56	ASV1530	Other protists	Eukaryota	NA	NA	NA	NA	NA	NA	NA	NA
1043f09b574e5dc55a06113f27657cde	ASV1531	Heterotrophic protists	Eukaryota	Excavata	Discoba	Euglenozoa	Diplonemea	Diplonemida	Eupelagonemidae	Eupelagonemidae_X	Eupelagonemidae_X_sp.
104496e1d53042cc93d1074ffbe49502	ASV1532	Parasites	Eukaryota	TSAR	Alveolata	Dinoflagellata	Syndiniales	Dino-Group-II	NA	NA	NA
104719076dc19fb7bc7c380c9527a2e2	ASV1533	Other protists	Eukaryota	NA	NA	NA	NA	NA	NA	NA	NA
1048649ae401d28c7f45a01e11e41eda	ASV1534	eSNCM	Eukaryota	TSAR	Rhizaria	Radiolaria	Acantharea	Acantharea_B	Acantharea_B1	Acanthochiasma	Acanthochiasma_sp.
104bf3945f1207655f7957499f36d765	ASV1535	Heterotrophic protists	Eukaryota	Archaeplastida	Picozoa	Picozoa_X	Picozoa_XX	Picozoa_XXX	Picozoa_XXXX	Picozoa_XXXXX	Picozoa_XXXXX_sp.
104c96a8fd8b3d09ff8035927463ab86	ASV1536	Other protists	Eukaryota	TSAR	Stramenopiles	NA	NA	NA	NA	NA	NA
104d20f4c3750c640348244252cc9fae	ASV1537	Parasites	Eukaryota	TSAR	Alveolata	Dinoflagellata	Syndiniales	Dino-Group-I	Dino-Group-I-Clade-3	Dino-Group-I-Clade-3_X	Dino-Group-I-Clade-3_X_sp.
104edee4f2602ef7f0a3a0c7bc1c1729	ASV1538	Other protists	Eukaryota	TSAR	Alveolata	Dinoflagellata	Dinophyceae	NA	NA	NA	NA
104fe86026868d68d35ecac60208073d	ASV1539	Other protists	Eukaryota	Archaeplastida	Chlorophyta	Chlorophyta_X	NA	NA	NA	NA	NA
1050173735835caa9f88ee3aac074ae0	ASV1540	Other protists	Eukaryota	TSAR	Alveolata	NA	NA	NA	NA	NA	NA
1053b39c661af7b7ce450e6d15824ea9	ASV1541		Eukaryota	Archaeplastida	Streptophyta	Streptophyta_X	NA	NA	NA	NA	NA
10591d2cbe2a2cf1eb727c2b11fb63f5	ASV1542	Other protists	Eukaryota	NA	NA	NA	NA	NA	NA	NA	NA
105a53ddeb0cb1125acb4554eb0fabb5	ASV1543	Autotrophic protists	Eukaryota	Archaeplastida	Chlorophyta	Chlorophyta_X	NA	NA	NA	NA	NA
105d21034f6fcd1022c59b9bb99bd754	ASV1544	Other protists	Eukaryota	TSAR	Alveolata	Dinoflagellata	Dinophyceae	Gymnodiniales	Gymnodiniaceae	NA	NA
105d294ad6b3c1f01bc46bbd6df58b23	ASV1545	Other metazoans	Eukaryota	Obazoa	Opisthokonta	Metazoa	Annelida	Annelida_X	Annelida_XX	Polycirrus	NA
106017198d4ed65c6520429c6ef23cbd	ASV1546	Heterotrophic protists	Eukaryota	Excavata	Discoba	Euglenozoa	Diplonemea	Diplonemida	Eupelagonemidae	Eupelagonemidae_X	Eupelagonemidae_X_sp.
106074ab442e6727e8d728e8df141bdb	ASV1547	Parasites	Eukaryota	TSAR	Alveolata	Dinoflagellata	Syndiniales	Dino-Group-II	Dino-Group-II-Clade-10-and-11	Dino-Group-II-Clade-10-and-11_X	Dino-Group-II-Clade-10-and-11_X_sp.
10619ed54ea7e8099e42609c92ec96d5	ASV1548	Other protists	Eukaryota	TSAR	Rhizaria	Radiolaria	Polycystinea	Nassellaria	NA	NA	NA
10637148db30afb997fdf5f7412b0239	ASV1549	Autotrophic protists	Eukaryota	TSAR	Stramenopiles	Gyrista	NA	NA	NA	NA	NA
1064ee7cb25dbd14f0bd448ab7f9c201	ASV1550	Other protists	Eukaryota	TSAR	Alveolata	NA	NA	NA	NA	NA	NA
10664260f8de28da7215d540527ecc8c	ASV1551	Heterotrophic protists	Eukaryota	TSAR	Stramenopiles	Bigyra	Sagenista	Labyrinthulomycetes	Labyrinthulomycetes_LAB1/6/8	Labyrinthulomycetes_LAB6	Labyrinthulomycetes_LAB6_sp.
106c09c5e638b7699a00423c2f7515a2	ASV1552	Other protists	Eukaryota	TSAR	Alveolata	Dinoflagellata	Dinophyceae	NA	NA	NA	NA
106e7dd3c61cc9e80c638379403ce573	ASV1553		Eukaryota	Archaeplastida	Rhodophyta	Rhodophyta_X	Florideophyceae	NA	NA	NA	NA
10709af756a20acb949c7fdcfb3ca5cc	ASV1554	Other protists	Eukaryota	TSAR	Stramenopiles	Gyrista	Chrysophyceae	NA	NA	NA	NA
1072fe55ad43300cad6af2ffdc8fbce6	ASV1555	Parasites	Eukaryota	TSAR	Alveolata	Dinoflagellata	Syndiniales	Dino-Group-I	Dino-Group-I-Clade-2	Dino-Group-I-Clade-2_X	Dino-Group-I-Clade-2_X_sp.
10790119ba1df595b35609f1d52ff326	ASV1556	Other protists	Eukaryota	Archaeplastida	Chlorophyta	Chlorophyta_X	NA	NA	NA	NA	NA
1082a6a0a804722875e0c9fa7d538da3	ASV1557	Other protists	Eukaryota	NA	NA	NA	NA	NA	NA	NA	NA
1083f58ee3d65067266e0783c7867d18	ASV1558	Parasites	Eukaryota	TSAR	Alveolata	Dinoflagellata	Syndiniales	Dino-Group-II	Dino-Group-II-Clade-5	Dino-Group-II-Clade-5_X	Dino-Group-II-Clade-5_X_sp.
1085557a659a4b3ecb86bac5277efd18	ASV1559	Photosymbiont	Eukaryota	Haptista	Haptophyta	Haptophyta_X	Prymnesiophyceae	Phaeocystales	Phaeocystaceae	Phaeocystis	Phaeocystis_sp.
10875c80f73014c0d84f663c3263e407	ASV1560	Parasites	Eukaryota	TSAR	Alveolata	Dinoflagellata	Syndiniales	Dino-Group-II	Dino-Group-II-Clade-1	Dino-Group-II-Clade-1_X	Dino-Group-II-Clade-1_X_sp.
108cae4e70e12c007cf06ae038a0d579	ASV1561	Other protists	Eukaryota:nucl	Cryptista:nucl	Cryptophyta:nucl	Cryptophyta_X:nucl	Cryptophyceae:nucl	Cryptomonadales:nucl	Cryptomonadales_X:nucl	Geminigera:nucl	Geminigera_cryophila:nucl
10914805485d6b5072f21265cb2fefa6	ASV1562	Parasites	Eukaryota	TSAR	Alveolata	Dinoflagellata	Dinophyceae	Gymnodiniales	Chytriodiniaceae	Chytriodinium	Chytriodinium_sp.
1095f02d43a450d1393540bca2dc11da	ASV1563	Autotrophic protists	Eukaryota	TSAR	Stramenopiles	Gyrista	Dictyochophyceae	Dictyochophyceae_X	Pedinellales	Pedinellales_X	Pedinellales_X_sp.
10966327b432f21f1b68bcbd8c3e9254	ASV1564	Other protists	Eukaryota	TSAR	Alveolata	Dinoflagellata	Dinophyceae	NA	NA	NA	NA
10975c82f87dfa983740d04da837651d	ASV1565	Parasites	Eukaryota	TSAR	Rhizaria	Cercozoa	Filosa-Thecofilosea	Cryomonadida	Cryothecomonas-lineage	Cryothecomonas	NA
1099768433e5580faf3ff2ca79af412a	ASV1566	Heterotrophic protists	Eukaryota	TSAR	Rhizaria	Radiolaria	Polycystinea	Nassellaria	Lophophaenidae	NA	NA
109a9268e0b3bfb63bc5cbc6f561f746	ASV1567	Autotrophic protists	Eukaryota	TSAR	Stramenopiles	Gyrista	Bolidophyceae	Parmales	Parmales_env_2	Parmales_env_2_X	Parmales_env_2_X_sp.
109d07a33ffa71c67f37e7a4d93aa7c5	ASV1568	Heterotrophic protists	Eukaryota	Excavata	Discoba	Euglenozoa	Diplonemea	Diplonemida	Eupelagonemidae	Eupelagonemidae_X	Eupelagonemidae_X_sp.
10a2f778111c17688a824e0404ca90c5	ASV1569	Other protists	Eukaryota	NA	NA	NA	NA	NA	NA	NA	NA
10a3d50987ba8124dc635e66f7f80364	ASV1570	Heterotrophic protists	Eukaryota	TSAR	Stramenopiles	Bigyra	Opalozoa	Opalozoa_X	MAST-12	MAST-12A	MAST-12A_sp.
10a892be64f42b6cc4ecc7b963b42232	ASV1571		Eukaryota	Archaeplastida	Streptophyta	Streptophyta_X	NA	NA	NA	NA	NA
10a8f6a94210de70ec6959c5b573ee08	ASV1572	Parasites	Eukaryota	TSAR	Alveolata	Dinoflagellata	Syndiniales	Dino-Group-I	Dino-Group-I-Clade-4	Dino-Group-I-Clade-4_X	Dino-Group-I-Clade-4_X_sp.
10a9573b8e4e1819dd3ce565e599da62	ASV1573	Other protists	Eukaryota	TSAR	Alveolata	Dinoflagellata	Dinophyceae	NA	NA	NA	NA
10ab569f9242d017013cf9b70be1c652	ASV1574	Other metazoans	Eukaryota	Obazoa	Opisthokonta	Metazoa	Cnidaria	Cnidaria_X	Hydrozoa	NA	NA
10af39d9c5c575c67b8ba6a0ada18754	ASV1575	Heterotrophic protists	Eukaryota	TSAR	Rhizaria	Radiolaria	RAD-B	RAD-B_X	RAD-B_X_Group-Ic	RAD-B_X_Group-Ic_X	RAD-B_X_Group-Ic_X_sp.
10b162590a3433b330a10054e883693c	ASV1576	Other protists	Eukaryota	TSAR	Stramenopiles	Bigyra	NA	NA	NA	NA	NA
10b49d41d227f50a77b03fd16232e4b2	ASV1577	Other protists	Eukaryota	TSAR	Rhizaria	Radiolaria	Acantharea	NA	NA	NA	NA
10b6b66fdd3750b93ce7de8a7dae271b	ASV1578	Other protists	Eukaryota	TSAR	Alveolata	NA	NA	NA	NA	NA	NA
10b7861506641b735eb69f9e053679c6	ASV1579	Other protists	Eukaryota	NA	NA	NA	NA	NA	NA	NA	NA
10b994352f27ab0f64358dabb2f7d997	ASV1580	Heterotrophic protists	Eukaryota	TSAR	Alveolata	Dinoflagellata	Dinophyceae	Peridiniales	Protoperidiniaceae	Protoperidinium	Protoperidinium_sp.
10bbb460b965242b74901392adf22bfb	ASV1581	Parasites	Eukaryota	TSAR	Alveolata	Dinoflagellata	Syndiniales	Dino-Group-II	Dino-Group-II_X	Dino-Group-II_XX	Dino-Group-II_XX_sp.
10c2a7a3a8a8686c18aef1944d5ee6ff	ASV1582	Parasites	Eukaryota	TSAR	Alveolata	Dinoflagellata	Syndiniales	Dino-Group-II	Dino-Group-II-Clade-9	Dino-Group-II-Clade-9_X	Dino-Group-II-Clade-9_X_sp.
10c70e7226a55b21021e69008e778df6	ASV1583	Other protists	Eukaryota	Obazoa	Opisthokonta	Opisthokonta_X	Opisthokonta_XX	Opisthokonta_XXX	Opisthokonta_XXXX	Opisthokonta_XXXXX	Opisthokonta_XXXXX_sp.
10ca458c150c45ba9cb9140327be7c5d	ASV1584	Parasites	Eukaryota	TSAR	Alveolata	Dinoflagellata	Dinophyceae	Peridiniales	Blastodiniaceae	Blastodinium	Blastodinium_mangini
10ca7240d2a429b837e350c7479e3ab7	ASV1585	Other protists	Eukaryota	NA	NA	NA	NA	NA	NA	NA	NA
10cd551ccd812a804132f29ba93fc5c3	ASV1586	Other protists	Eukaryota	TSAR	Alveolata	NA	NA	NA	NA	NA	NA
10d214794e98b445ab601be00759aecb	ASV1587	Other protists	Eukaryota	NA	NA	NA	NA	NA	NA	NA	NA
10d3656d05bb23e39944f3255d8322d0	ASV1588	Other protists	Eukaryota	TSAR	Alveolata	Dinoflagellata	Dinophyceae	NA	NA	NA	NA
10da1a9e3db9da595df685838e69f754	ASV1589	Heterotrophic protists	Eukaryota	TSAR	Rhizaria	Radiolaria	RAD-B	RAD-B_X	RAD-B_X_Group-Ia	RAD-B_X_Group-Ia_X	RAD-B_X_Group-Ia_X_sp.
10dadcfb4c53e9780beb6d0c4d804765	ASV1590	Heterotrophic protists	Eukaryota	TSAR	Stramenopiles	Bigyra	Opalozoa	Nanomonadea	MAST-3	MAST-3J	MAST-3J_sp.
10e38b7fe6b16d7ee8e51a8dd6613a30	ASV1591	Other protists	Eukaryota	NA	NA	NA	NA	NA	NA	NA	NA
10e74b2cde2a4a6552496c7534d5a7e3	ASV1592	Heterotrophic protists	Eukaryota	TSAR	Stramenopiles	Bigyra	Opalozoa	Nanomonadea	MAST-3	MAST-3K	MAST-3K_sp.
10e9836b00d649f2cb9a009316866cde	ASV1593	Other protists	Eukaryota	NA	NA	NA	NA	NA	NA	NA	NA
10ed287e370e79162bd8e3be8c7d25b6	ASV1594	Heterotrophic protists	Eukaryota	Excavata	Discoba	Euglenozoa	Diplonemea	Diplonemida	Eupelagonemidae	Eupelagonemidae_X	Eupelagonemidae_X_sp.
10efcfa975ed9cafe853c1478f0f12fb	ASV1595	Heterotrophic protists	Eukaryota	TSAR	Rhizaria	Radiolaria	RAD-A	RAD-A_X	RAD-A_Xg	RAD-A_Xg_X	RAD-A_Xg_X_sp.
10f07a06b6103d3e734667099407dd57	ASV1596	Other protists	Eukaryota	TSAR	Alveolata	Dinoflagellata	Dinophyceae	NA	NA	NA	NA
10f3f3912bb0512232721845064eaeab	ASV1597	Other metazoans	Eukaryota	Obazoa	Opisthokonta	Metazoa	Cnidaria	Cnidaria_X	Anthozoa	Pachycerianthus	Pachycerianthus_fimbriatus
10f419348cef5f26f55a2a0b2f1986b9	ASV1598	Heterotrophic protists	Eukaryota	Excavata	Discoba	Euglenozoa	Diplonemea	Diplonemida	Eupelagonemidae	Eupelagonemidae_X	Eupelagonemidae_X_sp.
10f61a5428a381477f251878e6230876	ASV1599	Parasites	Eukaryota	Obazoa	Opisthokonta	Fungi	Chytridiomycota	Spizellomycetales	Spizellomycetales_X	Spizellomycetales_XX	Spizellomycetales_XX_sp.
10f65864dd2349484de91dca4587ac5d	ASV1600	Heterotrophic protists	Eukaryota	TSAR	Rhizaria	Radiolaria	Polycystinea	Spumellaria	Excentroconchidae	Excentroconchidae_X	Excentroconchidae_X_sp.
1102f6cb8a671218dca3c37adc88c57d	ASV1601	Other protists	Eukaryota	NA	NA	NA	NA	NA	NA	NA	NA
11061e1d4560fd1f01b59548a6f016ae	ASV1602	Autotrophic protists	Eukaryota	TSAR	Stramenopiles	Gyrista	Mediophyceae	Chaetocerotales	Chaetocerotaceae	Chaetoceros	NA
1108f756e2d4cee7df11ace14e600def	ASV1603	Other protists	Eukaryota	TSAR	Rhizaria	Radiolaria	Acantharea	NA	NA	NA	NA
11094bc6e41cf4bbacb6feb5c90fd046	ASV1604	Other protists	Eukaryota	TSAR	Alveolata	Dinoflagellata	NA	NA	NA	NA	NA
110ec4162747593b5ebd3f6c6266f1c0	ASV1605	Other protists	Eukaryota	TSAR	Rhizaria	Radiolaria	Acantharea	NA	NA	NA	NA
1112fa42bbe4741d4860ee3ab0026b94	ASV1606	Other protists	Eukaryota	NA	NA	NA	NA	NA	NA	NA	NA
1114596b84c23285b31a912b5969aed2	ASV1607	Autotrophic protists	Eukaryota	TSAR	Stramenopiles	Gyrista	Dictyochophyceae	Dictyochophyceae_X	Dictyochales	Dictyocha	Dictyocha_speculum
1114efa173a04931186f1506943118dd	ASV1608	Heterotrophic protists	Eukaryota	Excavata	Discoba	Euglenozoa	Diplonemea	Diplonemida	Eupelagonemidae	Eupelagonemidae_X	Eupelagonemidae_X_sp.
1115acc3bc88ac3c668717932772d8b7	ASV1609	Other protists	Eukaryota	TSAR	NA	NA	NA	NA	NA	NA	NA
1117fd687e126405ce24aeca5ffe8462	ASV1610	Other protists	Eukaryota	NA	NA	NA	NA	NA	NA	NA	NA
111ae88b24f7e461629fd8cf5d3587e5	ASV1611	Other protists	Eukaryota	NA	NA	NA	NA	NA	NA	NA	NA
111d0ce77dfe2eb9a8386015644bc5dc	ASV1612	Other protists	Eukaryota	TSAR	NA	NA	NA	NA	NA	NA	NA
111fe9d53e54b2a15910dd2da6609465	ASV1613	Other protists	Eukaryota	NA	NA	NA	NA	NA	NA	NA	NA
111ff1f2beb932f5d26bf913b1d09c0e	ASV1614	Other protists	Eukaryota	NA	NA	NA	NA	NA	NA	NA	NA
111ff9800a236e1368e42b77579f6694	ASV1615	Other metazoans	Eukaryota	Obazoa	Opisthokonta	Metazoa	Porifera	Porifera_X	Demospongiae	Acanthella	Acanthella_sp.
1120de64d67230a75e4645f97df3b3c0	ASV1616	Autotrophic protists	Eukaryota	TSAR	Stramenopiles	Gyrista	NA	NA	NA	NA	NA
11217cdeb8b4ef89be66475e07688746	ASV1617	Parasites	Eukaryota	TSAR	Alveolata	Dinoflagellata	Syndiniales	Dino-Group-II	Dino-Group-II-Clade-16	Dino-Group-II-Clade-16_X	Dino-Group-II-Clade-16_X_sp.
1123505c59458e3427a86282960cb66a	ASV1618	Heterotrophic protists	Eukaryota	TSAR	Stramenopiles	Gyrista	Gyrista_X	Gyrista_XX	MAST-1	MAST-1A	MAST-1A_sp.
1125ea71e7bc81bdf022ae2e5db5dcce	ASV1619	Other protists	Eukaryota	NA	NA	NA	NA	NA	NA	NA	NA
11289abfceaefa0b9a44032ff3a25100	ASV1620	Other protists	Eukaryota	TSAR	Alveolata	Dinoflagellata	Dinophyceae	NA	NA	NA	NA
112a4939c35c4c084254a18bb67b7249	ASV1621	Other metazoans	Eukaryota	Obazoa	Opisthokonta	Metazoa	Annelida	Annelida_X	Annelida_XX	NA	NA
112b06e160fd47fe36aaa4df585e1e63	ASV1622	Other protists	Eukaryota	TSAR	Alveolata	Dinoflagellata	Dinophyceae	NA	NA	NA	NA
112f4c469b3c7e4f9a3471aad2479feb	ASV1623	Autotrophic protists	Eukaryota	Archaeplastida	Chlorophyta	Chlorophyta_X	Chlorophyceae	NA	NA	NA	NA
11313f60cb8b2a0e72e5baf72031687d	ASV1624	Other protists	Eukaryota	NA	NA	NA	NA	NA	NA	NA	NA
1131a9c93b1beda68db44e16cc20f36e	ASV1625	Autotrophic protists	Eukaryota	TSAR	Stramenopiles	Gyrista	Pelagophyceae	Pelagomonadales	Pelagomonadaceae	Aureococcus	Aureococcus_anophagefferens
11345239a7c41ba0048aec884a77e479	ASV1626	Mollusks	Eukaryota	Obazoa	Opisthokonta	Metazoa	Mollusca	Bivalvia	Mytiloida	Musculus	Musculus_cupreus
113bf5c7decc4e2b13df1b534dd40854	ASV1627	Mixotrophic protists	Eukaryota	TSAR	Alveolata	Dinoflagellata	Dinophyceae	Prorocentrales	Prorocentraceae	Prorocentrum	Prorocentrum_sp.
11401fd04fb13f2ef1b948f96efd0547	ASV1628	Other protists	Eukaryota	TSAR	Alveolata	Dinoflagellata	Dinophyceae	NA	NA	NA	NA
1141ae408c5a01325810d726241b3947	ASV1629	Other protists	Eukaryota	TSAR	Stramenopiles	NA	NA	NA	NA	NA	NA
1141fe2c52940d8d5ac8117fae0c02df	ASV1630	Heterotrophic protists	Eukaryota	Excavata	Discoba	Euglenozoa	Diplonemea	Diplonemida	Eupelagonemidae	Eupelagonemidae_X	Eupelagonemidae_X_sp.
11449f7c905259cb65a88af2e82d6590	ASV1631	Heterotrophic protists	Eukaryota	TSAR	Alveolata	Ciliophora	Spirotrichea	Oligotrichida	Oligotrichida_X	Oligotrichida_XX	Oligotrichida_XX_sp.
11452e645a6f2cab16464e7187524971	ASV1632	Other protists	Eukaryota	NA	NA	NA	NA	NA	NA	NA	NA
11457efd18ac69916d34c013208e09b5	ASV1633	Other protists	Eukaryota	TSAR	Alveolata	Dinoflagellata	NA	NA	NA	NA	NA
1149528dfff8cf46f3def5db9255e4a6	ASV1634	Other protists	Eukaryota	NA	NA	NA	NA	NA	NA	NA	NA
1149df8b34ddeaf17b8dbb67012852a7	ASV1635	Other protists	Eukaryota	TSAR	Alveolata	Dinoflagellata	NA	NA	NA	NA	NA
114dd8b9a94f504338d4b1f9d526c3bb	ASV1636	Parasites	Eukaryota	TSAR	Alveolata	Dinoflagellata	Syndiniales	Dino-Group-I	Dino-Group-I-Clade-8	Dino-Group-I-Clade-8_X	Dino-Group-I-Clade-8_X_sp.
11514b7980ef24a2add103669f0c67c7	ASV1637	Other protists	Eukaryota	NA	NA	NA	NA	NA	NA	NA	NA
11536b1004e52aa051ad82febd86478b	ASV1638	Other protists	Eukaryota	NA	NA	NA	NA	NA	NA	NA	NA
11556617fdba7e909c82c216f624f426	ASV1639	Parasites	Eukaryota	TSAR	Alveolata	Dinoflagellata	Syndiniales	Dino-Group-II	Dino-Group-II-Clade-10-and-11	Dino-Group-II-Clade-10-and-11_X	Dino-Group-II-Clade-10-and-11_X_sp.
11582688ab5fa49645bfdd1ada9b0d57	ASV1640	Mixotrophic protists	Eukaryota	Haptista	Haptophyta	Haptophyta_X	Prymnesiophyceae	Prymnesiales	Chrysochromulinaceae	Chrysochromulina	Chrysochromulina_sp.
1158e200c2bcf8070d78c7d9665795bb	ASV1641	Heterotrophic protists	Eukaryota	Excavata	Discoba	Euglenozoa	Diplonemea	Diplonemida	Eupelagonemidae	Eupelagonemidae_X	Eupelagonemidae_X_sp.
11592b566d6e29a331a900327d13f479	ASV1642	Other protists	Eukaryota	NA	NA	NA	NA	NA	NA	NA	NA
115ccf4bfba92ae04354dbf6f03e072b	ASV1643	Heterotrophic protists	Eukaryota	TSAR	Rhizaria	Radiolaria	RAD-B	RAD-B_X	RAD-B_X_Group-Ic	RAD-B_X_Group-Ic_X	RAD-B_X_Group-Ic_X_sp.
115f1f6ffa57fb5b9cb30431f5504151	ASV1644	Heterotrophic protists	Eukaryota	Archaeplastida	Picozoa	Picozoa_X	Picozoa_XX	Picozoa_XXX	Picozoa_XXXX	Picozoa_XXXXX	Picozoa_XXXXX_sp.
1163d0854a3c41b84344c56196117917	ASV1645	Heterotrophic protists	Eukaryota	Archaeplastida	Picozoa	Picozoa_X	Picozoa_XX	Picozoa_XXX	Picozoa_XXXX	Picozoa_XXXXX	Picozoa_XXXXX_sp.
1166a4da46ec5d14d2411c79f47435ab	ASV1646	Other protists	Eukaryota	Archaeplastida	Chlorophyta	Chlorophyta_X	NA	NA	NA	NA	NA
11676e2cbfbdcadf04e7a52a9d30f7fb	ASV1647	Heterotrophic protists	Eukaryota	TSAR	Rhizaria	Radiolaria	Acantharea	Acantharea_4	Acantharea_4d	Acantharea_4d_X	Acantharea_4d_X_sp.
1167da4c654cfe8a999cc5c18c141345	ASV1648	Other protists	Eukaryota	NA	NA	NA	NA	NA	NA	NA	NA
1172a3fee4a45edaf18b1817628fa8d1	ASV1649	Other metazoans	Eukaryota	Obazoa	Opisthokonta	NA	NA	NA	NA	NA	NA
117359eaae72148d6f3ef6adc948c191	ASV1650	Other protists	Eukaryota	TSAR	Alveolata	Dinoflagellata	Dinophyceae	NA	NA	NA	NA
1175fd33610f4f0d307af3a7b33fd192	ASV1651	Autotrophic protists	Eukaryota	TSAR	Stramenopiles	Gyrista	Mediophyceae	Thalassiosirales	Skeletonemaceae	Skeletonema	Skeletonema_costatum
1177a8ee620eeaef35cb66d68039ea5f	ASV1652	Autotrophic protists	Eukaryota	TSAR	Stramenopiles	Gyrista	Phaeophyceae	Phaeophyceae_X	Phaeophyceae_XX	NA	NA
1181fcdb9407e20ec2c21e9cd7eae8a3	ASV1653	Copepods	Eukaryota	Obazoa	Opisthokonta	Metazoa	Arthropoda	Crustacea	Maxillopoda	Paracalanus	Paracalanus_parvus
11874af7453d2fe675bb5803a477c567	ASV1654	Other protists	Eukaryota	TSAR	Alveolata	Dinoflagellata	NA	NA	NA	NA	NA
1188574956b20b0472f6ac5cf5794c16	ASV1655	Parasites	Eukaryota	TSAR	Alveolata	Dinoflagellata	Syndiniales	Dino-Group-III	Dino-Group-III_X	Dino-Group-III_XX	Dino-Group-III_XX_sp.
118b472d5f389d7643b9f34c6b1183bd	ASV1656	Autotrophic protists	Eukaryota	TSAR	Stramenopiles	Gyrista	Chrysophyceae	Paraphysomonadales	Paraphysomonadales_Clade-EC1Ga	Paraphysomonadales_Clade-EC1Ga_X	Paraphysomonadales_Clade-EC1Ga_X_sp.
118f275ea2af4e5853150c5dd7c69cfc	ASV1657	eSNCM	Eukaryota	TSAR	Rhizaria	Radiolaria	Polycystinea	Nassellaria	Triospyrididae	Ceratospyris	Ceratospyris_hyperborea
1190bf80e32e2d61377f9ddb9b4c1ef8	ASV1658		Eukaryota	Archaeplastida	Streptophyta	Streptophyta_X	Embryophyceae	Embryophyceae_X	Embryophyceae_XX	NA	NA
1193d822b57711f91dd26334e1b3a73e	ASV1659	Other protists	Eukaryota	NA	NA	NA	NA	NA	NA	NA	NA
1197a83024abefe6bfa4d0a4d43cb007	ASV1660	Heterotrophic protists	Eukaryota	TSAR	Rhizaria	Cercozoa	Filosa-Thecofilosea	Cryomonadida	Protaspa-lineage	Protaspa-lineage_X	Protaspa-lineage_X_sp.
119859c8492926bc98496112ae718656	ASV1661		Eukaryota	NA	NA	NA	NA	NA	NA	NA	NA
119b3712b5e30c4897a6e4d3fc92137b	ASV1662	Other protists	Eukaryota	TSAR	Alveolata	NA	NA	NA	NA	NA	NA
119d2df8f3fa95619110485f4b462c99	ASV1663	Other metazoans	Eukaryota	Obazoa	Opisthokonta	Metazoa	NA	NA	NA	NA	NA
119d98cb27798819ce1819e269d1d5b1	ASV1664	Mixotrophic protists	Eukaryota	TSAR	Alveolata	Dinoflagellata	Dinophyceae	Gonyaulacales	Pyrocystaceae	Fragilidium	Fragilidium_mexicanum
11a12d59cf687d47c76e1844c1643a2b	ASV1665	Other protists	Eukaryota	NA	NA	NA	NA	NA	NA	NA	NA
11a3215bb68dcc60f2d0d5c551244857	ASV1666	Parasites	Eukaryota	TSAR	Alveolata	Dinoflagellata	Syndiniales	Dino-Group-I	Dino-Group-I-Clade-5	Dino-Group-I-Clade-5_X	Dino-Group-I-Clade-5_X_sp.
11a3bb9cd9bc8288962c5331785f012a	ASV1667	Parasites	Eukaryota	TSAR	Alveolata	Dinoflagellata	Syndiniales	Dino-Group-I	Dino-Group-I-Clade-4	Dino-Group-I-Clade-4_X	Dino-Group-I-Clade-4_X_sp.
11a86606fb10aeacff10ee698e27df23	ASV1668	Other protists	Eukaryota	TSAR	Alveolata	Dinoflagellata	NA	NA	NA	NA	NA
11a8e49ad677bfe0f35d3af2ab90d442	ASV1669	Parasites	Eukaryota	TSAR	Alveolata	Dinoflagellata	Syndiniales	Dino-Group-II	Dino-Group-II-Clade-4	Dino-Group-II-Clade-4_X	Dino-Group-II-Clade-4_X_sp.
11b3b5e2c56e12e57b812dec3d8d1495	ASV1670	Mixotrophic protists	Eukaryota	TSAR	Alveolata	Dinoflagellata	Dinophyceae	NA	NA	NA	NA
11b494bf0b0f77888979f8c9e6c14751	ASV1671	Autotrophic protists	Eukaryota	Archaeplastida	Chlorophyta	Chlorophyta_X	Nephroselmidophyceae	Nephroselmidales	Nephroselmidales_X	Nephroselmis	Nephroselmis_astigmatica
11b603bf94a4819ca26faba07a455264	ASV1672	Autotrophic protists	Eukaryota	Archaeplastida	Chlorophyta	Chlorophyta_X	Chloropicophyceae	Chloropicales	Chloropicaceae	Chloropicon	NA
11b7d236b66b3a4dc69c7ed60468a6f4	ASV1673	Heterotrophic protists	Eukaryota	TSAR	Stramenopiles	Bigyra	Opalozoa	Nanomonadea	MAST-3	MAST-3D	MAST-3D_sp.
11b8a943371f5fbbcd698639b40b1acc	ASV1674	Other protists	Eukaryota	TSAR	Alveolata	Dinoflagellata	NA	NA	NA	NA	NA
11bdeeba8dd4c0d77fa92dcfd19535e5	ASV1675	Parasites	Eukaryota	TSAR	Alveolata	Dinoflagellata	Syndiniales	Dino-Group-II	Dino-Group-II-Clade-10-and-11	Dino-Group-II-Clade-10-and-11_X	Dino-Group-II-Clade-10-and-11_X_sp.
11be4343240aa311418e8d50a3d7435b	ASV1676	Autotrophic protists	Eukaryota	Archaeplastida	Chlorophyta	Chlorophyta_X	Chlorodendrophyceae	Chlorodendrales	Chlorodendraceae	NA	NA
11c6eb5789d3d32421029a457d4f23a2	ASV1677	Other protists	Eukaryota	Archaeplastida	Chlorophyta	Chlorophyta_X	NA	NA	NA	NA	NA
11c970a3f1ec41f60defb382f4f50978	ASV1678	Other protists	Eukaryota	TSAR	Alveolata	Dinoflagellata	NA	NA	NA	NA	NA
11cbc99f73c782d66bc5cec99485a27e	ASV1679	Heterotrophic protists	Eukaryota	TSAR	Alveolata	Ciliophora	CONThreeP	CONThreeP_X	CONThreeP_XX	CONThreeP_XXX	CONThreeP_XXX_sp.
11d0a00997129739ca8fe481b5cb899a	ASV1680	Heterotrophic protists	Eukaryota	Excavata	Discoba	Euglenozoa	Diplonemea	Diplonemida	Hemistasiidae	Hemistasia	Hemistasia_sp.
11d0c8e0048d9cab3c5704dcb479e2c5	ASV1681	Other metazoans	Eukaryota	Obazoa	Opisthokonta	Metazoa	Annelida	Annelida_X	Annelida_XX	Pectinaria	Pectinaria_koreni
11d39a228b07af60e5449dd38305e174	ASV1682	Mixotrophic protists	Eukaryota	TSAR	Alveolata	Dinoflagellata	Dinophyceae	Gonyaulacales	Pyrocystaceae	Alexandrium	Alexandrium_leei
11d5e4a219e6c3d3bb38f4d6991b1627	ASV1683	Heterotrophic protists	Eukaryota	Excavata	Discoba	Euglenozoa	Diplonemea	Diplonemida	Diplonemidae	Diplonema	Diplonema_sp.
11da02a8ce8b6146789dbb7cc56f580b	ASV1684	Other protists	Eukaryota	TSAR	NA	NA	NA	NA	NA	NA	NA
11e3f5f3db4d5e46a66dba6a936a7f40	ASV1685	Heterotrophic protists	Eukaryota	Excavata	Discoba	Euglenozoa	Diplonemea	Diplonemida	Eupelagonemidae	Eupelagonemidae_X	Eupelagonemidae_X_sp.
11e8f52cda68afbaca68be22a04b594a	ASV1686	Other protists	Eukaryota	TSAR	Alveolata	Dinoflagellata	Dinophyceae	NA	NA	NA	NA
11e9f12df6a7ccc259a7679fa9566867	ASV1687	Heterotrophic protists	Eukaryota	TSAR	Rhizaria	Radiolaria	Acantharea	Acantharea_1	Acantharea_1_X	Acantharea_1_XX	Acantharea_1_XX_sp.
11e9f6e37065cea546e27b1d30089f72	ASV1688	Other metazoans	Eukaryota	Obazoa	Opisthokonta	NA	NA	NA	NA	NA	NA
11ea7deb3db679c8155c9bb6483f0f1b	ASV1689	Other protists	Eukaryota	TSAR	Rhizaria	Radiolaria	Polycystinea	Spumellaria	NA	NA	NA
11ecfdc4e76f941057778816c9a6a71a	ASV1690	Other protists	Eukaryota	TSAR	Alveolata	NA	NA	NA	NA	NA	NA
11ee38fe40704f9b8c2e2edc60963ff5	ASV1691	Autotrophic protists	Eukaryota	Archaeplastida	Chlorophyta	Chlorophyta_X	Mamiellophyceae	Mamiellales	Mamiellaceae	Micromonas	Micromonas_clade_B5
11f0e4781b83cf069518304d1e6e1f9d	ASV1692	Autotrophic protists	Eukaryota	Archaeplastida	Chlorophyta	Chlorophyta_X	Chloropicophyceae	Chloropicales	Chloropicaceae	Chloroparvula	Chloroparvula_B2_sp.
11f21435218ec28bf11111a9e683b595	ASV1693	Other protists	Eukaryota	TSAR	Alveolata	Dinoflagellata	Dinophyceae	NA	NA	NA	NA
11f36591b857a5409e0da62d1cd9a0d8	ASV1694	Other protists	Eukaryota	TSAR	Alveolata	NA	NA	NA	NA	NA	NA
11f44bc65617cfed5028c75f6cae2e67	ASV1695	Copepods	Eukaryota	Obazoa	Opisthokonta	Metazoa	Arthropoda	Crustacea	Maxillopoda	Acrocalanus	Acrocalanus_gracilis
11f52eb55cdab6e55c01b520280cdf1e	ASV1696	Other protists	Eukaryota	TSAR	Rhizaria	Radiolaria	Acantharea	NA	NA	NA	NA
11f6be25680b0d8d94788fa63d38d26e	ASV1697	Other protists	Eukaryota	TSAR	Alveolata	NA	NA	NA	NA	NA	NA
11f82a5b177beff580e566cf02268332	ASV1698	Other protists	Eukaryota	NA	NA	NA	NA	NA	NA	NA	NA
11f8c26ca60e0ba397c29ad975a154ff	ASV1699	Mixotrophic protists	Eukaryota	TSAR	Alveolata	Dinoflagellata	Dinophyceae	Gonyaulacales	NA	NA	NA
11fcef87ac36cbda6be26477e33ca206	ASV1700	Autotrophic protists	Eukaryota	TSAR	Stramenopiles	Gyrista	Chrysophyceae	Chrysophyceae_Clade-EC2H	Chrysophyceae_Clade-EC2H_X	Chrysophyceae_Clade-EC2H_XX	Chrysophyceae_Clade-EC2H_XX_sp.
11fe5fe957039cfc35b5458e2f6694a0	ASV1701	Parasites	Eukaryota	TSAR	Alveolata	Dinoflagellata	Syndiniales	Dino-Group-II	NA	NA	NA
120276ea7f98d7f34a6902be9edceab6	ASV1702	Other protists	Eukaryota	TSAR	Alveolata	Dinoflagellata	Dinophyceae	NA	NA	NA	NA
1205c5b778be54d9e315db1a3734860f	ASV1703	Autotrophic protists	Eukaryota	Archaeplastida	Chlorophyta	Chlorophyta_X	Mamiellophyceae	Mamiellales	Mamiellaceae	Micromonas	Micromonas_clade_B5
1214c145200c23b707537f71383d30e8	ASV1704	Other protists	Eukaryota	NA	NA	NA	NA	NA	NA	NA	NA
1216bcd2cbd092b5ba6c8404bb0ea612	ASV1705	Heterotrophic protists	Eukaryota	Excavata	Discoba	Euglenozoa	Diplonemea	Diplonemida	Eupelagonemidae	Eupelagonemidae_X	Eupelagonemidae_X_sp.
1216fadcf68cea736b00cddeec1b335a	ASV1706	Parasites	Eukaryota	TSAR	Alveolata	Dinoflagellata	Syndiniales	Dino-Group-II	Dino-Group-II-Clade-9	Dino-Group-II-Clade-9_X	Dino-Group-II-Clade-9_X_sp.
121b28ffefd21fad8e003f3439be6edd	ASV1707	Other protists	Eukaryota	NA	NA	NA	NA	NA	NA	NA	NA
121bef04e53ec6f7a4875e2020ce0baa	ASV1708	Other protists	Eukaryota	NA	NA	NA	NA	NA	NA	NA	NA
121c2f8ca8d515ba9e87e70bdf8650aa	ASV1709	Other protists	Eukaryota	TSAR	Alveolata	Dinoflagellata	Dinophyceae	NA	NA	NA	NA
121dd4be2523db0fe5ccfee72613d5bd	ASV1710	Other metazoans	Eukaryota	Obazoa	Opisthokonta	Metazoa	NA	NA	NA	NA	NA
1226f0d703598b077e92618c713723e3	ASV1711	Heterotrophic protists	Eukaryota	Excavata	Discoba	Euglenozoa	Diplonemea	Diplonemida	Eupelagonemidae	Eupelagonemidae_X	Eupelagonemidae_X_sp.
1226f98c9748a48f000bbb49026ae023	ASV1712	Other protists	Eukaryota	NA	NA	NA	NA	NA	NA	NA	NA
1229135c8494576696c9c1c50a2ea6f2	ASV1713	Gelatinous zooplankton	Eukaryota	Obazoa	Opisthokonta	Metazoa	Cnidaria	Cnidaria_X	Hydrozoa	Cordagalma	Cordagalma_cordiforme
122a88793b02f78c2ded4d85ce68a329	ASV1714	Autotrophic protists	Eukaryota	Archaeplastida	Chlorophyta	Chlorophyta_X	Chloropicophyceae	Chloropicales	Chloropicaceae	Chloropicon	Chloropicon_primus
122b6ba1aa0865416cef7f5b5710a0cf	ASV1715	Heterotrophic protists	Eukaryota	Excavata	Discoba	Euglenozoa	Diplonemea	Diplonemida	Eupelagonemidae	Eupelagonemidae_X	Eupelagonemidae_X_sp.
122b80751a8d11cb44e4f2bf9b9383e3	ASV1716	eSNCM	Eukaryota	TSAR	Alveolata	Dinoflagellata	Dinophyceae	Peridiniales	Thoracosphaeraceae	Stoeckeria	Stoeckeria_algicida
122caeed1478809c4896cbd93532ed6e	ASV1717	Other protists	Eukaryota	TSAR	Stramenopiles	Gyrista	NA	NA	NA	NA	NA
122e05e2bcc7748220c240ff2d824a00	ASV1718	Autotrophic protists	Eukaryota	TSAR	Stramenopiles	Gyrista	NA	NA	NA	NA	NA
122e210a1f8552c5e53bd62eca46d6a9	ASV1719	Parasites	Eukaryota	TSAR	Alveolata	Dinoflagellata	Syndiniales	Dino-Group-II	Dino-Group-II-Clade-7	Dino-Group-II-Clade-7_X	Dino-Group-II-Clade-7_X_sp.
122f156625cc4062b58ea3a60133588a	ASV1720	Other protists	Eukaryota	TSAR	Alveolata	NA	NA	NA	NA	NA	NA
1230c23b8febff5990c60e4f479a550c	ASV1721	Other protists	Eukaryota	TSAR	Alveolata	Dinoflagellata	Dinophyceae	NA	NA	NA	NA
123561e10021841c61b30ba5c09e3984	ASV1722	Mollusks	Eukaryota	Obazoa	Opisthokonta	Metazoa	Mollusca	Gastropoda	Vetigastropoda	NA	NA
123c40c1849818f8cc7230c54417673e	ASV1723	Parasites	Eukaryota	TSAR	Alveolata	Apicomplexa	Gregarinomorphea	Eugregarinorida	Polyplicariidae	Polyplicarium	Polyplicarium_sp.
123ce2686f59cca6a4a79cc363a8c468	ASV1724	Other protists	Eukaryota	NA	NA	NA	NA	NA	NA	NA	NA
123f125d5787fe00bd838b1eb343c3c1	ASV1725	Heterotrophic protists	Eukaryota	Excavata	Discoba	Euglenozoa	Diplonemea	Diplonemida	Eupelagonemidae	Eupelagonemidae_X	Eupelagonemidae_X_sp.
1242638bed7ce70ed968107b815c14d4	ASV1726	Parasites	Eukaryota	TSAR	Alveolata	Dinoflagellata	Syndiniales	Dino-Group-I	Dino-Group-I-Clade-5	Dino-Group-I-Clade-5_X	Dino-Group-I-Clade-5_X_sp.
1243d4251208f3d035517679ae5063a7	ASV1727	Parasites	Eukaryota	TSAR	Alveolata	Dinoflagellata	Syndiniales	Dino-Group-II	Dino-Group-II-Clade-14	Dino-Group-II-Clade-14_X	Dino-Group-II-Clade-14_X_sp.
1247789836efc63789f08f5ab3d1cce3	ASV1728		Eukaryota	Archaeplastida	Rhodophyta	Rhodophyta_X	Florideophyceae	NA	NA	NA	NA
124790dd27846d63b475eae23d04846e	ASV1729	Other protists	Eukaryota	TSAR	Rhizaria	Radiolaria	Acantharea	NA	NA	NA	NA
124c0976dbc07f817899dcd1210e1e1b	ASV1730	Other protists	Eukaryota:nucl	Cryptista:nucl	Cryptophyta:nucl	Cryptophyta_X:nucl	Cryptophyceae:nucl	Cryptomonadales:nucl	Cryptomonadales_X:nucl	Geminigera:nucl	Geminigera_cryophila:nucl
1250eada946b15703e63f98e59d51f31	ASV1731	Other protists	Eukaryota	Haptista	Haptophyta	Haptophyta_X	Prymnesiophyceae	NA	NA	NA	NA
1253bed9a41b500e20f7903b95444eb1	ASV1732	Autotrophic protists	Eukaryota	TSAR	Stramenopiles	Gyrista	Chrysophyceae	Paraphysomonadales	Paraphysomonadaceae	Paraphysomonas	Paraphysomonas_foraminifera
12551cc1efcc8be77f7c4933298777e9	ASV1733	Heterotrophic protists	Eukaryota	TSAR	Telonemia	Telonemia_X	Telonemia_XX	Telonemia_XXX	Telonemia-Group-2	Telonema-Group-2	Telonema_antarcticum
12557f80b2873837cf3cada3c2581255	ASV1734	Other protists	Eukaryota	NA	NA	NA	NA	NA	NA	NA	NA
12558629c78e02c7a2542e0eb357abdd	ASV1735	Other protists	Eukaryota	NA	NA	NA	NA	NA	NA	NA	NA
125688b6a212a10e25e81d8388bb0098	ASV1736	Parasites	Eukaryota	TSAR	Alveolata	Dinoflagellata	Syndiniales	Dino-Group-II	Dino-Group-II-Clade-1	Dino-Group-II-Clade-1_X	Dino-Group-II-Clade-1_X_sp.
1256b1558a65c79869472919854127dd	ASV1737	Other protists	Eukaryota	NA	NA	NA	NA	NA	NA	NA	NA
12572d80701ac5f940652aaecd3e2711	ASV1738	Heterotrophic protists	Eukaryota	Excavata	Discoba	Euglenozoa	Diplonemea	Diplonemida	Eupelagonemidae	Eupelagonemidae_X	Eupelagonemidae_X_sp.
125b2b5e3608349d4d7e2424dc7d2c45	ASV1739	Autotrophic protists	Eukaryota	TSAR	Stramenopiles	Gyrista	Mediophyceae	Chaetocerotales	Chaetocerotaceae	Chaetoceros	NA
126ab2f178793f99bc989e5267c2ffbd	ASV1740	Heterotrophic protists	Eukaryota	TSAR	Rhizaria	Cercozoa	Filosa-Thecofilosea	Tectofilosida	Pseudodifflugiidae	NA	NA
126afa16241dc1a0bd9769eb9fd78eef	ASV1741	Other protists	Eukaryota	TSAR	Alveolata	Dinoflagellata	NA	NA	NA	NA	NA
12707fb6c96e2c11e5f368ac0492dd2d	ASV1742	Other protists	Eukaryota	NA	NA	NA	NA	NA	NA	NA	NA
12722366e07aafc7185c8f144f7754ea	ASV1743	Other protists	Eukaryota	TSAR	Alveolata	Dinoflagellata	Dinophyceae	NA	NA	NA	NA
127226428efdf777d9cf9b2968f7437d	ASV1744	Other protists	Eukaryota	NA	NA	NA	NA	NA	NA	NA	NA
127290bb73be0e2d465a3bdd89514380	ASV1745	Other protists	Eukaryota	NA	NA	NA	NA	NA	NA	NA	NA
127453c05bfa0e55bf7f6a0926d058f8	ASV1746	Other protists	Eukaryota	TSAR	Alveolata	Dinoflagellata	Dinophyceae	NA	NA	NA	NA
1276382ee6b459331916965f07cd12a9	ASV1747	Other metazoans	Eukaryota	Obazoa	Opisthokonta	Metazoa	Arthropoda	Crustacea	Maxillopoda	NA	NA
12788bf09580de3122dc036fc4e7e4ec	ASV1748	Other protists	Eukaryota	Haptista	Haptophyta	Haptophyta_X	Prymnesiophyceae	Prymnesiales	Prymnesiaceae	NA	NA
1278cfced2873d7fd0993f66f9340f02	ASV1749	Parasites	Eukaryota	TSAR	Alveolata	Dinoflagellata	Syndiniales	Dino-Group-II	NA	NA	NA
127a5033055c9845c6ed8d4c96ac56e8	ASV1750	Other protists	Eukaryota	TSAR	Alveolata	Dinoflagellata	Dinophyceae	NA	NA	NA	NA
1282bc3297a96aabe09eef3b9e47fe45	ASV1751	Other protists	Eukaryota	NA	NA	NA	NA	NA	NA	NA	NA
1288357d03503261ad230d0d381b356e	ASV1752	Parasites	Eukaryota	TSAR	Alveolata	Dinoflagellata	Syndiniales	Dino-Group-I	Dino-Group-I-Clade-4	Dino-Group-I-Clade-4_X	Dino-Group-I-Clade-4_X_sp.
1289c4efa60fb9edd23a74ae19d98618	ASV1753	Heterotrophic protists	Eukaryota	TSAR	Rhizaria	Radiolaria	Acantharea	Acantharea_4	Acantharea_4d	Acantharea_4d_X	Acantharea_4d_X_sp.
128a5f6dc73bf9048a8abafcc20e4315	ASV1754	Other metazoans	Eukaryota	Obazoa	Opisthokonta	Metazoa	Echinodermata	Echinodermata_X	Echinodermata_XX	NA	NA
128cdcabd5e336566abbb4fdba13d733	ASV1755	Other protists	Eukaryota	TSAR	Alveolata	Dinoflagellata	Dinophyceae	Peridiniales	Thoracosphaeraceae	NA	NA
128d49205ab7d55834b07bde019c98da	ASV1756	Other protists	Eukaryota	TSAR	Alveolata	NA	NA	NA	NA	NA	NA
128ffd5b5af2442ce182167c316c4982	ASV1757	Heterotrophic protists	Eukaryota	Archaeplastida	Picozoa	Picozoa_X	Picozoa_XX	Picozoa_XXX	Picozoa_XXXX	Picozoa_XXXXX	Picozoa_XXXXX_sp.
12908cf98bf2afbf5ec9fa779de7b05f	ASV1758	Other protists	Eukaryota	NA	NA	NA	NA	NA	NA	NA	NA
1291c91878bb04f594d97d645bc3643c	ASV1759	Other metazoans	Eukaryota	Obazoa	Opisthokonta	Metazoa	NA	NA	NA	NA	NA
1292bed5ba2415f82f3ea2c189e7dac1	ASV1760	Parasites	Eukaryota	TSAR	Alveolata	Dinoflagellata	Syndiniales	Dino-Group-II	Dino-Group-II-Clade-5	Dino-Group-II-Clade-5_X	Dino-Group-II-Clade-5_X_sp.
129515e38732603d41101688c59c22d5	ASV1761	Heterotrophic protists	Eukaryota	Archaeplastida	Picozoa	Picozoa_X	Picozoa_XX	Picozoa_XXX	Picozoa_XXXX	Picozoa_XXXXX	Picozoa_XXXXX_sp.
129666a79f4583e1d09700c4b4b432f0	ASV1762	Other metazoans	Eukaryota	Obazoa	Opisthokonta	Metazoa	NA	NA	NA	NA	NA
12981e7f9743d9331732ce4be57df3bd	ASV1763	Heterotrophic protists	Eukaryota	TSAR	Stramenopiles	Bigyra	Opalozoa	Nanomonadea	MAST-3	MAST-3E	MAST-3E_sp.
1299d2cd81559495fdf72bd5f22cc424	ASV1764	Heterotrophic protists	Eukaryota	Amoebozoa	Discosea	Discosea_X	Flabellinia	Dactylopodida	Paramoebidae	Paramoeba	Paramoeba_branchiphila
129e754eb5b2ba51ef04faa6db283e74	ASV1765	Other protists	Eukaryota	TSAR	NA	NA	NA	NA	NA	NA	NA
12a222ce7081d51e2881ed37e1a7f07a	ASV1766	Other protists	Eukaryota	TSAR	Alveolata	Dinoflagellata	Dinophyceae	NA	NA	NA	NA
12a3be9a2670e5613bc8e1216cd6cc38	ASV1767	Parasites	Eukaryota	TSAR	Alveolata	Dinoflagellata	Syndiniales	Dino-Group-II	Dino-Group-II-Clade-26	Dino-Group-II-Clade-26_X	Dino-Group-II-Clade-26_X_sp.
12a495aef6491caf54c7d69c1a85ad00	ASV1768	Other protists	Eukaryota	NA	NA	NA	NA	NA	NA	NA	NA
12a9ff966502c0150f10989e93ec067f	ASV1769	Gelatinous zooplankton	Eukaryota	Obazoa	Opisthokonta	Metazoa	Cnidaria	Cnidaria_X	Hydrozoa	Pantachogon	Pantachogon_haeckeli
12ab152c27ea219040105bb91bd31ceb	ASV1770	Other metazoans	Eukaryota	Obazoa	Opisthokonta	Metazoa	Annelida	Annelida_X	Annelida_XX	Apionsoma	Apionsoma_misakianum
12ac4a15374e0df6a7b55fefeaf65191	ASV1771	Mixotrophic protists	Eukaryota	TSAR	Alveolata	Dinoflagellata	Dinophyceae	Gymnodiniales	Gymnodiniaceae	Gymnodinium	Gymnodinium_catenatum
12b0ce6e56d19ae990e0aa961fc55f34	ASV1772	Other protists	Eukaryota	TSAR	NA	NA	NA	NA	NA	NA	NA
12b4658aa7ee0cc821bf655442db8d5c	ASV1773	Heterotrophic protists	Eukaryota	Excavata	Discoba	Euglenozoa	Diplonemea	Diplonemida	Eupelagonemidae	Eupelagonemidae_X	Eupelagonemidae_X_sp.
12b622a8715b8d45156a9768acc56015	ASV1774	Other protists	Eukaryota	TSAR	Stramenopiles	Gyrista	NA	NA	NA	NA	NA
12c01f380fa859388989e82bf31e0e3b	ASV1775	Heterotrophic protists	Eukaryota	TSAR	Rhizaria	Radiolaria	Acantharea	Acantharea_4	Acantharea_4a	Acantharea_4a_X	Acantharea_4a_X_sp.
12c1e810aafd007c87db6b2d8a825fd2	ASV1776	Other protists	Eukaryota	TSAR	Rhizaria	Radiolaria	Acantharea	Acantharea_F	Acantharea_F3	NA	NA
12c57180ca1bb151b8b69e330810eb65	ASV1777	Heterotrophic protists	Eukaryota	TSAR	Rhizaria	Radiolaria	RAD-B	RAD-B_X	RAD-B_X_Group-If	RAD-B_X_Group-If_X	RAD-B_X_Group-If_X_sp.
12c9615e49bedc8041f4d5a57175f3e0	ASV1778	Other protists	Eukaryota	TSAR	Stramenopiles	NA	NA	NA	NA	NA	NA
12cfa6e378cac5de5fd5d7d30277e8f8	ASV1779	Heterotrophic protists	Eukaryota	TSAR	Rhizaria	Radiolaria	Polycystinea	Spumellaria	Spumellaria_1	Spumellaria_1_X	Spumellaria_1_X_sp.
12d39d0fc82f728788a990f9801fbf6e	ASV1780	Other protists	Eukaryota	TSAR	Rhizaria	Radiolaria	Polycystinea	Spumellaria	NA	NA	NA
12d7b5344b3ae52d5a305fb16433d13e	ASV1781	Mixotrophic protists	Eukaryota	TSAR	Alveolata	Dinoflagellata	Dinophyceae	Gonyaulacales	Gonyaulacaceae	Spiniferites	Spiniferites_mirabilis
12d8aba1de7470624de81c0890e24b3e	ASV1782	Parasites	Eukaryota	TSAR	Alveolata	Dinoflagellata	Syndiniales	Dino-Group-I	Dino-Group-I-Clade-4	Dino-Group-I-Clade-4_X	Dino-Group-I-Clade-4_X_sp.
12de1f5557ba0ece9b43aa0e4761cb72	ASV1783	Other metazoans	Eukaryota	Obazoa	Opisthokonta	Metazoa	Porifera	Porifera_X	Demospongiae	Mycale	Mycale_fibrexilis
12de71862c06bf23e9575c7556cb0eb7	ASV1784	Other protists	Eukaryota	NA	NA	NA	NA	NA	NA	NA	NA
12e0a06ab44eeba4e651ca1b2f16899b	ASV1785	Other metazoans	Eukaryota	Obazoa	Opisthokonta	Metazoa	Annelida	Annelida_X	Annelida_XX	Prionospio	NA
12e510d81326eb48abb6b40799666daf	ASV1786	Heterotrophic protists	Eukaryota	Haptista	Centroplasthelida	Centroplasthelida_X	Pterocystida	Pterocystida_X	Pterocystida_XX	Pterocystida_XXX	Pterocystida_XXX_sp.
12e858077c44fea7f6cec23e0356fa4f	ASV1787	Other protists	Eukaryota	NA	NA	NA	NA	NA	NA	NA	NA
12ed84fd150f41a940db02eb8d9ba538	ASV1788	Other protists	Eukaryota	TSAR	NA	NA	NA	NA	NA	NA	NA
12ed9a386814f53e679e0ad371b8091f	ASV1789	Heterotrophic protists	Eukaryota	TSAR	Stramenopiles	Bigyra	Opalozoa	Nanomonadea	MAST-3	MAST-3K	MAST-3K_sp.
12f230128dfddb77adc48502405da345	ASV1790	Other protists	Eukaryota	TSAR	Alveolata	Dinoflagellata	Dinophyceae	NA	NA	NA	NA
12f5aacdff30149703ec96186c23ba19	ASV1791	Other protists	Eukaryota	NA	NA	NA	NA	NA	NA	NA	NA
12f64f855d52d5b8872c6eeb25015356	ASV1792	Heterotrophic protists	Eukaryota	TSAR	Rhizaria	Radiolaria	RAD-C	RAD-C_X	RAD-C_Xa	RAD-C_Xa_X	RAD-C_Xa_X_sp.
12fa8fa77fe7c4908eb02837169cf69a	ASV1793	Other protists	Eukaryota	NA	NA	NA	NA	NA	NA	NA	NA
12faf64e8ca171f66076c75f02bbb31b	ASV1794	Other protists	Eukaryota	NA	NA	NA	NA	NA	NA	NA	NA
1301cde3c9e7fd3e74ce3f5edd097723	ASV1795	Gelatinous zooplankton	Eukaryota	Obazoa	Opisthokonta	Metazoa	Cnidaria	Cnidaria_X	Hydrozoa	Clytia	Clytia_sp.
130e783fe537354e3fc7bdc9ec797ac1	ASV1796	Other protists	Eukaryota	Cryptista	Cryptophyta	Cryptophyta_X	Cryptophyceae	Pyrenomonadales	Pyrenomonadaceae	Rhodomonas	Rhodomonas_marina
1311d660a9d3f456a0f595e08b584b2b	ASV1797	Other protists	Eukaryota	TSAR	Alveolata	Dinoflagellata	Dinophyceae	NA	NA	NA	NA
1312f509f61dae0c849ab47b77591f98	ASV1798	Copepods	Eukaryota	Obazoa	Opisthokonta	Metazoa	Arthropoda	Crustacea	Maxillopoda	Clausocalanus	Clausocalanus_furcatus
1319f24a25fa5528a35645e8601cff33	ASV1799	Other protists	Eukaryota	TSAR	Alveolata	Dinoflagellata	NA	NA	NA	NA	NA
131b960fd2d4471fd33ad9929471756e	ASV1800		Eukaryota	Archaeplastida	Rhodophyta	Rhodophyta_X	Florideophyceae	NA	NA	NA	NA
131e630399cbc3406c5585d68f349fa4	ASV1801	Other protists	Eukaryota	NA	NA	NA	NA	NA	NA	NA	NA
131f0089dfe14e53c40de53ff804e80d	ASV1802	Autotrophic protists	Eukaryota	Cryptista	Cryptophyta	Cryptophyta_X	Cryptophyceae	Cryptomonadales	Cryptomonadales_X	Teleaulax	Teleaulax_acuta
132687b96bb79360c59234cc1d2cacb6	ASV1803	Parasites	Eukaryota	TSAR	Alveolata	Dinoflagellata	Syndiniales	Dino-Group-II	Dino-Group-II-Clade-1	Dino-Group-II-Clade-1_X	Dino-Group-II-Clade-1_X_sp.
1327b581bf23b12bd27720dba2d42267	ASV1804	Heterotrophic protists	Eukaryota	TSAR	Rhizaria	Radiolaria	RAD-B	RAD-B_X	NA	NA	NA
1329edd1b2ebee1ea18cc0a6cbbe161a	ASV1805	Heterotrophic protists	Eukaryota	Excavata	Discoba	Euglenozoa	Diplonemea	Diplonemida	Eupelagonemidae	Eupelagonemidae_X	Eupelagonemidae_X_sp.
132a2f3ab0581cb196fd3e956d7e30ab	ASV1806	Parasites	Eukaryota	TSAR	Alveolata	Dinoflagellata	Syndiniales	Dino-Group-II	Dino-Group-II-Clade-9	Dino-Group-II-Clade-9_X	Dino-Group-II-Clade-9_X_sp.
132e59d7b15f4d2c7d0f77be246f2f6c	ASV1807	Heterotrophic protists	Eukaryota	Excavata	Discoba	Euglenozoa	Diplonemea	Diplonemida	Eupelagonemidae	Eupelagonemidae_X	Eupelagonemidae_X_sp.
132e647c0d0f1ad15c96f6bf70c41b8a	ASV1808	Heterotrophic protists	Eukaryota	TSAR	Rhizaria	Radiolaria	RAD-B	RAD-B_X	RAD-B_X_Group-Ic	RAD-B_X_Group-Ic_X	RAD-B_X_Group-Ic_X_sp.
132f179b9d4dadb44b6b068872152a0e	ASV1809	Autotrophic protists	Eukaryota	TSAR	Stramenopiles	Gyrista	Dictyochophyceae	Dictyochophyceae_X	Pedinellales	Pteridomonas	NA
132f9bec0bad5e8b06d2f7f42799cd31	ASV1810	Other metazoans	Eukaryota	Obazoa	Opisthokonta	Metazoa	Cnidaria	Cnidaria_X	Hydrozoa	NA	NA
13356aa20a4ac211a35475c489fb47d3	ASV1811	Parasites	Eukaryota	TSAR	Alveolata	Dinoflagellata	Syndiniales	Dino-Group-II	Dino-Group-II-Clade-6	Dino-Group-II-Clade-6_X	Dino-Group-II-Clade-6_X_sp.
133573a00db18d896fa3ed24913820e9	ASV1812	eSNCM	Eukaryota	TSAR	Rhizaria	Radiolaria	Polycystinea	Nassellaria	Sphaerozoidae	Collozoum	NA
13359770d89b62a626330b0b0dd18edb	ASV1813	Other protists	Eukaryota	NA	NA	NA	NA	NA	NA	NA	NA
133606eade00e03a68313aca362117b6	ASV1814	Parasites	Eukaryota	TSAR	Alveolata	Dinoflagellata	Syndiniales	Dino-Group-II	Dino-Group-II-Clade-1	Dino-Group-II-Clade-1_X	Dino-Group-II-Clade-1_X_sp.
133697c0ff3af7be347e84fb514eea5d	ASV1815	Other protists	Eukaryota	NA	NA	NA	NA	NA	NA	NA	NA
133ab5fcb515537a2c795d8044d20ec0	ASV1816	Parasites	Eukaryota	TSAR	Alveolata	Dinoflagellata	Syndiniales	Dino-Group-I	Dino-Group-I-Clade-2	Dino-Group-I-Clade-2_X	Dino-Group-I-Clade-2_X_sp.
1342cb00f8ebbd1dd3e305a03f4bacfa	ASV1817	Parasites	Eukaryota	TSAR	Alveolata	Dinoflagellata	Syndiniales	Dino-Group-I	Dino-Group-I-Clade-4	Euduboscquella	Euduboscquella_sp.
1346ad74885cc3532de6ac4e30ca286d	ASV1818	Parasites	Eukaryota	TSAR	Alveolata	Dinoflagellata	Syndiniales	Dino-Group-III	Dino-Group-III_X	Dino-Group-III_XX	Dino-Group-III_XX_sp.
1348e0ab4714bb80276eaa4a6c8cee48	ASV1819	Other protists	Eukaryota	NA	NA	NA	NA	NA	NA	NA	NA
134a556a7f4a1cad38d56ec9b3ce7f7f	ASV1820	Heterotrophic protists	Eukaryota	Obazoa	Opisthokonta	Choanoflagellata	Choanoflagellatea	Acanthoecida	Acanthoecidae_Group_G	Helgoeca	Helgoeca_nana
134d545b90af873aa55ccd0e2028c345	ASV1821	Parasites	Eukaryota	TSAR	Alveolata	Dinoflagellata	Syndiniales	Dino-Group-I	Dino-Group-I-Clade-5	Dino-Group-I-Clade-5_X	Dino-Group-I-Clade-5_X_sp.
134d6c2a5b3bd214164bd71dbed8fffc	ASV1822	Other protists	Eukaryota	NA	NA	NA	NA	NA	NA	NA	NA
134d6e1548d290a1ec24e628bf48318b	ASV1823	Parasites	Eukaryota	TSAR	Alveolata	Dinoflagellata	Syndiniales	Dino-Group-II	Dino-Group-II-Clade-1	Dino-Group-II-Clade-1_X	Dino-Group-II-Clade-1_X_sp.
135962e4885247bbf1319997b00b37b8	ASV1824	Other protists	Eukaryota	TSAR	Alveolata	Dinoflagellata	NA	NA	NA	NA	NA
135aaccd1bb7fc95ae1d31ca58ae9d34	ASV1825	Other protists	Eukaryota	NA	NA	NA	NA	NA	NA	NA	NA
1362f8d2ac2c63b885fbaec14b32773f	ASV1826	Other protists	Eukaryota	TSAR	Alveolata	Dinoflagellata	Dinophyceae	NA	NA	NA	NA
1363847664042934e51896e2b19c865c	ASV1827	Heterotrophic protists	Eukaryota	Excavata	Discoba	Euglenozoa	Diplonemea	Diplonemida	Eupelagonemidae	Eupelagonemidae_X	Eupelagonemidae_X_sp.
136c6807d3df01711bcb0d79c905a1b3	ASV1828	Heterotrophic protists	Eukaryota	Amoebozoa	Discosea	Discosea_X	Flabellinia	Dactylopodida	Vexilliferidae	Vexillifera	Vexillifera_tasmaniana
136c9b692e4fed9a4c8a3c05596f9e46	ASV1829	Other protists	Eukaryota	NA	NA	NA	NA	NA	NA	NA	NA
136d3341e27ecdaaffb18ff7242b9134	ASV1830	Autotrophic protists	Eukaryota	Archaeplastida	Chlorophyta	Chlorophyta_X	Mamiellophyceae	Mamiellales	Mamiellaceae	Micromonas	Micromonas_clade_B4
136d9b471b298e39328e764676aaf023	ASV1831	Copepods	Eukaryota	Obazoa	Opisthokonta	Metazoa	Arthropoda	Crustacea	Maxillopoda	Paracalanus	Paracalanus_parvus
136e45127b0879532671265d10d32eb9	ASV1832	Other metazoans	Eukaryota	Obazoa	Opisthokonta	NA	NA	NA	NA	NA	NA
137012578247f618a07a39a32f6075ba	ASV1833		Eukaryota	Archaeplastida	Streptophyta	Streptophyta_X	Embryophyceae	Embryophyceae_X	Embryophyceae_XX	NA	NA
1371a3249d89bec1b7bc067c60388a15	ASV1834	Parasites	Eukaryota	TSAR	Stramenopiles	Gyrista	Peronosporomycetes	Peronosporomycetes_X	Peronosporales	NA	NA
1371cd4491c777d4bd29faefd5f3a11e	ASV1835	Other protists	Eukaryota	TSAR	Alveolata	Dinoflagellata	Dinophyceae	Dinophyceae_X	Dinophyceae_XX	Dinophyceae_XXX	Dinophyceae_XXX_sp.
13745cbb41f4c6077634a3c516a40ec5	ASV1836	Other metazoans	Eukaryota	Obazoa	Opisthokonta	Metazoa	Arthropoda	NA	NA	NA	NA
13753bf85cb2e0e78d1d7f32af2ff90d	ASV1837	Parasites	Eukaryota	TSAR	Alveolata	Dinoflagellata	Syndiniales	Dino-Group-II	NA	NA	NA
137a63538b939500692279418dadecd8	ASV1838	eSNCM	Eukaryota	TSAR	Alveolata	Dinoflagellata	Dinophyceae	Dinophysiales	Dinophysiaceae	Sinophysis	Sinophysis_microcephala
1387c3e5d9e6001ee9a7f66e36debd05	ASV1839	Other protists	Eukaryota	NA	NA	NA	NA	NA	NA	NA	NA
13886be231c2b9893a1738b937de6df1	ASV1840	Heterotrophic protists	Eukaryota	TSAR	Rhizaria	Radiolaria	RAD-B	RAD-B_X	RAD-B_X_Group-If	RAD-B_X_Group-If_X	RAD-B_X_Group-If_X_sp.
13894122318cb39850a3b709f172474e	ASV1841	Parasites	Eukaryota	TSAR	Alveolata	Dinoflagellata	Syndiniales	Dino-Group-II	Dino-Group-II-Clade-5	Dino-Group-II-Clade-5_X	Dino-Group-II-Clade-5_X_sp.
138cb9067efe6b54cdade04b091b5dd4	ASV1842	Other protists	Eukaryota	Obazoa	Opisthokonta	Fungi	Basidiomycota	Agaricomycotina	Agaricomycetes	NA	NA
138d236cc659a6c6ffa696678dfba4f1	ASV1843	Other metazoans	Eukaryota	Obazoa	Opisthokonta	Metazoa	Nemertea	Nemertea_X	Nemertea_XX	Oerstedia	Oerstedia_dorsalis
138d7fbae88a8f295459c17b3fd6a259	ASV1844	Other protists	Eukaryota	NA	NA	NA	NA	NA	NA	NA	NA
138e39f142d74a70439c05551ebb7715	ASV1845	Parasites	Eukaryota	TSAR	Alveolata	Dinoflagellata	Syndiniales	Dino-Group-I	Dino-Group-I-Clade-2	Dino-Group-I-Clade-2_X	Dino-Group-I-Clade-2_X_sp.
139035318f8c355f3d10a65e588f7793	ASV1846	Heterotrophic protists	Eukaryota	TSAR	Rhizaria	Cercozoa	Chlorarachniophyceae	Chlorarachniophyceae_X	LC104-lineage	LC104-lineage_X	LC104-lineage_X_sp.
13954245795f43d0a0fc50fd62fe7347	ASV1847	Autotrophic protists	Eukaryota	Cryptista	Cryptophyta	Cryptophyta_X	Cryptophyceae	Cryptophyceae_X	Basal_Cryptophyceae-2	Basal_Cryptophyceae-2_X	Basal_Cryptophyceae-2_X_sp.
1396fcb3f9a32ee2391903efcb17689a	ASV1848	Other protists	Eukaryota	TSAR	Stramenopiles	Gyrista	NA	NA	NA	NA	NA
1397b37fc14c6ff76f124d308beaf0bb	ASV1849	Other protists	Eukaryota	NA	NA	NA	NA	NA	NA	NA	NA
139cba55c6f7bf06962016b402845810	ASV1850	Other protists	Eukaryota	NA	NA	NA	NA	NA	NA	NA	NA
139f51b6396ec1f51e423057c0386d78	ASV1851	Heterotrophic protists	Eukaryota	Excavata	Discoba	Euglenozoa	Diplonemea	Diplonemida	Diplonemidae	Diplonema	Diplonema_sp.
13adeccab9b8c74e25f49bc3ee8ee714	ASV1852	Other protists	Eukaryota	NA	NA	NA	NA	NA	NA	NA	NA
13afdac8118d9e923c498e6abf290b1a	ASV1853	Other protists	Eukaryota	TSAR	Alveolata	Dinoflagellata	NA	NA	NA	NA	NA
13b09a8868fff426501e2be53d1ba210	ASV1854	Other protists	Eukaryota	TSAR	Stramenopiles	NA	NA	NA	NA	NA	NA
13b1195ab9b4fc2908db9ec9c6959a6a	ASV1855	Heterotrophic protists	Eukaryota	TSAR	Rhizaria	Radiolaria	RAD-A	RAD-A_X	RAD-A_Xc	RAD-A_Xc_X	RAD-A_Xc_X_sp.
13b370b507bf23986d555bb3a4ca2258	ASV1856	Mollusks	Eukaryota	Obazoa	Opisthokonta	Metazoa	Mollusca	Gastropoda	Caenogastropoda	NA	NA
13b43eed93919d7eaa89b009e2c5056c	ASV1857	Parasites	Eukaryota	TSAR	Alveolata	Dinoflagellata	Syndiniales	Dino-Group-II	Dino-Group-II-Clade-10-and-11	Dino-Group-II-Clade-10-and-11_X	Dino-Group-II-Clade-10-and-11_X_sp.
13bd51bf26528f891cd579ad13f7e562	ASV1858	Other protists	Eukaryota	TSAR	Stramenopiles	NA	NA	NA	NA	NA	NA
13bd54217a800418e5e0d5076c6bc05c	ASV1859	Other protists	Eukaryota	NA	NA	NA	NA	NA	NA	NA	NA
13bf5f23fe7c7b8b5ae1b480a8eb97ff	ASV1860	Other protists	Eukaryota	TSAR	Rhizaria	Radiolaria	Polycystinea	Nassellaria	NA	NA	NA
13c8e23077723ce203f26741c6a4de4c	ASV1861	Other protists	Eukaryota	NA	NA	NA	NA	NA	NA	NA	NA
13cdeacde7879b68e2981abba6a7ed40	ASV1862	Gelatinous zooplankton	Eukaryota	Obazoa	Opisthokonta	Metazoa	Ctenophora	Ctenophora_X	Ctenophora_XX	Ctenophora_XXX	Ctenophora_XXX_sp.
13d0fd20931cc8d7bb1c2a8bc3713d9a	ASV1863	Other protists	Eukaryota	NA	NA	NA	NA	NA	NA	NA	NA
13d6bc72a2dd6844727ff88ac8c35a4c	ASV1864	Other protists	Eukaryota	TSAR	NA	NA	NA	NA	NA	NA	NA
13d794e2db07afa9b537ca977140a7c3	ASV1865	Other metazoans	Eukaryota	Obazoa	Opisthokonta	Metazoa	Arthropoda	Crustacea	Maxillopoda	NA	NA
13d87cfcdb8ef3900b01958c35b9a508	ASV1866	Autotrophic protists	Eukaryota	TSAR	Stramenopiles	Gyrista	NA	NA	NA	NA	NA
13e395813cbe74e82b9a8ad8cefb0ee0	ASV1867	Other protists	Eukaryota	Obazoa	Opisthokonta	Fungi	Ascomycota	Saccharomycotina	Saccharomycetales	NA	NA
13e63b4b6f00074572cf7847ec5235c3	ASV1868	Heterotrophic protists	Eukaryota	TSAR	Rhizaria	Radiolaria	RAD-B	RAD-B_X	RAD-B_X_Group-IVe	RAD-B_X_Group-IVe_X	RAD-B_X_Group-IVe_X_sp.
13eb5761ac53d4fa87e911dcc147ca4b	ASV1869	Heterotrophic protists	Eukaryota	TSAR	Stramenopiles	Bigyra	Opalozoa	Nanomonadea	MAST-3	MAST-3K	MAST-3K_sp.
13edb814017529aacd5110a009528ea1	ASV1870	Heterotrophic protists	Eukaryota	TSAR	Rhizaria	Radiolaria	Polycystinea	Spumellaria	Astrosphaeridae	Heliosphaera	Heliosphaera_sp.
13ef01fcc9a0d9bd436f128158f95145	ASV1871	Other protists	Eukaryota	NA	NA	NA	NA	NA	NA	NA	NA
13efbf13df53853f2672d293a2d60913	ASV1872	Parasites	Eukaryota	TSAR	Alveolata	Apicomplexa	Coccidiomorphea	Eimeriida	NA	NA	NA
13f3ceb9fb7a38af168f728719119869	ASV1873	Other metazoans	Eukaryota	Obazoa	Opisthokonta	NA	NA	NA	NA	NA	NA
13f4482d4070d87f5e09c4f9e3b4a7c3	ASV1874	Other protists	Eukaryota	TSAR	Alveolata	NA	NA	NA	NA	NA	NA
13f76c274cfe13927f3898e35fc07aa4	ASV1875	Other protists	Eukaryota	NA	NA	NA	NA	NA	NA	NA	NA
13f945e149f9221a3857697bbb75c123	ASV1876	Parasites	Eukaryota	TSAR	Alveolata	Dinoflagellata	Syndiniales	Dino-Group-II	NA	NA	NA
13fc2ea0172db564322f1a9e1aa2335b	ASV1877	Heterotrophic protists	Eukaryota	TSAR	Stramenopiles	Bigyra	Bicoecea	Bicoecales	Bicoecaceae	Bicosoeca	Bicosoeca_vacillans
13fd6300f689498a3658980045ee9364	ASV1878	Parasites	Eukaryota	TSAR	Alveolata	Dinoflagellata	Syndiniales	Dino-Group-III	Dino-Group-III_X	Dino-Group-III_XX	Dino-Group-III_XX_sp.
140b06b5ea2a5fc8dfd9db681e3c1803	ASV1879	Parasites	Eukaryota	TSAR	Alveolata	Dinoflagellata	Syndiniales	Dino-Group-I	Dino-Group-I-Clade-1	Dino-Group-I-Clade-1_X	Dino-Group-I-Clade-1_X_sp.
140c623aae3b7033479c79068667f359	ASV1880	Other metazoans	Eukaryota	Obazoa	Opisthokonta	Metazoa	Arthropoda	Crustacea	Maxillopoda	Maxillopoda_X	Maxillopoda_X_sp.
140df8db6aed97e23ab3f5f8b06e3c2e	ASV1881	Other protists	Eukaryota	NA	NA	NA	NA	NA	NA	NA	NA
140e14c87de6e7a8982c3cba81b94ca9	ASV1882	Other protists	Eukaryota	TSAR	Stramenopiles	Bigyra	NA	NA	NA	NA	NA
140f33c4b62b7803dad35bea3ab069a0	ASV1883	Other protists	Eukaryota	TSAR	Alveolata	Dinoflagellata	Dinophyceae	NA	NA	NA	NA
1414bf104d2f55b3b75db32c27b7920c	ASV1884	Other protists	Eukaryota	TSAR	Stramenopiles	NA	NA	NA	NA	NA	NA
141548db6edf7239ab4e097bd6291041	ASV1885	Autotrophic protists	Eukaryota	TSAR	Stramenopiles	Gyrista	Dictyochophyceae	Dictyochophyceae_X	NA	NA	NA
141606ee8e97e529c8d25e86f5821854	ASV1886	Autotrophic protists	Eukaryota	TSAR	Stramenopiles	Gyrista	Mediophyceae	Thalassiosirales	Stephanodiscaceae	Cyclotella	Cyclotella_choctawhatcheeana
14180e2f65f3cb15e7994d55eb48465e	ASV1887	Other protists	Eukaryota	TSAR	Stramenopiles	Gyrista	NA	NA	NA	NA	NA
141953c9203a4e4adcadc999d18c8535	ASV1888	Other protists	Eukaryota	TSAR	Alveolata	Dinoflagellata	Dinophyceae	NA	NA	NA	NA
1419cf319aa085d720112caec57d11c3	ASV1889	Other protists	Eukaryota	TSAR	Alveolata	Dinoflagellata	Dinophyceae	NA	NA	NA	NA
141ae30c28bfca5daf9d793ac1a8ab60	ASV1890	Other protists	Eukaryota	Excavata	Discoba	Euglenozoa	NA	NA	NA	NA	NA
141b3f31597240e10ef0dc52e6cfc5e6	ASV1891	Heterotrophic protists	Eukaryota	TSAR	Alveolata	Ciliophora	Spirotrichea	Oligotrichida	Strombidiidae	Parallelostrombidium	Parallelostrombidium_conicum
141da66511c5eec253fb128a86579bde	ASV1892	Heterotrophic protists	Eukaryota	TSAR	Rhizaria	Radiolaria	Polycystinea	Nassellaria	Nassellaria_3	Nassellaria_3_X	Nassellaria_3_X_sp.
141ee4c6db289b9427a94828bddf7080	ASV1893	Other protists	Eukaryota	TSAR	Alveolata	NA	NA	NA	NA	NA	NA
141fe2aa9c5d3999f054bd2e26ea0225	ASV1894	Parasites	Eukaryota	TSAR	Alveolata	Dinoflagellata	Syndiniales	Dino-Group-II	Dino-Group-II-Clade-20	Dino-Group-II-Clade-20_X	Dino-Group-II-Clade-20_X_sp.
142077d3f37356d5488d879d5c514828	ASV1895	Other protists	Eukaryota	TSAR	Alveolata	Dinoflagellata	Dinophyceae	NA	NA	NA	NA
1421281aab7b028f35d6332abfed7d4b	ASV1896	Autotrophic protists	Eukaryota	TSAR	Stramenopiles	Stramenopiles_X	Stramenopiles_XX	Stramenopiles_XXX	Stramenopiles_XXXX	Stramenopiles_XXXXX	Stramenopiles_XXXXX_sp.
14215581acfbbd29a3991656c0fe1957	ASV1897	Other protists	Eukaryota	NA	NA	NA	NA	NA	NA	NA	NA
14238ea7e6d7785d7782743212aebc5a	ASV1898	Other protists	Eukaryota	TSAR	Stramenopiles	NA	NA	NA	NA	NA	NA
1425444b4d3fc0b8eb454e06aa499384	ASV1899	Parasites	Eukaryota	TSAR	Alveolata	Dinoflagellata	Syndiniales	Dino-Group-I	Dino-Group-I-Clade-2	Dino-Group-I-Clade-2_X	Dino-Group-I-Clade-2_X_sp.
14279856c1a7f6f682e4bfdd80fc12cf	ASV1900	Parasites	Eukaryota	TSAR	Alveolata	Dinoflagellata	Syndiniales	Dino-Group-II	Dino-Group-II-Clade-10-and-11	Dino-Group-II-Clade-10-and-11_X	Dino-Group-II-Clade-10-and-11_X_sp.
14294998b3ffb96b99c2246a99e5fe04	ASV1901	Heterotrophic protists	Eukaryota	TSAR	Rhizaria	Radiolaria	Acantharea	Acantharea_1	Acantharea_1_X	Acantharea_1_XX	Acantharea_1_XX_sp.
14298bd0dc2516fa24ad8af97fafb4bb	ASV1902	Other protists	Eukaryota	TSAR	Alveolata	NA	NA	NA	NA	NA	NA
142ac1a8417408d667d87c3d141ccee3	ASV1903	Other protists	Eukaryota	Haptista	Haptophyta	Haptophyta_X	Prymnesiophyceae	NA	NA	NA	NA
142ba35b44773d33e15560bf668c3f41	ASV1904	Other protists	Eukaryota	TSAR	Rhizaria	Radiolaria	Acantharea	NA	NA	NA	NA
143132ff5dd4d1fa448241296b2a82ec	ASV1905	Other protists	Eukaryota	TSAR	Alveolata	NA	NA	NA	NA	NA	NA
14331a6f766aa5742d87710b719bb327	ASV1906	Copepods	Eukaryota	Obazoa	Opisthokonta	Metazoa	Arthropoda	Crustacea	Maxillopoda	Delibus	Delibus_sp.
143878178494642f45ced87a224d3e1a	ASV1907	Other metazoans	Eukaryota	Obazoa	Opisthokonta	Metazoa	Echinodermata	Echinodermata_X	Echinodermata_XX	NA	NA
143b95b8d0cfb52e6fb2083684ef26ed	ASV1908	Other protists	Eukaryota	Archaeplastida	NA	NA	NA	NA	NA	NA	NA
143f39abf29e907308b76ba368da3ce8	ASV1909	Other protists	Eukaryota	Archaeplastida	Chlorophyta	Chlorophyta_X	NA	NA	NA	NA	NA
14406b48006f6fa3f6a45a09f501a649	ASV1910	Parasites	Eukaryota	TSAR	Alveolata	Dinoflagellata	Syndiniales	Dino-Group-II	Dino-Group-II-Clade-23	Dino-Group-II-Clade-23_X	Dino-Group-II-Clade-23_X_sp.
14441fde70ec16645c16ac4a2e65e869	ASV1911	Other protists	Eukaryota	TSAR	Alveolata	Dinoflagellata	Dinophyceae	NA	NA	NA	NA
144420b6381e47639f75247cc5508d77	ASV1912	Other protists	Eukaryota	Obazoa	Opisthokonta	Opisthokonta_X	Opisthokonta_XX	Opisthokonta_XXX	Opisthokonta_XXXX	Opisthokonta_XXXXX	Opisthokonta_XXXXX_sp.
1445f5366dd51befc320d17e7ef929bf	ASV1913	Other protists	Eukaryota	TSAR	Alveolata	Dinoflagellata	Dinophyceae	NA	NA	NA	NA
1446d98a0eb8b1ff4b6e67802f0266b9	ASV1914	Heterotrophic protists	Eukaryota	TSAR	Rhizaria	Radiolaria	Polycystinea	Nassellaria	Lophophaenidae	NA	NA
14481627b788720b15acf78267d4cbcc	ASV1915	Other protists	Eukaryota	NA	NA	NA	NA	NA	NA	NA	NA
144b58397f71d11c8d4c277be980d4c9	ASV1916	Other protists	Eukaryota	TSAR	Alveolata	Dinoflagellata	Dinophyceae	Suessiales	Suessiaceae	Suessiaceae_X	Suessiaceae_X_sp.
144b69ac1fbc2e80e150d6fa24c1eb37	ASV1917	Other metazoans	Eukaryota	Obazoa	Opisthokonta	Metazoa	Annelida	Annelida_X	Annelida_XX	NA	NA
144baf7bdc29858bce01c23ea35467f0	ASV1918	Other protists	Eukaryota	TSAR	Rhizaria	Radiolaria	Acantharea	Acantharea_F	Acantharea_F3	NA	NA
144c47b02cb93ff5d5172a9f4b40b291	ASV1919	Other protists	Eukaryota	NA	NA	NA	NA	NA	NA	NA	NA
14519b7ba48b1d72618ccf107f7c0b5e	ASV1920	Other protists	Eukaryota	NA	NA	NA	NA	NA	NA	NA	NA
145488ce89a4761b7ca82d07307754ef	ASV1921	Mixotrophic protists	Eukaryota	TSAR	Alveolata	Dinoflagellata	Dinophyceae	Gonyaulacales	Pyrocystaceae	Fragilidium	Fragilidium_mexicanum
1457e8f2fa5d211c72501e2a3b231e9a	ASV1922	Other protists	Eukaryota	TSAR	Alveolata	Dinoflagellata	Dinophyceae	NA	NA	NA	NA
145ae256b227008da7792ab10414f4af	ASV1923	Heterotrophic protists	Eukaryota	Cryptista	NA	NA	NA	NA	NA	NA	NA
146079eb2d640679e5782bb663510fed	ASV1924	Parasites	Eukaryota	TSAR	Alveolata	Dinoflagellata	Syndiniales	Dino-Group-I	Dino-Group-I-Clade-5	Dino-Group-I-Clade-5_X	Dino-Group-I-Clade-5_X_sp.
1466eba31bac5ee6f772c6a5fa317ed3	ASV1925	Heterotrophic protists	Eukaryota	Excavata	Discoba	Discoba_X	Heterolobosea	Acrasida	Acrasidae	Allovahlkampfia	Allovahlkampfia_spelaea
146ede1f3f6372975eaf81b752f6dfc0	ASV1926	Parasites	Eukaryota	TSAR	Alveolata	Dinoflagellata	Syndiniales	Dino-Group-II	Dino-Group-II-Clade-1	Dino-Group-II-Clade-1_X	Dino-Group-II-Clade-1_X_sp.
146f856b15deb4099e6dec34271e27f6	ASV1927	Autotrophic protists	Eukaryota	TSAR	Stramenopiles	Gyrista	Bacillariophyceae	Naviculales	Pleurosigmataceae	Pleurosigma	Pleurosigma_intermedium
146fdb911995017bcc047dfd5a87da62	ASV1928	Other protists	Eukaryota	Obazoa	Opisthokonta	Fungi	Basidiomycota	Pucciniomycotina	NA	NA	NA
147644820a0da76acd18293170e30144	ASV1929	Other metazoans	Eukaryota	Obazoa	Opisthokonta	Metazoa	NA	NA	NA	NA	NA
1476d77b87430d08d27a3a6746cdfd1a	ASV1930	Other metazoans	Eukaryota	Obazoa	Opisthokonta	Metazoa	NA	NA	NA	NA	NA
1476e8887d8ae5e13f53c2e8b2c34a7c	ASV1931	Heterotrophic protists	Eukaryota	TSAR	Stramenopiles	Bigyra	Sagenista	Labyrinthulomycetes	Thraustochytriaceae	Thraustochytriaceae_LAB17	Thraustochytriaceae_LAB17_sp.
147a5b18b716cb91eb79a94facf5ca97	ASV1932	Other protists	Eukaryota	TSAR	Alveolata	NA	NA	NA	NA	NA	NA
147a814a3b2ed5677d2ed394ca011ed8	ASV1933	Heterotrophic protists	Eukaryota	Excavata	Discoba	Euglenozoa	Diplonemea	Diplonemida	Eupelagonemidae	Eupelagonemidae_X	Eupelagonemidae_X_sp.
147b286e1e94543ae70f4eaed7ee872d	ASV1934	Other protists	Eukaryota	TSAR	Alveolata	Dinoflagellata	Dinophyceae	Gymnodiniales	Gymnodiniaceae	NA	NA
14845a635aad5138324e56076308520c	ASV1935	Other protists	Eukaryota	NA	NA	NA	NA	NA	NA	NA	NA
148af064a43df9407bfce3dc1fd8d315	ASV1936	Heterotrophic protists	Eukaryota	TSAR	Stramenopiles	Bigyra	Sagenista	Labyrinthulomycetes	Thraustochytriaceae	Thraustochytriaceae_LAB17	Thraustochytriaceae_LAB17_sp.
148b7f38bd3e4c5303ab3859acb19307	ASV1937	Other metazoans	Eukaryota	Obazoa	Opisthokonta	Metazoa	Annelida	Annelida_X	Annelida_XX	NA	NA
148e7b2c4b9f1539f46bae03e0d5a297	ASV1938	Heterotrophic protists	Eukaryota	Excavata	Discoba	Euglenozoa	Diplonemea	Diplonemida	Eupelagonemidae	Eupelagonemidae_X	Eupelagonemidae_X_sp.
14918e02eeaf162f9372ddbf51d23977	ASV1939	Other protists	Eukaryota	TSAR	Alveolata	Dinoflagellata	Dinophyceae	Dinophyceae_X	Dinophyceae_XX	Dinophyceae_XXX	Dinophyceae_XXX_sp.
14947f675bc72c3a32cdc9ff1ede0a95	ASV1940	Autotrophic protists	Eukaryota	Archaeplastida	Chlorophyta	Chlorophyta_X	Mamiellophyceae	Mamiellales	Bathycoccaceae	Bathycoccus	Bathycoccus_prasinos
149b9f8ed1c8fc52bca40645ab0f7ee5	ASV1941	Other metazoans	Eukaryota	Obazoa	Opisthokonta	Metazoa	Annelida	Annelida_X	Annelida_XX	Conchoecia_annelida	Conchoecia_annelida_sp.
149c6f086cb7d9b4c53fabcb9c3c191b	ASV1942	Other protists	Eukaryota	NA	NA	NA	NA	NA	NA	NA	NA
149df7f8bfd10532c1e6b800abe79c40	ASV1943	Other protists	Eukaryota	TSAR	Alveolata	Dinoflagellata	Dinophyceae	NA	NA	NA	NA
14a438c1c23b272a89ed9ffbc6c87b4e	ASV1944	Other protists	Eukaryota	TSAR	Rhizaria	Cercozoa	Chlorarachniophyceae	Chlorarachnida	Chlorarachnida_X	Chlorarachnion	Chlorarachnion_reptans
14a4bde4ddfb6a8b1862c8a8f8873cc7	ASV1945	Parasites	Eukaryota	TSAR	Alveolata	Dinoflagellata	Syndiniales	Dino-Group-II	Dino-Group-II-Clade-1	Dino-Group-II-Clade-1_X	Dino-Group-II-Clade-1_X_sp.
14a5960b158ec72a804cfd438bba593d	ASV1946	Mixotrophic protists	Eukaryota	TSAR	Alveolata	Ciliophora	Spirotrichea	Oligotrichida	Strombidiidae	Strombidiidae_X	Strombidiidae_X_sp.
14abefbc21052e7b185dbd93b4a54ac5	ASV1947	Other protists	Eukaryota	TSAR	NA	NA	NA	NA	NA	NA	NA
14ad3997c2f02d6a461a3ba571d8afde	ASV1948	Other protists	Eukaryota	Archaeplastida	NA	NA	NA	NA	NA	NA	NA
14adfd5f857a4afb90e310f6aaae2ba1	ASV1949	Parasites	Eukaryota	TSAR	Stramenopiles	Gyrista	Peronosporomycetes	Peronosporomycetes_X	Peronosporales	NA	NA
14b1c34005d538c5a476d5ef03bf8ada	ASV1950	Parasites	Eukaryota	TSAR	Alveolata	Perkinsea	Perkinsida	Perkinsida_X	Perkinsidae	Perkinsus	NA
14b2cfcba3af0956ff8d89b48c467963	ASV1951	Other protists	Eukaryota	Archaeplastida	Chlorophyta	Chlorophyta_X	NA	NA	NA	NA	NA
14b3d3cd575d7c15b3f4253aa1bdb9f2	ASV1952	Heterotrophic protists	Eukaryota	Excavata	Discoba	Euglenozoa	Diplonemea	Diplonemida	Eupelagonemidae	Eupelagonemidae_X	Eupelagonemidae_X_sp.
14b5fc2d5bb4381b8e77c36e04cca383	ASV1953	Other metazoans	Eukaryota	Obazoa	Opisthokonta	NA	NA	NA	NA	NA	NA
14b90745f2e3cd70e3312d3e62ff2866	ASV1954	Other protists	Eukaryota	TSAR	Rhizaria	Radiolaria	Acantharea	NA	NA	NA	NA
14b9fd346025271b104f273ef39d2e88	ASV1955	Heterotrophic protists	Eukaryota	TSAR	Rhizaria	Radiolaria	RAD-A	RAD-A_X	RAD-A_Xe	RAD-A_Xe_X	RAD-A_Xe_X_sp.
14c0cb4857c298f09f86d0dea675c2d1	ASV1956	Parasites	Eukaryota	Obazoa	Opisthokonta	Fungi	Chytridiomycota	Spizellomycetales	Spizellomycetales_X	Spizellomycetales_XX	Spizellomycetales_XX_sp.
14c2381614d6bde0406a6dde51d168e1	ASV1957	Other protists	Eukaryota	TSAR	NA	NA	NA	NA	NA	NA	NA
14c55d31bb6fe4a868ccd94e886ed5c7	ASV1958	Other protists	Eukaryota	TSAR	Alveolata	Dinoflagellata	Dinophyceae	NA	NA	NA	NA
14d45798b48a0ed5e60503bbd9a3c7ba	ASV1959	Other protists	Eukaryota	TSAR	Stramenopiles	Bigyra	NA	NA	NA	NA	NA
14d6320fac9d630969bd1b4b78f1d85f	ASV1960	Other protists	Eukaryota	TSAR	Stramenopiles	Gyrista	NA	NA	NA	NA	NA
14d677058d8a8470e9b02b02456ba81d	ASV1961	Parasites	Eukaryota	TSAR	Alveolata	Dinoflagellata	Syndiniales	Dino-Group-II	Dino-Group-II_X	Dino-Group-II_XX	Dino-Group-II_XX_sp.
14d9f1ce59cc9d323759fde5aa91ea6b	ASV1962	Copepods	Eukaryota	Obazoa	Opisthokonta	Metazoa	Arthropoda	Crustacea	Maxillopoda	Stenopontius	Stenopontius_sp.
14da934e09e915dc2f79cbe82d76c007	ASV1963	Heterotrophic protists	Eukaryota	TSAR	Alveolata	Ciliophora	Spirotrichea	Choreotrichida-Tintinnina	Tintinnidae	Tintinnidae_X	Tintinnidae_X_sp.
14db8dd96cabf71aca5cae8189c27114	ASV1964	Other protists	Eukaryota	Haptista	Haptophyta	Haptophyta_X	Prymnesiophyceae	NA	NA	NA	NA
14debf7ce48e067657cac4fc2c35e9d7	ASV1965	Other protists	Eukaryota	TSAR	Alveolata	NA	NA	NA	NA	NA	NA
14df9d1efb00edb11ea1a43a2ecec830	ASV1966	Parasites	Eukaryota	TSAR	Alveolata	Dinoflagellata	Syndiniales	Dino-Group-I	Dino-Group-I-Clade-8	Dino-Group-I-Clade-8_X	Dino-Group-I-Clade-8_X_sp.
14e00ae6724fed97b5d477065afc93df	ASV1967	Other protists	Eukaryota	NA	NA	NA	NA	NA	NA	NA	NA
14e1c6898ab884e5ae095c435c19bad7	ASV1968	Other protists	Eukaryota	Archaeplastida	NA	NA	NA	NA	NA	NA	NA
14e48d53a86b4150fb6a7a4cbb6f3f60	ASV1969	Parasites	Eukaryota	TSAR	Rhizaria	Cercozoa	Endomyxa-Ascetosporea	Paradinida	Paradinidae	Paradinium	Paradinium_poucheti
14e4feedba225a3af10a4c2d14f86f9f	ASV1970	Autotrophic protists	Eukaryota	Archaeplastida	Chlorophyta	Chlorophyta_X	Mamiellophyceae	Dolichomastigales	Crustomastigaceae	Crustomastigaceae-AB	Crustomastigaceae-AB_sp.
14e7bb88a92367282b210f160f01d373	ASV1971	Heterotrophic protists	Eukaryota	TSAR	Rhizaria	Radiolaria	Polycystinea	Spumellaria	Euchitoniidae	NA	NA
14e7e75563cb733c4efc3121ecb34631	ASV1972	Mixotrophic protists	Eukaryota	Haptista	Haptophyta	Haptophyta_X	Prymnesiophyceae	Prymnesiales	Chrysochromulinaceae	Chrysochromulina	Chrysochromulina_sp.
14e9c3918d488d264524e3243bc96a46	ASV1973	Parasites	Eukaryota	TSAR	Alveolata	Dinoflagellata	Syndiniales	Dino-Group-II	Dino-Group-II-Clade-15	Dino-Group-II-Clade-15_X	Dino-Group-II-Clade-15_X_sp.
14eccfa012cefcaece27e3482fbd4752	ASV1974	Heterotrophic protists	Eukaryota	Amoebozoa	Discosea	Discosea_X	Flabellinia	Vannellida	Vannellidae	Vannella	Vannella_sp.
14f5eea246ca40a9db4619c2b9632038	ASV1975	Parasites	Eukaryota	TSAR	Alveolata	Dinoflagellata	Dinophyceae	Peridiniales	Blastodiniaceae	Blastodinium	NA
14fa39c14cd9110ca77c52481a794282	ASV1976	Other protists	Eukaryota	TSAR	Alveolata	Dinoflagellata	NA	NA	NA	NA	NA
14fb0e85a1743fe4d97b4289e7c5efbc	ASV1977	Other protists	Eukaryota	TSAR	Stramenopiles	Gyrista	NA	NA	NA	NA	NA
14fb6fad5a6731864fe5f0333b403357	ASV1978	Mixotrophic protists	Eukaryota	TSAR	Alveolata	Dinoflagellata	Dinophyceae	Peridiniales	Heterocapsaceae	Heterocapsa	NA
14fc3d39765b0566edb05fc943880f00	ASV1979	Heterotrophic protists	Eukaryota	Excavata	Discoba	Euglenozoa	Diplonemea	Diplonemida	Eupelagonemidae	Eupelagonemidae_X	Eupelagonemidae_X_sp.
14fc4a0e094ce43a4c65fb95053af03a	ASV1980	Other protists	Eukaryota	NA	NA	NA	NA	NA	NA	NA	NA
150d7e961cf7d10b4d32b4e7c800b503	ASV1981	Other protists	Eukaryota	TSAR	Alveolata	NA	NA	NA	NA	NA	NA
150fdb76ec39c052f0af3c6e0e0a81bb	ASV1982	Other protists	Eukaryota	Archaeplastida	NA	NA	NA	NA	NA	NA	NA
151174314904be9dacf9af97161f4d6d	ASV1983	Autotrophic protists	Eukaryota	TSAR	Stramenopiles	Gyrista	Chrysophyceae	Ochromonadales	NA	NA	NA
1513fb5d4ae3b5244ffc6c176dd2c686	ASV1984	Parasites	Eukaryota	TSAR	Alveolata	Dinoflagellata	Syndiniales	Dino-Group-II	NA	NA	NA
1514d711125cd23276f5366eb3e022f0	ASV1985	Other protists	Eukaryota	NA	NA	NA	NA	NA	NA	NA	NA
151700829a394d8d74049ca2719d13b1	ASV1986		Eukaryota	Archaeplastida	Streptophyta	Streptophyta_X	NA	NA	NA	NA	NA
151b90754ffa5cdb6054e6787afa730f	ASV1987		Eukaryota	Archaeplastida	Streptophyta	Streptophyta_X	NA	NA	NA	NA	NA
1521ccb3eb843cf6d897ab1f4845834e	ASV1988	Heterotrophic protists	Eukaryota	Archaeplastida	Picozoa	Picozoa_X	Picozoa_XX	Picozoa_XXX	Picozoa_XXXX	Picozoa_XXXXX	Picozoa_XXXXX_sp.
1523f637a69bf8bf2ad3425cfb3cfb07	ASV1989	Heterotrophic protists	Eukaryota	TSAR	Rhizaria	Radiolaria	Acantharea	Acantharea_4	Acantharea_4a	Acantharea_4a_X	Acantharea_4a_X_sp.
1524a9b9294beb526d23cca6cfd9c7e2	ASV1990	Mixotrophic protists	Eukaryota	TSAR	Alveolata	Dinoflagellata	Dinophyceae	Gymnodiniales	Kareniaceae	Karlodinium	Karlodinium_sp.
15256e69a537ea371dcfb95d0f755055	ASV1991	Parasites	Eukaryota	TSAR	Alveolata	Dinoflagellata	Syndiniales	Dino-Group-II	NA	NA	NA
1525c5254bda965424bcdd0b357ef6fd	ASV1992	Other protists	Eukaryota	Excavata	Discoba	Euglenozoa	NA	NA	NA	NA	NA
152d5b6de2067554f3375bc41bc4058c	ASV1993	Parasites	Eukaryota	TSAR	Alveolata	Dinoflagellata	Syndiniales	Dino-Group-II	Dino-Group-II-Clade-23	Dino-Group-II-Clade-23_X	Dino-Group-II-Clade-23_X_sp.
152ff4fbc5d2f3845dd13be8c3604915	ASV1994	Other metazoans	Eukaryota	Obazoa	Opisthokonta	NA	NA	NA	NA	NA	NA
1530b79768f04186a635dde456709b6b	ASV1995	Other protists	Eukaryota	TSAR	Alveolata	Dinoflagellata	Dinophyceae	NA	NA	NA	NA
153973ffb866a564aac3425de324b2bd	ASV1996	Heterotrophic protists	Eukaryota	Excavata	Discoba	Euglenozoa	Diplonemea	Diplonemida	Eupelagonemidae	Eupelagonemidae_X	Eupelagonemidae_X_sp.
153cca1502f48f4f596bf4a1aeea68ac	ASV1997	Parasites	Eukaryota	TSAR	Alveolata	Dinoflagellata	Syndiniales	Dino-Group-II	Dino-Group-II-Clade-1	Dino-Group-II-Clade-1_X	Dino-Group-II-Clade-1_X_sp.
153e32142fc4889f1c95f688efe84a95	ASV1998	Other protists	Eukaryota	TSAR	Alveolata	Dinoflagellata	Dinophyceae	NA	NA	NA	NA
153f2b4ac2fd06cf165e641e9699b206	ASV1999	Other protists	Eukaryota	TSAR	NA	NA	NA	NA	NA	NA	NA
[truncated: 22,068 more rows]

## Sheet: 16S
ID	ASV	Category	Kingdom	Phylum	Class	Order	Family	Genus	Species
00006f0784f7dbb2f162408abb6da629	bASV1	Heterotrophic	Bacteria	Proteobacteria	Gammaproteobacteria	Vibrionales	Vibrionaceae	Vibrio	NA
000094731d4984ed41435a1bf65b7ef2	bASV2	Heterotrophic	Bacteria	Proteobacteria	Gammaproteobacteria	HOC36	HOC36	HOC36	Candidatus_Thioglobus
0001a3c11fcef1b1b8f4c72942efbbac	bASV3	Autotrophic	Bacteria	Cyanobacteria	Cyanobacteriia	Synechococcales	Cyanobiaceae	Cyanobium_PCC-6307	NA
0001ceef5162e6d689ef30418cfcc164	bASV4	Heterotrophic	Bacteria	Myxococcota	Myxococcia	Myxococcales	Myxococcaceae	P3OB-42	uncultured_bacterium
000235534662df05bb30219a4b978dac	bASV5	Heterotrophic	Bacteria	Proteobacteria	Gammaproteobacteria	SAR86_clade	SAR86_clade	SAR86_clade	NA
0003aeafc4bc0522877d4804829e65b7	bASV6	Heterotrophic	Archaea	Crenarchaeota	Nitrososphaeria	Nitrosopumilales	Nitrosopumilaceae	Candidatus_Nitrosopelagicus	marine_metagenome
0003b46ae196127658c07aeb11b36b1a	bASV7	Heterotrophic	Bacteria	Proteobacteria	Gammaproteobacteria	Thiomicrospirales	Thioglobaceae	SUP05_cluster	NA
00065c7f5701f8db77fc2c50a1204c71	bASV8	Autotrophic	Bacteria	Cyanobacteria	Cyanobacteriia	Chloroplast	Chloroplast	Chloroplast	Prasinoderma_coloniale
0006da4e1ff162826badd8bdcfaf9dfe	bASV9	Autotrophic	Bacteria	Cyanobacteria	Cyanobacteriia	Chloroplast	Chloroplast	Chloroplast	Prasinoderma_coloniale
0006fe6033cca4da30ea5ce9cba446f0	bASV10	Heterotrophic	Bacteria	Planctomycetota	Pla3_lineage	Pla3_lineage	Pla3_lineage	Pla3_lineage	uncultured_Planctomycetaceae
00076aabe6ce3559356933e80216276e	bASV11	Heterotrophic	Bacteria	Actinobacteriota	Acidimicrobiia	Actinomarinales	Actinomarinaceae	Candidatus_Actinomarina	Candidatus_Actinomarina
0008eaa2273f0f3b5fe8c23dfa8526b1	bASV12	Heterotrophic	Bacteria	Proteobacteria	Gammaproteobacteria	Burkholderiales	Comamonadaceae	Comamonas	NA
000a447c157584b318d870dc0196efd4	bASV13	Heterotrophic	Bacteria	Proteobacteria	Alphaproteobacteria	SAR11_clade	Clade_I	NA	NA
000a66cff5943a00e40e453d964239d0	bASV14	Autotrophic	Bacteria	Cyanobacteria	Cyanobacteriia	Chloroplast	Chloroplast	Chloroplast	NA
000a6b7e4b5edd939b79a3c07e8189b3	bASV15	Heterotrophic	Bacteria	Marinimicrobia_(SAR406_clade)	Marinimicrobia_(SAR406_clade)	Marinimicrobia_(SAR406_clade)	Marinimicrobia_(SAR406_clade)	Marinimicrobia_(SAR406_clade)	NA
000c6171b909c7ecbbd79e4ba4d0f30f	bASV16	Heterotrophic	Bacteria	Proteobacteria	Alphaproteobacteria	SAR11_clade	NA	NA	NA
000eeb26b4e98a14dfe0abf01b8c6c05	bASV17	Heterotrophic	Bacteria	PAUC34f	PAUC34f	PAUC34f	PAUC34f	PAUC34f	NA
000f74be813d1cc6c9c8ae08b1db40da	bASV18	Heterotrophic	Bacteria	Verrucomicrobiota	Verrucomicrobiae	Opitutales	Puniceicoccaceae	MB11C04_marine_group	NA
00112013f6b1404a326a7077b7c1dcd5	bASV19	Heterotrophic	Bacteria	Bacteroidota	Bacteroidia	Cytophagales	Cyclobacteriaceae	Marinoscillum	uncultured_Flammeovirgaceae
0012382948b0b5cfa2cf5583c29a7687	bASV20	Heterotrophic	Bacteria	Proteobacteria	Alphaproteobacteria	Puniceispirillales	SAR116_clade	SAR116_clade	uncultured_proteobacterium
00155f2925098b91a61666b568a3a9b7	bASV21	Heterotrophic	Bacteria	Patescibacteria	Gracilibacteria	JGI_0000069-P22	JGI_0000069-P22	JGI_0000069-P22	uncultured_marine
0016396d66051ede368dc7c9d786b482	bASV22	Heterotrophic	Bacteria	Marinimicrobia_(SAR406_clade)	Marinimicrobia_(SAR406_clade)	Marinimicrobia_(SAR406_clade)	Marinimicrobia_(SAR406_clade)	Marinimicrobia_(SAR406_clade)	uncultured_marine
00180b3b3075e3ac19806329a5aa8531	bASV23	Heterotrophic	Bacteria	Verrucomicrobiota	Verrucomicrobiae	Arctic97B-4_marine_group	Arctic97B-4_marine_group	Arctic97B-4_marine_group	uncultured_verrucomicrobium
00181fb4d864fead730e5ab64f6d7bc3	bASV24	Heterotrophic	Bacteria	Bacteroidota	Bacteroidia	Flavobacteriales	Flavobacteriaceae	NS2b_marine_group	NA
00198b04a418d6e05a681c82a2fd4da4	bASV25	Heterotrophic	Bacteria	Marinimicrobia_(SAR406_clade)	Marinimicrobia_(SAR406_clade)	Marinimicrobia_(SAR406_clade)	Marinimicrobia_(SAR406_clade)	Marinimicrobia_(SAR406_clade)	hydrothermal_vent
001b339ab808350f8276a6106a92c66d	bASV26	Heterotrophic	Bacteria	Bacteroidota	Bacteroidia	Flavobacteriales	Cryomorphaceae	uncultured	NA
001b411186d578e2f943349ce20ad2e6	bASV27	Heterotrophic	Bacteria	Nitrospinota	Nitrospinia	Nitrospinales	Nitrospinaceae	Nitrospina	NA
001bae2608436a4f8c299b4e05b46945	bASV28	Heterotrophic	Archaea	Crenarchaeota	Nitrososphaeria	Nitrosopumilales	Nitrosopumilaceae	Nitrosopumilaceae	NA
001c19083a60b62413c179cc3de83d2d	bASV29	Heterotrophic	Bacteria	Marinimicrobia_(SAR406_clade)	Marinimicrobia_(SAR406_clade)	Marinimicrobia_(SAR406_clade)	Marinimicrobia_(SAR406_clade)	Marinimicrobia_(SAR406_clade)	NA
001ce4f568911fc8b75990c982ea75ed	bASV30	Heterotrophic	Bacteria	Bdellovibrionota	Bdellovibrionia	Bdellovibrionales	Bdellovibrionaceae	Bdellovibrio	uncultured_organism
001cebf8c6e5fa71579aafd689ba211a	bASV31	Heterotrophic	Bacteria	Chloroflexi	Dehalococcoidia	SAR202_clade	SAR202_clade	SAR202_clade	uncultured_bacterium
001d68c01a1599e332c04c04bbd187a5	bASV32	Heterotrophic	Bacteria	Proteobacteria	Alphaproteobacteria	Rhodospirillales	Magnetospiraceae	uncultured	uncultured_deep-sea
001f62c1c495f76a7bd32df3a76fad98	bASV33	Autotrophic	Bacteria	Cyanobacteria	Cyanobacteriia	Synechococcales	Cyanobiaceae	Prochlorococcus_MIT9313	NA
001fbd67c24b445e58c249bd7170c926	bASV34	Heterotrophic	Bacteria	Marinimicrobia_(SAR406_clade)	Marinimicrobia_(SAR406_clade)	Marinimicrobia_(SAR406_clade)	Marinimicrobia_(SAR406_clade)	Marinimicrobia_(SAR406_clade)	metagenome
00232f374cfc930f3fffbaef0d0c6d80	bASV35	Heterotrophic	Bacteria	Proteobacteria	Gammaproteobacteria	HgCo23	HgCo23	HgCo23	NA
002528ef51fe581613ff99ddea0c8eb0	bASV36	Heterotrophic	Bacteria	Bacteroidota	Bacteroidia	Flavobacteriales	Flavobacteriaceae	NS2b_marine_group	metagenome
0026c245c187660dad81bea8aa6c4aeb	bASV37	Heterotrophic	Bacteria	Proteobacteria	Alphaproteobacteria	SAR11_clade	Clade_I	Clade_Ia	NA
002851a0be6cae95f8e7c1d471fef6bd	bASV38	Heterotrophic	Bacteria	Proteobacteria	Gammaproteobacteria	NA	NA	NA	NA
0029d6fefeaefb011e9e1a55934ac2b7	bASV39	Heterotrophic	Bacteria	Myxococcota	Polyangia	Nannocystales	Nannocystaceae	uncultured	NA
002b2305e6db141c3de122f42453c085	bASV40	Heterotrophic	Bacteria	SAR324_clade(Marine_group_B)	SAR324_clade(Marine_group_B)	SAR324_clade(Marine_group_B)	SAR324_clade(Marine_group_B)	SAR324_clade(Marine_group_B)	NA
002dfc489cf17ed613d69726292dd45d	bASV41	Heterotrophic	Archaea	Crenarchaeota	Nitrososphaeria	Nitrosopumilales	Nitrosopumilaceae	Nitrosopumilaceae	uncultured_marine
002e66c1cc474ec36d6a7bb8ad3b96ba	bASV42	Heterotrophic	Bacteria	Chloroflexi	Dehalococcoidia	SAR202_clade	SAR202_clade	SAR202_clade	uncultured_bacterium
002f58cc3e0aee6cd060ff4e7ac2287e	bASV43	Heterotrophic	Bacteria	Proteobacteria	Alphaproteobacteria	Rhodobacterales	Rhodobacteraceae	NA	NA
00308bc86faf70e72c9e4b3cdf196a40	bASV44	Heterotrophic	Archaea	Nanoarchaeota	Nanoarchaeia	Woesearchaeales	GW2011_GWC1_47_15	GW2011_GWC1_47_15	Candidatus_Pacearchaeota
0030f1c4f3257ae892984222bcc161a4	bASV45	Heterotrophic	Bacteria	Proteobacteria	Gammaproteobacteria	Thiomicrospirales	Thioglobaceae	NA	NA
003200f281037ad4cb913469f759cda0	bASV46	Heterotrophic	Bacteria	Proteobacteria	Alphaproteobacteria	Defluviicoccales	uncultured	uncultured	NA
003478f86ee99443c20b72108bac357d	bASV47	Heterotrophic	Bacteria	Desulfobacterota	Desulfuromonadia	PB19	PB19	PB19	uncultured_bacterium
00376c3a05d3fe7247f126a0a1421664	bASV48	Heterotrophic	Bacteria	Proteobacteria	Alphaproteobacteria	SAR11_clade	NA	NA	NA
00388366b55dd4edf42cc2ecacc844d1	bASV49	Heterotrophic	Bacteria	Bdellovibrionota	Bdellovibrionia	Bdellovibrionales	Bdellovibrionaceae	OM27_clade	uncultured_delta
0039452dee73d1fb56ed489854164e95	bASV50	Heterotrophic	Archaea	Nanoarchaeota	Nanoarchaeia	Woesearchaeales	SCGC_AAA011-D5	SCGC_AAA011-D5	uncultured_euryarchaeote
003a0a3a59f60ec24dc46046c641e766	bASV51	Heterotrophic	Bacteria	Bacteroidota	Bacteroidia	Flavobacteriales	Flavobacteriaceae	NS5_marine_group	NA
003a2a1cde54dd65a7e25e9112f6f41c	bASV52	Autotrophic	Bacteria	Cyanobacteria	Cyanobacteriia	Chloroplast	Chloroplast	Chloroplast	NA
003b85a5d075f5c317d1c2b1f043f645	bASV53	Heterotrophic	Bacteria	Proteobacteria	Gammaproteobacteria	SAR86_clade	SAR86_clade	SAR86_clade	NA
003b86517af02558c5329605de15f691	bASV54	Heterotrophic	Bacteria	Proteobacteria	Gammaproteobacteria	Arenicellales	Arenicellaceae	uncultured	uncultured_bacterium
003be528349c7a66a536946727c88cf9	bASV55	Heterotrophic	Bacteria	Acidobacteriota	Vicinamibacteria	Vicinamibacterales	Vicinamibacteraceae	Vicinamibacteraceae	NA
003d5618cb7ed464e9b344c12f054972	bASV56	Heterotrophic	Bacteria	Verrucomicrobiota	Verrucomicrobiae	Verrucomicrobiales	DEV007	DEV007	NA
003df8b87a563114a2910fd47ed910ec	bASV57	Heterotrophic	Bacteria	Proteobacteria	Alphaproteobacteria	Rhizobiales	Stappiaceae	Stappiaceae	uncultured_bacterium
003e98559c23e38f51b338dfb9da0d96	bASV58	Heterotrophic	Bacteria	SAR324_clade(Marine_group_B)	SAR324_clade(Marine_group_B)	SAR324_clade(Marine_group_B)	SAR324_clade(Marine_group_B)	SAR324_clade(Marine_group_B)	SAR324_cluster
0041be2fb42dccdfec84583c1e783587	bASV59	Heterotrophic	Bacteria	Proteobacteria	Gammaproteobacteria	Thiomicrospirales	Thioglobaceae	SUP05_cluster	gamma_proteobacterium
0041dde1d4e1cf84d66d5e89c0c0ec4f	bASV60	Heterotrophic	Bacteria	Proteobacteria	Alphaproteobacteria	Rickettsiales	S25-593	S25-593	NA
00424daddd58b0af7d2646ce828da719	bASV61	Heterotrophic	Bacteria	Proteobacteria	Alphaproteobacteria	SAR11_clade	Clade_I	Clade_Ib	uncultured_proteobacterium
004297426dcdb4f152a622b2852cf1dc	bASV62	Heterotrophic	Bacteria	Bacteroidota	Bacteroidia	Flavobacteriales	Crocinitomicaceae	Fluviicola	NA
004339415ebc19ebb362f7acfb981bcc	bASV63	Heterotrophic	Bacteria	Chloroflexi	Dehalococcoidia	SAR202_clade	SAR202_clade	SAR202_clade	marine_metagenome
0045102d24517c3b31fa2999223a5202	bASV64	Heterotrophic	Bacteria	Marinimicrobia_(SAR406_clade)	Marinimicrobia_(SAR406_clade)	Marinimicrobia_(SAR406_clade)	Marinimicrobia_(SAR406_clade)	Marinimicrobia_(SAR406_clade)	NA
00467e6220b857baa914e3ec0f7030d5	bASV65	Heterotrophic	Bacteria	Bacteroidota	Bacteroidia	Cytophagales	Cyclobacteriaceae	uncultured	uncultured_Bacteroidetes
0048dc4b5b58183ebe49ef9c23ed0985	bASV66	Heterotrophic	Bacteria	Proteobacteria	Gammaproteobacteria	Thiohalorhabdales	Thiohalorhabdaceae	uncultured	NA
004c518545aa21523864c0ad0c6dba43	bASV67	Heterotrophic	Bacteria	Proteobacteria	Gammaproteobacteria	KI89A_clade	KI89A_clade	KI89A_clade	obligately_oligotrophic
004ca648f62321a6ec69ee0bd572eac6	bASV68	Heterotrophic	Bacteria	Hydrogenedentes	Hydrogenedentia	Hydrogenedentiales	Hydrogenedensaceae	Hydrogenedensaceae	uncultured_bacterium
004df6318adef99fc6c11b0600617b8f	bASV69	Heterotrophic	Bacteria	Proteobacteria	Gammaproteobacteria	Alteromonadales	Alteromonadaceae	Aestuariibacter	uncultured_Alteromonadaceae
004ef5f0b061f934b459cc4664a2088e	bASV70	Heterotrophic	Bacteria	Bdellovibrionota	Oligoflexia	Oligoflexales	uncultured	uncultured	uncultured_bacterium
004f8b47e3707c8deba47f96ace386d0	bASV71	Autotrophic	Bacteria	Cyanobacteria	Cyanobacteriia	Chloroplast	Chloroplast	Chloroplast	NA
004f91f594836a929f7bf07a3ad054b8	bASV72	Heterotrophic	Bacteria	Verrucomicrobiota	Verrucomicrobiae	Pedosphaerales	Pedosphaeraceae	SCGC_AAA164-E04	uncultured_Verrucomicrobia
004fd8b604cb970c69f444d62234e7e2	bASV73	Heterotrophic	Bacteria	Bacteroidota	Bacteroidia	Chitinophagales	uncultured	uncultured	uncultured_Sphingobacteriia
00502e6f106a596b97d74a1f8ae3cb31	bASV74	Heterotrophic	Bacteria	SAR324_clade(Marine_group_B)	SAR324_clade(Marine_group_B)	SAR324_clade(Marine_group_B)	SAR324_clade(Marine_group_B)	SAR324_clade(Marine_group_B)	uncultured_bacterium
005117bfb82a9facd3218e5339d060b0	bASV75	Heterotrophic	Bacteria	Proteobacteria	Alphaproteobacteria	Rhodospirillales	AEGEAN-169_marine_group	AEGEAN-169_marine_group	Pelagibacteraceae_bacterium
0052ac7e27e57cd5e7007bc03c3e4b2e	bASV76	Heterotrophic	Bacteria	NA	NA	NA	NA	NA	NA
00542dab33972435c560404cef321650	bASV77	Heterotrophic	Bacteria	Proteobacteria	Gammaproteobacteria	Oceanospirillales	Pseudohongiellaceae	Pseudohongiella	NA
0055826f93ac535d4f851a694d37cc9d	bASV78	Heterotrophic	Bacteria	Actinobacteriota	Acidimicrobiia	Microtrichales	Microtrichaceae	Sva0996_marine_group	metagenome
0057ed7d0cdd576c3301a2b1338b58d4	bASV79	Heterotrophic	Bacteria	Verrucomicrobiota	Verrucomicrobiae	Opitutales	Puniceicoccaceae	MB11C04_marine_group	uncultured_marine
005a43f3b93f2a8d3691ddf5f9c5b5cb	bASV80	Heterotrophic	Bacteria	Verrucomicrobiota	Verrucomicrobiae	Pedosphaerales	Pedosphaeraceae	SCGC_AAA164-E04	uncultured_bacterium
005c5e2dd14bb2cc921cb603ee682724	bASV81	Heterotrophic	Bacteria	Proteobacteria	Gammaproteobacteria	Alteromonadales	Alteromonadaceae	Alteromonas	NA
005d10bbe7b47a19d632d5892e25088a	bASV82	Heterotrophic	Bacteria	Proteobacteria	Alphaproteobacteria	SAR11_clade	Clade_I	Clade_Ia	NA
005d4e3cd4aded60c6d8a36916495e33	bASV83	Heterotrophic	Bacteria	Proteobacteria	Alphaproteobacteria	SAR11_clade	Clade_II	Clade_II	NA
005d5d9591836c66999c4638a5f85359	bASV84	Heterotrophic	Bacteria	Proteobacteria	Alphaproteobacteria	SAR11_clade	Clade_II	Clade_II	NA
005d70a0d0060031ad4e92c8efd191ec	bASV85	Heterotrophic	Bacteria	Actinobacteriota	Acidimicrobiia	Actinomarinales	Actinomarinaceae	Candidatus_Actinomarina	uncultured_SAR432
005dd0ec5029d9472d3fd08243461fd6	bASV86	Heterotrophic	Bacteria	Planctomycetota	Phycisphaerae	Phycisphaerales	Phycisphaeraceae	Phycisphaera	uncultured_Planctomycetales
005ee65c850b44aa6bca3721d1bd79c2	bASV87	Heterotrophic	Bacteria	Marinimicrobia_(SAR406_clade)	Marinimicrobia_(SAR406_clade)	Marinimicrobia_(SAR406_clade)	Marinimicrobia_(SAR406_clade)	Marinimicrobia_(SAR406_clade)	uncultured_bacterium
005f02de3d2003cbe012678968c65aec	bASV88	Heterotrophic	Bacteria	Proteobacteria	Gammaproteobacteria	HOC36	HOC36	HOC36	marine_metagenome
0060e226c6bc35be0dec3f4041db6265	bASV89	Heterotrophic	Bacteria	Planctomycetota	Planctomycetes	Pirellulales	Pirellulaceae	Blastopirellula	uncultured_bacterium
006109eb962fcb8e45d453182003e2af	bASV90	Heterotrophic	Bacteria	Marinimicrobia_(SAR406_clade)	Marinimicrobia_(SAR406_clade)	Marinimicrobia_(SAR406_clade)	Marinimicrobia_(SAR406_clade)	Marinimicrobia_(SAR406_clade)	uncultured_bacterium
006611670e3c5e112a1d96f3e3752245	bASV91	Heterotrophic	Bacteria	Chloroflexi	Dehalococcoidia	SAR202_clade	SAR202_clade	SAR202_clade	NA
0066403f3574e8775231b3294e8664fc	bASV92	Heterotrophic	Bacteria	Chloroflexi	Dehalococcoidia	SAR202_clade	SAR202_clade	SAR202_clade	marine_metagenome
0068758479cee5410bdce761e2e2449c	bASV93	Heterotrophic	Bacteria	Bacteroidota	Bacteroidia	Chitinophagales	Saprospiraceae	uncultured	uncultured_bacterium
006900af0aacc2afcaa54e83c8f86414	bASV94	Heterotrophic	Bacteria	Marinimicrobia_(SAR406_clade)	Marinimicrobia_(SAR406_clade)	Marinimicrobia_(SAR406_clade)	Marinimicrobia_(SAR406_clade)	Marinimicrobia_(SAR406_clade)	NA
00693e5dcdc224b98ec41e87fe12441e	bASV95	Heterotrophic	Bacteria	Proteobacteria	Alphaproteobacteria	SAR11_clade	Clade_II	Clade_II	SAR11_cluster
006a5d7440e018d3dab6b8f978104079	bASV96	Autotrophic	Bacteria	Cyanobacteria	Cyanobacteriia	Chloroplast	Chloroplast	Chloroplast	NA
006afb2626ed30f7cfea62a53925e6d1	bASV97	Heterotrophic	Bacteria	Verrucomicrobiota	Verrucomicrobiae	Opitutales	Puniceicoccaceae	MB11C04_marine_group	marine_metagenome
006b17c17b70393917153392f29336ad	bASV98	Heterotrophic	Bacteria	Proteobacteria	Gammaproteobacteria	HOC36	HOC36	HOC36	marine_metagenome
006f13cfdb5335c7be74d99a6c1c9845	bASV99	Heterotrophic	Bacteria	Proteobacteria	Gammaproteobacteria	Alteromonadales	Alteromonadaceae	Alteromonas	Alteromonas_macleodii
006fc89e41ffce58c7b745d6b23a32cb	bASV100	Heterotrophic	Bacteria	Marinimicrobia_(SAR406_clade)	Marinimicrobia_(SAR406_clade)	Marinimicrobia_(SAR406_clade)	Marinimicrobia_(SAR406_clade)	Marinimicrobia_(SAR406_clade)	uncultured_bacterium
00701da6501cde6619aef34e897b5d44	bASV101	Heterotrophic	Bacteria	Marinimicrobia_(SAR406_clade)	Marinimicrobia_(SAR406_clade)	Marinimicrobia_(SAR406_clade)	Marinimicrobia_(SAR406_clade)	Marinimicrobia_(SAR406_clade)	NA
0070506742b27a4a685c7ea1d8fb5514	bASV102	Autotrophic	Bacteria	Cyanobacteria	Cyanobacteriia	Synechococcales	Cyanobiaceae	Prochlorococcus_MIT9313	NA
0070c23721a7fe7a5447b82b41897bc4	bASV103	Heterotrophic	Bacteria	Desulfobacterota	Desulfuromonadia	PB19	PB19	PB19	uncultured_marine
0070f3b300214879f818e520326f67e1	bASV104	Heterotrophic	Bacteria	Bacteroidota	Bacteroidia	Flavobacteriales	Flavobacteriaceae	Tenacibaculum	Cytophaga_sp.
00724c852d59835167086de990ceff80	bASV105	Heterotrophic	Bacteria	Marinimicrobia_(SAR406_clade)	Marinimicrobia_(SAR406_clade)	Marinimicrobia_(SAR406_clade)	Marinimicrobia_(SAR406_clade)	Marinimicrobia_(SAR406_clade)	unidentified_marine
00736f36fc243c3dbb90b64e37ffe490	bASV106	Autotrophic	Bacteria	Cyanobacteria	Cyanobacteriia	Synechococcales	Cyanobiaceae	NA	NA
00751aa579642876b85d3f5bfa280c50	bASV107	Autotrophic	Bacteria	Cyanobacteria	Cyanobacteriia	Synechococcales	Cyanobiaceae	Prochlorococcus_MIT9313	NA
00783229b8e2361ba37234f5a43e50c2	bASV108	Heterotrophic	Bacteria	Verrucomicrobiota	Kiritimatiellae	WCHB1-41	WCHB1-41	WCHB1-41	NA
00794328e1c7aa220e79c94a1bc589b1	bASV109	Heterotrophic	Bacteria	SAR324_clade(Marine_group_B)	SAR324_clade(Marine_group_B)	SAR324_clade(Marine_group_B)	SAR324_clade(Marine_group_B)	SAR324_clade(Marine_group_B)	uncultured_bacterium
007988f2ece3b03450ef5ce3876ecff5	bASV110	Heterotrophic	Bacteria	Planctomycetota	Phycisphaerae	Phycisphaerales	Phycisphaeraceae	uncultured	uncultured_bacterium
0079e860fd3544274f4003f24e1cc4e5	bASV111	Heterotrophic	Archaea	Thermoplasmatota	Thermoplasmata	Marine_Group_II	Marine_Group_II	Marine_Group_II	marine_metagenome
007a2e623003cc574f6d06c3eab90630	bASV112	Heterotrophic	Bacteria	Chloroflexi	Dehalococcoidia	SAR202_clade	SAR202_clade	SAR202_clade	marine_metagenome
007a8afa37c4131b87f35d2a15f2157f	bASV113	Heterotrophic	Bacteria	NA	NA	NA	NA	NA	NA
007b88bc01d60208842e116d2b7ec475	bASV114	Heterotrophic	Bacteria	Proteobacteria	Alphaproteobacteria	Rickettsiales	S25-593	S25-593	NA
007c107191ab0fd84e69ca6835f9ca2b	bASV115	Heterotrophic	Bacteria	Proteobacteria	Gammaproteobacteria	SAR86_clade	SAR86_clade	SAR86_clade	marine_metagenome
007ca9e501762fd86f058c1b21fc06c7	bASV116	Heterotrophic	Bacteria	Proteobacteria	Alphaproteobacteria	Parvibaculales	PS1_clade	PS1_clade	NA
007d4b7145271d7a991afdb28413aecb	bASV117	Heterotrophic	Bacteria	Proteobacteria	Alphaproteobacteria	SAR11_clade	Clade_II	Clade_II	NA
007e0febe32df9f3544f6c84da5019ab	bASV118	Autotrophic	Bacteria	Cyanobacteria	Cyanobacteriia	Chloroplast	Chloroplast	Chloroplast	uncultured_prymnesiophyte
007e6aeba9259eb5be00a65305804de7	bASV119	Heterotrophic	Bacteria	Planctomycetota	Planctomycetes	Pirellulales	Pirellulaceae	Rhodopirellula	uncultured_planctomycete
00821a71b99ef84434e138ad92c02b13	bASV120	Heterotrophic	Bacteria	Planctomycetota	Planctomycetes	Pirellulales	Pirellulaceae	uncultured	NA
00836ae4bf4202e6b2c7fc388fdf0c3e	bASV121	Heterotrophic	Bacteria	Proteobacteria	Alphaproteobacteria	SAR11_clade	Clade_I	Clade_Ia	NA
0083968cbdea0ac48e9a727c86466a16	bASV122	Heterotrophic	Bacteria	Proteobacteria	Alphaproteobacteria	SAR11_clade	Clade_II	Clade_II	NA
00839976b3839ec891f56b7bd55a34b9	bASV123	Heterotrophic	Bacteria	SAR324_clade(Marine_group_B)	SAR324_clade(Marine_group_B)	SAR324_clade(Marine_group_B)	SAR324_clade(Marine_group_B)	SAR324_clade(Marine_group_B)	marine_metagenome
0086a7a533da23c8eebdcff05ccce44a	bASV124	Heterotrophic	Archaea	Thermoplasmatota	Thermoplasmata	Marine_Group_II	Marine_Group_II	Marine_Group_II	marine_metagenome
00873d827c4f032664e46c0d6160158c	bASV125	Heterotrophic	ssigned	NA	NA	NA	NA	NA	NA
008afa1263be726e8220f917760e9315	bASV126	Autotrophic	Bacteria	Cyanobacteria	Cyanobacteriia	Synechococcales	Cyanobiaceae	NA	NA
008c133fdfe19c63729be80d2a7e6f4f	bASV127	Heterotrophic	Bacteria	Chloroflexi	Dehalococcoidia	SAR202_clade	SAR202_clade	SAR202_clade	marine_metagenome
008ca03cefc0cd5c77d862290eec225c	bASV128	Heterotrophic	Archaea	Crenarchaeota	Nitrososphaeria	Nitrosopumilales	Nitrosopumilaceae	Candidatus_Nitrosopelagicus	NA
008d933b5cb65826b11f3b8ac65f29da	bASV129	Heterotrophic	Bacteria	Bacteroidota	Bacteroidia	Cytophagales	Flammeovirgaceae	uncultured	uncultured_Bacteroidetes
008dbc966dd7e544b4c974d3f847a5d8	bASV130	Heterotrophic	Bacteria	Proteobacteria	Gammaproteobacteria	Thiotrichales	Thiotrichaceae	uncultured	uncultured_marine
008e1fc7a65814ae24425c2bbbeb2eaa	bASV131	Heterotrophic	Bacteria	Proteobacteria	Alphaproteobacteria	SAR11_clade	Clade_III	Clade_III	NA
008e7c1413ee5ed19f28614fc27fad6e	bASV132	Heterotrophic	Bacteria	Chloroflexi	Dehalococcoidia	SAR202_clade	SAR202_clade	SAR202_clade	metagenome
008fb9f1ab6348b3012869a4457faf46	bASV133	Heterotrophic	Bacteria	Proteobacteria	Gammaproteobacteria	SAR86_clade	SAR86_clade	SAR86_clade	NA
00903d8199e3c8734b297ed032b81799	bASV134	Heterotrophic	Bacteria	Proteobacteria	Gammaproteobacteria	Steroidobacterales	Woeseiaceae	Woeseia	NA
0091cdc1464b7b74c36f3fabc6047d30	bASV135	Heterotrophic	Bacteria	Proteobacteria	Alphaproteobacteria	SAR11_clade	Clade_II	Clade_II	uncultured_SAR11
00923a53b73c563b47ea145685948ad1	bASV136	Autotrophic	Bacteria	Cyanobacteria	Cyanobacteriia	Synechococcales	Cyanobiaceae	NA	NA
009257b156ab4a9dd2f0b0dd33100b7e	bASV137	Heterotrophic	Bacteria	Marinimicrobia_(SAR406_clade)	Marinimicrobia_(SAR406_clade)	Marinimicrobia_(SAR406_clade)	Marinimicrobia_(SAR406_clade)	Marinimicrobia_(SAR406_clade)	hydrothermal_vent
0092e10b758da3a7715776227a57a758	bASV138	Heterotrophic	Bacteria	Bacteroidota	Bacteroidia	Flavobacteriales	Crocinitomicaceae	Fluviicola	uncultured_Bacteroidetes
0094ac6a3bc57f030d97937e1b726127	bASV139	Heterotrophic	Bacteria	Proteobacteria	Gammaproteobacteria	SAR86_clade	SAR86_clade	SAR86_clade	marine_metagenome
0095a7065f0767303b701f802bbdd702	bASV140	Heterotrophic	Bacteria	Marinimicrobia_(SAR406_clade)	Marinimicrobia_(SAR406_clade)	Marinimicrobia_(SAR406_clade)	Marinimicrobia_(SAR406_clade)	Marinimicrobia_(SAR406_clade)	uncultured_bacterium
00966f2b8afe3dc61b3bebf8c001ef7e	bASV141	Heterotrophic	Bacteria	Proteobacteria	Alphaproteobacteria	SAR11_clade	Clade_I	Clade_Ib	NA
00966fcc808d9f544f80c6f2807d638c	bASV142	Heterotrophic	Bacteria	Proteobacteria	Gammaproteobacteria	Thiomicrospirales	Thioglobaceae	SUP05_cluster	uncultured_bacterium
009692a5bc25f23277efeed124ac2704	bASV143	Heterotrophic	Bacteria	Verrucomicrobiota	Verrucomicrobiae	Verrucomicrobiales	Rubritaleaceae	Roseibacillus	uncultured_verrucomicrobium
0099f49630826e563a72942ffe3d6053	bASV144	Heterotrophic	Bacteria	Proteobacteria	Gammaproteobacteria	Cellvibrionales	Spongiibacteraceae	Sinobacterium	Sinobacterium_caligoides
009c48e8c17943ae48d7ba0fefc7e000	bASV145	Heterotrophic	Bacteria	Proteobacteria	Alphaproteobacteria	SAR11_clade	Clade_III	Clade_III	alpha_proteobacterium
009d805acce40d8ce328cf5a91166985	bASV146	Heterotrophic	Bacteria	Bacteroidota	Bacteroidia	Flavobacteriales	NS9_marine_group	NS9_marine_group	uncultured_marine
009fb7f0112077c62040104ddd4c1630	bASV147	Heterotrophic	Bacteria	Verrucomicrobiota	Verrucomicrobiae	Opitutales	Puniceicoccaceae	Pelagicoccus	NA
009fe19138cdb3289c0b755548e81f01	bASV148	Heterotrophic	Bacteria	Proteobacteria	Alphaproteobacteria	Rickettsiales	Mitochondria	Mitochondria	uncultured_bacterium
00a040d60ede5a90d5799805b523ac58	bASV149	Heterotrophic	Bacteria	Marinimicrobia_(SAR406_clade)	Marinimicrobia_(SAR406_clade)	Marinimicrobia_(SAR406_clade)	Marinimicrobia_(SAR406_clade)	Marinimicrobia_(SAR406_clade)	metagenome
00a0a347e7e6d3a6f92e36b2fe36434e	bASV150	Heterotrophic	Bacteria	Marinimicrobia_(SAR406_clade)	Marinimicrobia_(SAR406_clade)	Marinimicrobia_(SAR406_clade)	Marinimicrobia_(SAR406_clade)	Marinimicrobia_(SAR406_clade)	metagenome
00a162ac24f0155484a0a6dd32de262e	bASV151	Heterotrophic	Bacteria	Proteobacteria	Alphaproteobacteria	Puniceispirillales	SAR116_clade	SAR116_clade	marine_metagenome
00a1e8527e12db51d0d1dcb08bc6bf86	bASV152	Autotrophic	Bacteria	Cyanobacteria	Cyanobacteriia	Chloroplast	Chloroplast	Chloroplast	NA
00a2cc4c5258c7a7e2cb1806bdd24170	bASV153	Heterotrophic	Bacteria	Proteobacteria	Gammaproteobacteria	SAR86_clade	SAR86_clade	SAR86_clade	NA
00a318b8b76887ed6e515e9f2dc05bef	bASV154	Heterotrophic	Bacteria	Bdellovibrionota	Bdellovibrionia	Bdellovibrionales	Bdellovibrionaceae	OM27_clade	uncultured_marine
00a470d1d4a6a2b897991345ccbf3663	bASV155	Heterotrophic	Bacteria	Fibrobacterota	Fibrobacteria	Fibrobacterales	Fibrobacteraceae	uncultured	uncultured_deep-sea
00a62799f36896f4c24a13b2267b116d	bASV156	Heterotrophic	Bacteria	Campilobacterota	Campylobacteria	Campylobacterales	Arcobacteraceae	uncultured	NA
00a7df198764ae101e6062f834a61179	bASV157	Heterotrophic	Bacteria	Proteobacteria	Gammaproteobacteria	Ectothiorhodospirales	Ectothiorhodospiraceae	uncultured	uncultured_marine
00a82a33cc39fd440d571df405e22a11	bASV158	Heterotrophic	Bacteria	Bacteroidota	Bacteroidia	Flavobacteriales	Flavobacteriaceae	NS5_marine_group	NA
00a941abae4cc34097e0d62bb2ef9f55	bASV159	Heterotrophic	Bacteria	Proteobacteria	Alphaproteobacteria	Rhodobacterales	Rhodobacteraceae	NA	NA
00a9a12065c845a666c93389f3bcd7f7	bASV160	Heterotrophic	Bacteria	Proteobacteria	Gammaproteobacteria	Thiomicrospirales	Thioglobaceae	SUP05_cluster	NA
00a9a33f182b22f4eb88a3fefb2d1232	bASV161	Heterotrophic	Bacteria	Proteobacteria	Alphaproteobacteria	Puniceispirillales	SAR116_clade	SAR116_clade	NA
00ab4b7d3ac8d9e752e81602eb174e59	bASV162	Heterotrophic	Bacteria	Planctomycetota	Planctomycetes	Pirellulales	Pirellulaceae	Blastopirellula	bacterium_SH1-10
00ab4eba45e1454a602ed070b0c793b1	bASV163	Heterotrophic	Bacteria	Proteobacteria	Alphaproteobacteria	Defluviicoccales	uncultured	uncultured	uncultured_deep-sea
00ac1760bd75af047a1c8cff30eee51b	bASV164	Heterotrophic	Bacteria	Bdellovibrionota	Bdellovibrionia	Bdellovibrionales	Bdellovibrionaceae	OM27_clade	uncultured_marine
00ad2ff97b5b35fd752e0a1b914df117	bASV165	Heterotrophic	Bacteria	Verrucomicrobiota	Omnitrophia	Omnitrophales	Omnitrophaceae	Candidatus_Omnitrophus	uncultured_bacterium
00adafa7034ee7b07f5bd891d480701c	bASV166	Heterotrophic	Bacteria	Proteobacteria	Proteobacteria	Proteobacteria	Proteobacteria	Proteobacteria	uncultured_bacterium
00afe701b1530766eaf3636e44e10706	bASV167	Heterotrophic	Bacteria	Marinimicrobia_(SAR406_clade)	Marinimicrobia_(SAR406_clade)	Marinimicrobia_(SAR406_clade)	Marinimicrobia_(SAR406_clade)	Marinimicrobia_(SAR406_clade)	uncultured_bacterium
00aff7cda044a15da3c98858f7ecb4dd	bASV168	Heterotrophic	Bacteria	Proteobacteria	Alphaproteobacteria	Rhodospirillales	AEGEAN-169_marine_group	AEGEAN-169_marine_group	NA
00b0daf5608f17bfe7ec6eedf579d1de	bASV169	Heterotrophic	Bacteria	Bacteroidota	Bacteroidia	Flavobacteriales	NS9_marine_group	NS9_marine_group	uncultured_bacterium
00b215c25054c22452b1b08b3b54178e	bASV170	Heterotrophic	Bacteria	Proteobacteria	Alphaproteobacteria	SAR11_clade	Clade_I	Clade_Ia	NA
00b21987cf1da9ecbeb1015ab0536f55	bASV171	Heterotrophic	Bacteria	Proteobacteria	Alphaproteobacteria	SAR11_clade	Clade_I	Clade_Ib	NA
00b3005d97e441e645aefb2e03fd994d	bASV172	Heterotrophic	Archaea	Thermoplasmatota	Thermoplasmata	Marine_Group_II	Marine_Group_II	Marine_Group_II	uncultured_archaeon
00b86ce23249919768299702d6cb1ce5	bASV173	Autotrophic	Bacteria	Cyanobacteria	Cyanobacteriia	Chloroplast	Chloroplast	Chloroplast	NA
00ba6df0faae6cf9004ec92b4b9d2ba8	bASV174	Heterotrophic	Archaea	Euryarchaeota	Thermococci	Methanofastidiosales	uncultured	uncultured	marine_metagenome
00baca63070718662b6d62754848d185	bASV175	Heterotrophic	ssigned	NA	NA	NA	NA	NA	NA
00bb04dd22933bbf3c43d9a84dfd12dc	bASV176	Heterotrophic	Bacteria	Proteobacteria	Alphaproteobacteria	SAR11_clade	NA	NA	NA
00bcf817fac315578deb255dc4662fd2	bASV177	Heterotrophic	Bacteria	Planctomycetota	OM190	OM190	OM190	OM190	uncultured_bacterium
00bdbac9171b7280950b7ad160c010a8	bASV178	Heterotrophic	Bacteria	Proteobacteria	Alphaproteobacteria	SAR11_clade	Clade_I	Clade_Ia	NA
00bfca7b28c0daec7f7bbbe16ef1aa6d	bASV179	Autotrophic	Bacteria	Cyanobacteria	Cyanobacteriia	Chloroplast	Chloroplast	Chloroplast	NA
00c011d9103a55733aa771ae78d654ea	bASV180	Heterotrophic	Bacteria	Proteobacteria	Gammaproteobacteria	Steroidobacterales	Woeseiaceae	Woeseia	NA
00c297c92a0b83c6192ed22262ec8de3	bASV181	Autotrophic	Bacteria	Cyanobacteria	Cyanobacteriia	Synechococcales	Cyanobiaceae	NA	NA
00c2a8b931a7cb80a633e86a7a117534	bASV182	Autotrophic	Bacteria	Cyanobacteria	Cyanobacteriia	Chloroplast	Chloroplast	Chloroplast	unidentified_rhodophyte
00c4c1c65d8669ed9f07abe149f9a01d	bASV183	Heterotrophic	Bacteria	Proteobacteria	Alphaproteobacteria	Parvibaculales	OCS116_clade	OCS116_clade	uncultured_marine
00c62ca0207384eecdaa0631c4b71349	bASV184	Heterotrophic	Bacteria	Bacteroidota	Bacteroidia	Flavobacteriales	Flavobacteriaceae	NS4_marine_group	NA
00c6b10ba56c5fefe64a783d5d96625d	bASV185	Heterotrophic	Bacteria	Bacteroidota	Bacteroidia	Flavobacteriales	Flavobacteriaceae	NS5_marine_group	hydrothermal_vent
00c8be1d8a04195b782344a8a255e9c6	bASV186	Heterotrophic	Bacteria	Proteobacteria	Alphaproteobacteria	SAR11_clade	Clade_I	Clade_Ib	NA
00c90cc8318d9dc07b523e0805906675	bASV187	Heterotrophic	Bacteria	Proteobacteria	Alphaproteobacteria	Rickettsiales	Rickettsiaceae	uncultured	uncultured_bacterium
00c91340920ff2a46caff409f1fc1dcf	bASV188	Heterotrophic	ssigned	NA	NA	NA	NA	NA	NA
00c94ae80aa41a0f359e6e36ca6f4b36	bASV189	Heterotrophic	Bacteria	Proteobacteria	Alphaproteobacteria	SAR11_clade	Clade_I	Clade_Ia	uncultured_alpha
00ca0f80baf56e41c9a46db2e5129a16	bASV190	Heterotrophic	Bacteria	Proteobacteria	Gammaproteobacteria	Steroidobacterales	Woeseiaceae	Woeseia	NA
00cad2d9dc91bde62a71dae8aef5fa1d	bASV191	Heterotrophic	Bacteria	Proteobacteria	Alphaproteobacteria	Rickettsiales	Mitochondria	Mitochondria	NA
00cae0d261a3076ec9df306cd9330047	bASV192	Heterotrophic	Bacteria	Nitrospinota	Nitrospinia	Nitrospinales	Nitrospinaceae	LS-NOB	NA
00cca2001b2a78dc9d25bf08376f492e	bASV193	Heterotrophic	Bacteria	NA	NA	NA	NA	NA	NA
00cd5325adada7fc2bfd8911034da7b4	bASV194	Heterotrophic	Bacteria	Proteobacteria	Gammaproteobacteria	UBA10353_marine_group	UBA10353_marine_group	UBA10353_marine_group	NA
00cd662eae5ba3e9d41c8c27d5641fde	bASV195	Heterotrophic	Bacteria	Proteobacteria	Gammaproteobacteria	EPR3968-O8a-Bc78	EPR3968-O8a-Bc78	EPR3968-O8a-Bc78	NA
00cd9304bac0683061049fc10c3aa626	bASV196	Autotrophic	Bacteria	Cyanobacteria	Cyanobacteriia	Chloroplast	Chloroplast	Chloroplast	uncultured_prymnesiophyte
00ce064d471118a21dcc575b1cd16823	bASV197	Heterotrophic	Bacteria	Patescibacteria	Gracilibacteria	Gracilibacteria	Gracilibacteria	Gracilibacteria	NA
00ce0aee54897b9ab039947e21716171	bASV198	Heterotrophic	Bacteria	Planctomycetota	Phycisphaerae	Phycisphaerales	Phycisphaeraceae	Urania-1B-19_marine_sediment_group	uncultured_bacterium
00ce828dbbf6a85816c942a11f017b7b	bASV199	Heterotrophic	Archaea	Thermoplasmatota	Thermoplasmata	Marine_Group_II	Marine_Group_II	Marine_Group_II	uncultured_archaeon
00cf34316ab3ba5a9ceba541e56b9b00	bASV200	Heterotrophic	Bacteria	Acidobacteriota	Thermoanaerobaculia	Thermoanaerobaculales	Thermoanaerobaculaceae	Subgroup_10	uncultured_Acidobacteria
00d075b78c8ec35786f7128fc7d26dfc	bASV201	Heterotrophic	Bacteria	Bdellovibrionota	Bdellovibrionia	Bdellovibrionales	Bdellovibrionaceae	OM27_clade	uncultured_delta
00d0a6ca6b0c53782132c4ed003d955b	bASV202	Heterotrophic	Bacteria	Bdellovibrionota	Oligoflexia	Oligoflexales	uncultured	uncultured	uncultured_bacterium
00d187a844bb37f2aea7a17cbd000661	bASV203	Heterotrophic	Bacteria	Proteobacteria	Gammaproteobacteria	Steroidobacterales	Woeseiaceae	Woeseia	NA
00d1ec4f776a7730614db61d2c503354	bASV204	Heterotrophic	Bacteria	Marinimicrobia_(SAR406_clade)	Marinimicrobia_(SAR406_clade)	Marinimicrobia_(SAR406_clade)	Marinimicrobia_(SAR406_clade)	Marinimicrobia_(SAR406_clade)	Alteromonas_macleodii
00d299c6b43febca9b7904566802a1e0	bASV205	Heterotrophic	Bacteria	Verrucomicrobiota	Verrucomicrobiae	Arctic97B-4_marine_group	Arctic97B-4_marine_group	Arctic97B-4_marine_group	marine_metagenome
00d39f398f7416fcf5dd519f947e15e9	bASV206	Heterotrophic	Bacteria	Planctomycetota	Phycisphaerae	Phycisphaerales	Phycisphaeraceae	JL-ETNP-F27	uncultured_bacterium
00d4f37f9a922c1b435b996f899bf290	bASV207	Heterotrophic	Bacteria	Bacteroidota	Bacteroidia	Flavobacteriales	Flavobacteriaceae	NS5_marine_group	NA
00d5262207091f7d649d8e276ed2f2c5	bASV208	Heterotrophic	Bacteria	Bacteroidota	Bacteroidia	Cytophagales	Amoebophilaceae	Candidatus_Amoebophilus	uncultured_Bacteroidetes
00d5540edf658d851fb1f9f4c4549475	bASV209	Heterotrophic	Bacteria	Verrucomicrobiota	Verrucomicrobiae	Verrucomicrobiales	DEV007	DEV007	uncultured_Verrucomicrobiaceae
00d5d4f0c130e6b25f256da0c42ea276	bASV210	Heterotrophic	Bacteria	Bacteroidota	Rhodothermia	Balneolales	Balneolaceae	Balneola	uncultured_bacterium
00d628243814118d81f50616fa27e9e3	bASV211	Heterotrophic	Bacteria	Proteobacteria	Alphaproteobacteria	Rhodospirillales	Magnetospiraceae	uncultured	uncultured_nuHF2
00d6f5401eae4242d0a9f8c2ca63629f	bASV212	Heterotrophic	Bacteria	PAUC34f	PAUC34f	PAUC34f	PAUC34f	PAUC34f	NA
00d758e2830dfcde3b6ef6e97749efd6	bASV213	Heterotrophic	Bacteria	Acidobacteriota	Vicinamibacteria	Vicinamibacterales	uncultured	uncultured	uncultured_bacterium
00d7f6b38fb7c09bbc1f00416b1ccf26	bASV214	Heterotrophic	Bacteria	Proteobacteria	Alphaproteobacteria	Rhodospirillales	Magnetospiraceae	uncultured	uncultured_Rhodospirillaceae
00d895f7fcce237fa3d488a0b787133c	bASV215	Autotrophic	Bacteria	Cyanobacteria	Cyanobacteriia	Chloroplast	Chloroplast	Chloroplast	NA
00d8dab430c407e1fabbaa6af9e2ef42	bASV216	Heterotrophic	Bacteria	Marinimicrobia_(SAR406_clade)	Marinimicrobia_(SAR406_clade)	Marinimicrobia_(SAR406_clade)	Marinimicrobia_(SAR406_clade)	Marinimicrobia_(SAR406_clade)	NA
00d91697e3fdd2989e998591dc683ec6	bASV217	Autotrophic	Bacteria	Cyanobacteria	Cyanobacteriia	Chloroplast	Chloroplast	Chloroplast	NA
00ddc825732a29ce9765e7667f3b8e2a	bASV218	Heterotrophic	Bacteria	Proteobacteria	Alphaproteobacteria	SAR11_clade	Clade_I	NA	NA
00de03d1828e0c651add1a6d6bb80f5a	bASV219	Heterotrophic	Bacteria	Proteobacteria	Alphaproteobacteria	Defluviicoccales	uncultured	uncultured	marine_metagenome
00e0695e931849b34a0d5383e9446635	bASV220	Heterotrophic	Bacteria	Bdellovibrionota	Bdellovibrionia	Bacteriovoracales	Bacteriovoracaceae	uncultured	marine_metagenome
00e147580a930bc4d636fdebcf9f34e5	bASV221	Heterotrophic	Bacteria	Proteobacteria	Gammaproteobacteria	NA	NA	NA	NA
00e1e28dd7e0b74029dff9d773bce8a0	bASV222	Heterotrophic	Bacteria	Bacteroidota	Bacteroidia	Flavobacteriales	Flavobacteriaceae	NS5_marine_group	NA
00e1ef911c0772eaa388a577f8c3861e	bASV223	Heterotrophic	Bacteria	NA	NA	NA	NA	NA	NA
00e1fa72a4ee267bab0c18df07d7fa5b	bASV224	Heterotrophic	Bacteria	Proteobacteria	NA	NA	NA	NA	NA
00e5b7d7945d888978d766e4e07f8f29	bASV225	Heterotrophic	Bacteria	Bacteroidota	Bacteroidia	Flavobacteriales	NS7_marine_group	NS7_marine_group	uncultured_Flavobacterium
00e6c13fe86364a5084987093afa1916	bASV226	Heterotrophic	Bacteria	Proteobacteria	Alphaproteobacteria	Puniceispirillales	SAR116_clade	SAR116_clade	NA
00e7ec630cc22aeab04963299998399e	bASV227	Heterotrophic	Bacteria	Proteobacteria	Gammaproteobacteria	SAR86_clade	SAR86_clade	SAR86_clade	uncultured_bacterium
00e80b235fe54eed06ce7c50cd998c74	bASV228	Autotrophic	Bacteria	Cyanobacteria	Cyanobacteriia	Synechococcales	Cyanobiaceae	NA	NA
00e96216e5a405aaaeb2ec41d197e5f7	bASV229	Heterotrophic	Bacteria	Proteobacteria	Gammaproteobacteria	Burkholderiales	MWH-UniP1_aquatic_group	MWH-UniP1_aquatic_group	marine_metagenome
00e98f2869c57c9b6a6bc575966d1bd0	bASV230	Heterotrophic	Bacteria	Verrucomicrobiota	Omnitrophia	Omnitrophales	NA	NA	NA
00ea1d69ce015d213168084c14aef0c6	bASV231	Autotrophic	Bacteria	Cyanobacteria	Cyanobacteriia	Chloroplast	Chloroplast	Chloroplast	Phalacroma_mitra
00ed746103da6c4c002084a01436138a	bASV232	Heterotrophic	Bacteria	NB1-j	NB1-j	NB1-j	NB1-j	NB1-j	uncultured_bacterium
00eeddd07c5069b90cb7263edf231bd7	bASV233	Heterotrophic	Bacteria	Actinobacteriota	Acidimicrobiia	Actinomarinales	Actinomarinaceae	Candidatus_Actinomarina	uncultured_SAR432
00ef03257df0e80966b19576d125334a	bASV234	Heterotrophic	Bacteria	Verrucomicrobiota	Lentisphaeria	Victivallales	BD2-3	BD2-3	NA
00f00c6f2699d7b334f1e21eaf639449	bASV235	Heterotrophic	Bacteria	Proteobacteria	Alphaproteobacteria	SAR11_clade	Clade_II	Clade_II	NA
00f153a0e6c72738f0aef70685c43c62	bASV236	Autotrophic	Bacteria	Cyanobacteria	Cyanobacteriia	Chloroplast	Chloroplast	Chloroplast	Coscinodiscus_radiatus
00f1d84cf7aa5bab9820a2c0beef7927	bASV237	Heterotrophic	Bacteria	Marinimicrobia_(SAR406_clade)	Marinimicrobia_(SAR406_clade)	Marinimicrobia_(SAR406_clade)	Marinimicrobia_(SAR406_clade)	Marinimicrobia_(SAR406_clade)	uncultured_Fibrobacteres/Acidobacteria
00f2cf35354e1dac45b69237b6de74da	bASV238	Autotrophic	Bacteria	Cyanobacteria	Cyanobacteriia	Chloroplast	Chloroplast	Chloroplast	NA
00f375ea3eb1e47e607b4037592e6111	bASV239	Heterotrophic	Bacteria	Bacteroidota	Bacteroidia	Flavobacteriales	NS9_marine_group	NS9_marine_group	uncultured_Flavobacteriia
00f3f179926bc9b9e66edf8f3a151a60	bASV240	Heterotrophic	Bacteria	Proteobacteria	Alphaproteobacteria	Puniceispirillales	SAR116_clade	SAR116_clade	uncultured_Alphaproteobacteria
00f404793f84fc0709222601e9cf2394	bASV241	Autotrophic	Bacteria	Cyanobacteria	Cyanobacteriia	Synechococcales	Cyanobiaceae	NA	NA
00f4ce0052990f3ddda098ca85ba3258	bASV242	Heterotrophic	Bacteria	Bacteroidota	Bacteroidia	Flavobacteriales	Flavobacteriaceae	NS4_marine_group	uncultured_Flavobacteriaceae
00f8546115f2b6ae5d3bd4556fe8065c	bASV243	Autotrophic	Bacteria	Cyanobacteria	Cyanobacteriia	Chloroplast	Chloroplast	Chloroplast	NA
00f911c9d25bd1e19f88bbceff60ce0b	bASV244	Heterotrophic	Bacteria	Margulisbacteria	Margulisbacteria	Margulisbacteria	Margulisbacteria	Margulisbacteria	uncultured_bacterium
00f9b13ac8bdc799b91219e737a2cd66	bASV245	Heterotrophic	Bacteria	Bdellovibrionota	Bdellovibrionia	Bdellovibrionales	Bdellovibrionaceae	OM27_clade	NA
00fa711f0a437815895e1b4cc38dc1dc	bASV246	Heterotrophic	Bacteria	Planctomycetota	Phycisphaerae	Phycisphaerales	Phycisphaeraceae	FS140-16B-02_marine_group	marine_metagenome
00fadeb4930119f1db59ab0754e7f3cf	bASV247	Heterotrophic	Bacteria	Actinobacteriota	Acidimicrobiia	Microtrichales	Microtrichaceae	Sva0996_marine_group	NA
00fbcca5e5d28242a4c5fa2615215b71	bASV248	Heterotrophic	Bacteria	Actinobacteriota	Acidimicrobiia	Actinomarinales	Actinomarinaceae	Candidatus_Actinomarina	NA
00fc08c68cdd06eca231e1d234a02b5f	bASV249	Heterotrophic	Bacteria	NA	NA	NA	NA	NA	NA
00fd5ee62963f480e5b88a4d2ae4b879	bASV250	Heterotrophic	Bacteria	Verrucomicrobiota	Verrucomicrobiae	Arctic97B-4_marine_group	Arctic97B-4_marine_group	Arctic97B-4_marine_group	metagenome
010041f0d380820db6f2a52d4f266960	bASV251	Heterotrophic	Bacteria	Planctomycetota	Planctomycetes	Pirellulales	Pirellulaceae	NA	NA
0100e5bcc9e9a7ef92367e1bc969d934	bASV252	Heterotrophic	Bacteria	Proteobacteria	Alphaproteobacteria	SAR11_clade	Clade_IV	Clade_IV	NA
0101dec379ea203055f44017c93b1ce9	bASV253	Heterotrophic	Bacteria	Proteobacteria	Alphaproteobacteria	SAR11_clade	Clade_I	Clade_Ib	Candidatus_Pelagibacter
0103d44ab99eaf5c4066530fd95801f8	bASV254	Heterotrophic	Bacteria	Bacteroidota	Bacteroidia	Chitinophagales	Saprospiraceae	uncultured	marine_metagenome
010436bdaa5b0d49ed53c071b960821b	bASV255	Heterotrophic	Bacteria	Verrucomicrobiota	Verrucomicrobiae	Opitutales	Puniceicoccaceae	Lentimonas	uncultured_bacterium
0105a88c3b6e14ac188fd454bf7a7d80	bASV256	Heterotrophic	Bacteria	Proteobacteria	Alphaproteobacteria	Rickettsiales	Mitochondria	Mitochondria	uncultured_bacterium
01087b4f9654743c6a43923c04592b5e	bASV257	Heterotrophic	Bacteria	Bacteroidota	Bacteroidia	Cytophagales	Cyclobacteriaceae	uncultured	uncultured_Cytophaga
01092d960c4bfb272aa36a7a84d29f33	bASV258	Heterotrophic	Bacteria	Proteobacteria	Alphaproteobacteria	SAR11_clade	Clade_I	Clade_Ia	NA
01096799b6867917c7a65e473317c8fc	bASV259	Autotrophic	Bacteria	Cyanobacteria	Cyanobacteriia	Synechococcales	Cyanobiaceae	Prochlorococcus_MIT9313	NA
010ae3804741732315e2d5ee6787c6bc	bASV260	Heterotrophic	Bacteria	Verrucomicrobiota	Verrucomicrobiae	Pedosphaerales	Pedosphaeraceae	SCGC_AAA164-E04	NA
010b60f347ede0d5bd6889ece16b9b69	bASV261	Heterotrophic	Bacteria	Acidobacteriota	Thermoanaerobaculia	Thermoanaerobaculales	Thermoanaerobaculaceae	Subgroup_10	uncultured_bacterium
010b83a074a616d85f453d6303baeec5	bASV262	Heterotrophic	Bacteria	Actinobacteriota	Acidimicrobiia	Microtrichales	Microtrichaceae	Sva0996_marine_group	NA
010c61167c77749eec97afc7d3577757	bASV263	Heterotrophic	Bacteria	Bdellovibrionota	Bdellovibrionia	Bdellovibrionales	Bdellovibrionaceae	OM27_clade	uncultured_delta
010d05e9932944bbbc1894070967d72b	bASV264	Heterotrophic	Bacteria	Planctomycetota	Planctomycetes	Pirellulales	Pirellulaceae	uncultured	NA
010de82140e24b51396d1c60a6be5c94	bASV265	Heterotrophic	Bacteria	Proteobacteria	Alphaproteobacteria	SAR11_clade	Clade_I	NA	NA
010e24cb7acfe438b1319ed6383d6d0b	bASV266	Autotrophic	Bacteria	Cyanobacteria	Cyanobacteriia	Synechococcales	Cyanobiaceae	Prochlorococcus_MIT9313	NA
010ef360e758978be2200da780ae5c8e	bASV267	Heterotrophic	Bacteria	Bdellovibrionota	Bdellovibrionia	Bacteriovoracales	Bacteriovoracaceae	uncultured	uncultured_marine
010f710840eea72a39061795b1d70a81	bASV268	Heterotrophic	Bacteria	NA	NA	NA	NA	NA	NA
01101c23248408e8a30b76ccdf7f4428	bASV269	Heterotrophic	Bacteria	NA	NA	NA	NA	NA	NA
011173c799b9b35c832d48724630cc10	bASV270	Heterotrophic	Bacteria	NA	NA	NA	NA	NA	NA
0111e0a077f97850a55c18684cb2edcf	bASV271	Heterotrophic	Bacteria	Bacteroidota	Bacteroidia	Chitinophagales	uncultured	uncultured	uncultured_Sphingobacteriia
011245133c722c006f26004c48b379ef	bASV272	Heterotrophic	Bacteria	Bacteroidota	Bacteroidia	Flavobacteriales	NA	NA	NA
011375db47b436364b3abed52a3d06ab	bASV273	Heterotrophic	Bacteria	Proteobacteria	Alphaproteobacteria	Parvibaculales	Parvibaculaceae	uncultured	uncultured_Alphaproteobacteria
01144362a0d5e277862084ca5e4eacfa	bASV274	Heterotrophic	Archaea	Thermoplasmatota	Thermoplasmata	Marine_Group_II	Marine_Group_II	Marine_Group_II	NA
011448bd2bd15966a5f400f9295c1fd5	bASV275	Heterotrophic	Bacteria	Myxococcota	Myxococcia	Myxococcales	Myxococcaceae	P3OB-42	uncultured_delta
0115d1d4027161704dc55fd8b318160a	bASV276	Heterotrophic	Bacteria	Acidobacteriota	Vicinamibacteria	Subgroup_17	Subgroup_17	Subgroup_17	uncultured_bacterium
01164afca943fcbad1fc234ee5f06998	bASV277	Heterotrophic	Bacteria	Proteobacteria	Alphaproteobacteria	Defluviicoccales	uncultured	uncultured	uncultured_marine
01167089fa0eabd4f70e759f0e7d429b	bASV278	Autotrophic	Bacteria	Cyanobacteria	Cyanobacteriia	Synechococcales	Cyanobiaceae	NA	NA
0116fb3e0bae97e32202823c55351c7f	bASV279	Heterotrophic	Bacteria	Planctomycetota	Phycisphaerae	Phycisphaerales	Phycisphaeraceae	CL500-3	uncultured_Phycisphaeraceae
0119057b888d4f3fc898189467e4326a	bASV280	Autotrophic	Bacteria	Cyanobacteria	Cyanobacteriia	Chloroplast	Chloroplast	Chloroplast	uncultured_marine
0119733ac0cd325d92cbcb3408eea3a5	bASV281	Heterotrophic	Bacteria	SAR324_clade(Marine_group_B)	SAR324_clade(Marine_group_B)	SAR324_clade(Marine_group_B)	SAR324_clade(Marine_group_B)	SAR324_clade(Marine_group_B)	uncultured_bacterium
0119f9266cd151d5703b518609c51182	bASV282	Heterotrophic	Bacteria	Bacteroidota	Bacteroidia	Cytophagales	Cyclobacteriaceae	Marinoscillum	marine_metagenome
011b365e3ef5c10e37780cd294cb22e5	bASV283	Heterotrophic	Bacteria	Proteobacteria	Alphaproteobacteria	SAR11_clade	Clade_I	NA	NA
011c07afe6c1f48116d4bfab441bfb9c	bASV284	Autotrophic	Bacteria	Cyanobacteria	Cyanobacteriia	Synechococcales	Cyanobiaceae	NA	NA
011c11fa6b93ce84d0ca6f9c11f0178f	bASV285	Heterotrophic	Bacteria	Proteobacteria	Alphaproteobacteria	Rhodospirillales	AEGEAN-169_marine_group	AEGEAN-169_marine_group	unidentified_marine
011cff1386c2a7273ff2b4ddf55a97a4	bASV286	Heterotrophic	Bacteria	Marinimicrobia_(SAR406_clade)	Marinimicrobia_(SAR406_clade)	Marinimicrobia_(SAR406_clade)	Marinimicrobia_(SAR406_clade)	Marinimicrobia_(SAR406_clade)	uncultured_bacterium
011f1754118099b0a971c99b932c44a2	bASV287	Heterotrophic	Bacteria	Actinobacteriota	Acidimicrobiia	Microtrichales	Microtrichaceae	Sva0996_marine_group	NA
011f2318fad89d111a06ac10ce3d62dd	bASV288	Heterotrophic	Bacteria	Proteobacteria	Alphaproteobacteria	SAR11_clade	Clade_I	NA	NA
011f2efad9faf14033a03a27eb7909e6	bASV289	Heterotrophic	Bacteria	Acidobacteriota	Vicinamibacteria	Vicinamibacterales	uncultured	uncultured	NA
0121be15f1516e31d0700f7386dc70a8	bASV290	Heterotrophic	Bacteria	Patescibacteria	Parcubacteria	Candidatus_Wolfebacteria	Candidatus_Wolfebacteria	Candidatus_Wolfebacteria	Candidatus_Wolfebacteria
0121e83c751ec7a9cc1e5dc80f54befc	bASV291	Heterotrophic	Bacteria	Actinobacteriota	Acidimicrobiia	Actinomarinales	Actinomarinaceae	Candidatus_Actinomarina	NA
0122240a364728dafeacd12086a28eff	bASV292	Heterotrophic	Bacteria	Proteobacteria	Alphaproteobacteria	SAR11_clade	Clade_II	Clade_II	NA
012419713a47ffe20b34d202317209b3	bASV293	Heterotrophic	Bacteria	Firmicutes	Bacilli	Acholeplasmatales	Acholeplasmataceae	Acholeplasma	marine_metagenome
0124c14f60c3910f7f4f8d681a2f8e57	bASV294	Heterotrophic	Bacteria	Verrucomicrobiota	Verrucomicrobiae	Verrucomicrobiales	Rubritaleaceae	Roseibacillus	uncultured_Verrucomicrobiaceae
0125519c66de0aa62a1ff1ed421b73bf	bASV295	Heterotrophic	Bacteria	Proteobacteria	Alphaproteobacteria	Rhodospirillales	Rhodospirillaceae	uncultured	uncultured_Alphaproteobacteria
01259b5a61196ad40ceadc25dfe3d6b8	bASV296	Heterotrophic	Bacteria	NA	NA	NA	NA	NA	NA
0128a5334ad4e86419eed11a782bb23d	bASV297	Heterotrophic	Bacteria	NA	NA	NA	NA	NA	NA
0128ea81e7b5d76d73924ac3862e0aff	bASV298	Heterotrophic	Bacteria	Chloroflexi	Dehalococcoidia	SAR202_clade	SAR202_clade	SAR202_clade	uncultured_Chloroflexus
01292e06e79ae93e2d9ebba669a23b9d	bASV299	Heterotrophic	Bacteria	Nitrospinota	Nitrospinia	Nitrospinales	Nitrospinaceae	LS-NOB	NA
012af636b7e1328a7d94168bd05b1d12	bASV300	Heterotrophic	Bacteria	Proteobacteria	Alphaproteobacteria	SAR11_clade	Clade_I	NA	NA
012c4b188a345d5c6dd857d8d46d1a0a	bASV301	Heterotrophic	Bacteria	NA	NA	NA	NA	NA	NA
012d13e7a242cff95dfb8f217aee0b80	bASV302	Heterotrophic	Bacteria	Planctomycetota	vadinHA49	vadinHA49	vadinHA49	vadinHA49	uncultured_bacterium
012e342cce2d669f17837d6c44d43b64	bASV303	Heterotrophic	Bacteria	Marinimicrobia_(SAR406_clade)	Marinimicrobia_(SAR406_clade)	Marinimicrobia_(SAR406_clade)	Marinimicrobia_(SAR406_clade)	Marinimicrobia_(SAR406_clade)	uncultured_bacterium
012ee9363cd6c233ee8b95f4c0a15280	bASV304	Heterotrophic	Bacteria	Actinobacteriota	Acidimicrobiia	Microtrichales	Ilumatobacteraceae	uncultured	NA
012efd6b38e2f14c7d715101a311984f	bASV305	Heterotrophic	Bacteria	Proteobacteria	Alphaproteobacteria	SAR11_clade	Clade_II	Clade_II	NA
012fe7833788c82c5530b48cd476b484	bASV306	Heterotrophic	Bacteria	Hydrogenedentes	Hydrogenedentia	Hydrogenedentiales	Hydrogenedensaceae	Hydrogenedensaceae	uncultured_bacterium
013706135ccd52d51f9a2ce9173c35fd	bASV307	Heterotrophic	Bacteria	Myxococcota	Polyangia	NA	NA	NA	NA
013763d181d953136205d0d149b1782d	bASV308	Heterotrophic	Archaea	Halobacterota	Halobacteria	Halobacterales	Halomicrobiaceae	uncultured	marine_metagenome
0139461bd7b4f25a75d0529d2e1e0b5a	bASV309	Heterotrophic	Bacteria	Proteobacteria	Alphaproteobacteria	Parvibaculales	OCS116_clade	OCS116_clade	NA
01398067b1d323b7f992a6764fa69e97	bASV310	Heterotrophic	Bacteria	NB1-j	NB1-j	NB1-j	NB1-j	NB1-j	hydrothermal_vent
0139f8cf9fef0ff0d70bea58b2b9cc04	bASV311	Heterotrophic	Bacteria	Chloroflexi	Dehalococcoidia	SAR202_clade	SAR202_clade	SAR202_clade	marine_metagenome
013b1f9911703d4cd7c35d3579363087	bASV312	Heterotrophic	Bacteria	Verrucomicrobiota	Omnitrophia	Omnitrophales	Omnitrophales	Omnitrophales	uncultured_deep-sea
013bdc9f9c90b88687d47da0ebf9cc7a	bASV313	Autotrophic	Bacteria	Cyanobacteria	Cyanobacteriia	Synechococcales	Cyanobiaceae	Prochlorococcus_MIT9313	NA
013d1c65697e2ff4d30a1c5d86e5ff4c	bASV314	Heterotrophic	Bacteria	Actinobacteriota	Acidimicrobiia	Actinomarinales	Actinomarinaceae	Candidatus_Actinomarina	NA
013f4fdcf32ef5034c39b978dd45594d	bASV315	Heterotrophic	Bacteria	NA	NA	NA	NA	NA	NA
013fff9976f068fcbdc75e7519272127	bASV316	Heterotrophic	Bacteria	Proteobacteria	Gammaproteobacteria	UBA10353_marine_group	UBA10353_marine_group	UBA10353_marine_group	NA
0140df989c944f6cef84d277d553a627	bASV317	Heterotrophic	Bacteria	Proteobacteria	Alphaproteobacteria	Rickettsiales	Mitochondria	Mitochondria	marine_metagenome
01417bbb78f2d71e660de6dbff9eeb41	bASV318	Autotrophic	Bacteria	Cyanobacteria	Cyanobacteriia	Synechococcales	Cyanobiaceae	Prochlorococcus_MIT9313	NA
01422c23f46440a2dcf7ae5b240867e3	bASV319	Heterotrophic	Bacteria	Marinimicrobia_(SAR406_clade)	Marinimicrobia_(SAR406_clade)	Marinimicrobia_(SAR406_clade)	Marinimicrobia_(SAR406_clade)	Marinimicrobia_(SAR406_clade)	marine_metagenome
0142c74802599f05ec9f6627432d9d7c	bASV320	Heterotrophic	Bacteria	Proteobacteria	Alphaproteobacteria	SAR11_clade	Clade_I	Clade_Ib	Candidatus_Pelagibacter
0144252f311996485abcc13abf919783	bASV321	Heterotrophic	Bacteria	Proteobacteria	Alphaproteobacteria	Defluviicoccales	uncultured	uncultured	uncultured_organism
0147ec8ecfa2337ba8eb662f5d19121a	bASV322	Heterotrophic	Bacteria	Verrucomicrobiota	Verrucomicrobiae	Arctic97B-4_marine_group	Arctic97B-4_marine_group	Arctic97B-4_marine_group	uncultured_organism
01481b5cc9f510c0293edf29f61780b4	bASV323	Heterotrophic	Bacteria	SAR324_clade(Marine_group_B)	SAR324_clade(Marine_group_B)	SAR324_clade(Marine_group_B)	SAR324_clade(Marine_group_B)	SAR324_clade(Marine_group_B)	uncultured_bacterium
01492c99e56abc7a0cab2f631fe1fd7c	bASV324	Heterotrophic	Bacteria	Proteobacteria	Alphaproteobacteria	SAR11_clade	Clade_I	Clade_Ia	NA
014a2b7a548555e0e5ddc4917cbfafa2	bASV325	Autotrophic	Bacteria	Cyanobacteria	Cyanobacteriia	Synechococcales	Cyanobiaceae	Prochlorococcus_MIT9313	NA
014a4f957ce83e27d4900df16e8d42f7	bASV326	Heterotrophic	Bacteria	Proteobacteria	Alphaproteobacteria	Rhodospirillales	Magnetospiraceae	uncultured	uncultured_Alphaproteobacteria
014af710d27e791b0245c91f13136c86	bASV327	Heterotrophic	Bacteria	Nitrospirota	Nitrospiria	Nitrospirales	Nitrospiraceae	Nitrospira	NA
014cb5f80555cc0a6a4ca7f51a366196	bASV328	Heterotrophic	Bacteria	Firmicutes	Bacilli	Lactobacillales	Enterococcaceae	Enterococcus	NA
014d4ab1ad2319699070891cc40b7b9e	bASV329	Heterotrophic	Bacteria	Verrucomicrobiota	Verrucomicrobiae	Arctic97B-4_marine_group	Arctic97B-4_marine_group	Arctic97B-4_marine_group	NA
014df9fe1ea26f69886fdf906a357eb4	bASV330	Heterotrophic	Archaea	Crenarchaeota	Nitrososphaeria	Nitrosopumilales	Nitrosopumilaceae	Candidatus_Nitrosopelagicus	marine_metagenome
014ea5aeafe27740649aaf0296123be3	bASV331	Heterotrophic	Bacteria	NA	NA	NA	NA	NA	NA
014f787aad2075307d98a4489ca0b218	bASV332	Heterotrophic	Bacteria	Proteobacteria	Gammaproteobacteria	Burkholderiales	Nitrosomonadaceae	oc32	uncultured_Rhodocyclaceae
014fb3647f98f4cd8a2cddcca6787d18	bASV333	Heterotrophic	Bacteria	Planctomycetota	OM190	OM190	OM190	OM190	uncultured_planctomycete
0150479f9ae74d891434553e0fc4de6c	bASV334	Heterotrophic	Bacteria	Chloroflexi	Dehalococcoidia	SAR202_clade	SAR202_clade	SAR202_clade	metagenome
01505c85c3b1503d5dc558c08dc55f0f	bASV335	Heterotrophic	Bacteria	Proteobacteria	Gammaproteobacteria	Burkholderiales	Burkholderiaceae	Limnobacter	NA
01510831017712b95b949559c0adbcf1	bASV336	Heterotrophic	Bacteria	Proteobacteria	Alphaproteobacteria	Puniceispirillales	SAR116_clade	Candidatus_Puniceispirillum	NA
01520e9fa003e0368b8ed9d850e6a9ed	bASV337	Autotrophic	Bacteria	Cyanobacteria	Cyanobacteriia	Synechococcales	Cyanobiaceae	NA	NA
0152dcb48ba17ca5f8bbe5ad7b8c6927	bASV338	Autotrophic	Bacteria	Cyanobacteria	Cyanobacteriia	Synechococcales	Cyanobiaceae	NA	NA
0153ebd44cbf97851aefd0420166c74f	bASV339	Heterotrophic	Bacteria	Proteobacteria	Alphaproteobacteria	SAR11_clade	Clade_I	Clade_Ia	NA
015616eb12b06a9d819994102a4df90a	bASV340	Heterotrophic	Bacteria	SAR324_clade(Marine_group_B)	SAR324_clade(Marine_group_B)	SAR324_clade(Marine_group_B)	SAR324_clade(Marine_group_B)	SAR324_clade(Marine_group_B)	NA
01566a55b9e3ea9b5af84c9cf98b8edd	bASV341	Heterotrophic	Bacteria	Proteobacteria	Gammaproteobacteria	Steroidobacterales	Woeseiaceae	Woeseia	NA
01573cf57b31e2de03cdab6d8abe755d	bASV342	Heterotrophic	Bacteria	Marinimicrobia_(SAR406_clade)	Marinimicrobia_(SAR406_clade)	Marinimicrobia_(SAR406_clade)	Marinimicrobia_(SAR406_clade)	Marinimicrobia_(SAR406_clade)	NA
0157fdec5ccd43604416067bcf229878	bASV343	Autotrophic	Bacteria	Cyanobacteria	Cyanobacteriia	Synechococcales	Cyanobiaceae	NA	NA
015b1f57c08d50eb5bb42f9767178775	bASV344	Autotrophic	Bacteria	Cyanobacteria	Cyanobacteriia	Synechococcales	Cyanobiaceae	Prochlorococcus_MIT9313	NA
015bf37cb7811374b72acf6a1248abba	bASV345	Heterotrophic	Bacteria	Proteobacteria	Alphaproteobacteria	Puniceispirillales	SAR116_clade	SAR116_clade	uncultured_Rhodospirillaceae
015c7f61510f30370d474b89d239a4b7	bASV346	Autotrophic	Bacteria	Cyanobacteria	Cyanobacteriia	Synechococcales	Cyanobiaceae	NA	NA
015cc843a8c44ac96fde5601630830ea	bASV347	Heterotrophic	Bacteria	Marinimicrobia_(SAR406_clade)	Marinimicrobia_(SAR406_clade)	Marinimicrobia_(SAR406_clade)	Marinimicrobia_(SAR406_clade)	Marinimicrobia_(SAR406_clade)	NA
015dad1fafca90944d905beb2a980bc3	bASV348	Heterotrophic	Archaea	Thermoplasmatota	Thermoplasmata	Marine_Group_II	Marine_Group_II	Marine_Group_II	NA
016079f49055121fed1ca7b977224334	bASV349	Heterotrophic	Bacteria	Proteobacteria	Alphaproteobacteria	SAR11_clade	Clade_I	Clade_Ib	NA
01621a8cab4887f55f54ab78927ee678	bASV350	Heterotrophic	Bacteria	Proteobacteria	Gammaproteobacteria	Alteromonadales	Colwelliaceae	Thalassotalea	NA
01635d956ebc28f1e6b57dc10c582c1c	bASV351	Heterotrophic	Bacteria	Bdellovibrionota	Bdellovibrionia	Bacteriovoracales	Bacteriovoracaceae	uncultured	uncultured_marine
01636a654041fdbbe8cf1e2e6c732ecf	bASV352	Heterotrophic	Bacteria	Proteobacteria	Alphaproteobacteria	SAR11_clade	Clade_II	Clade_II	SAR11_cluster
0163b34cadac1f5e05299a90e4b23eca	bASV353	Heterotrophic	Bacteria	Proteobacteria	Alphaproteobacteria	uncultured	uncultured	uncultured	NA
0164520b10908cfc82b634c85abeaa7a	bASV354	Heterotrophic	Bacteria	Proteobacteria	Alphaproteobacteria	SAR11_clade	Clade_I	NA	NA
016551d299687cb7c600395abe61c279	bASV355	Heterotrophic	Archaea	Thermoplasmatota	Thermoplasmata	Marine_Group_II	Marine_Group_II	Marine_Group_II	NA
01656210c79e6e9c6823e36f53a936b9	bASV356	Heterotrophic	Bacteria	Proteobacteria	Alphaproteobacteria	Rhodobacterales	Rhodobacteraceae	NA	NA
016562c54e0aee0449751234e5558d36	bASV357	Heterotrophic	Bacteria	Desulfobacterota	Desulfuromonadia	PB19	PB19	PB19	uncultured_delta
01659649fd860d15e627d89f65a16386	bASV358	Autotrophic	Bacteria	Cyanobacteria	Cyanobacteriia	Synechococcales	Cyanobiaceae	Cyanobium_PCC-6307	NA
0166bf65789f1506897a8f634a68b4df	bASV359	Autotrophic	Bacteria	Cyanobacteria	Cyanobacteriia	Chloroplast	Chloroplast	Chloroplast	NA
0167344f5a7ee6f4e64787ad965dc8c9	bASV360	Heterotrophic	Bacteria	Proteobacteria	Gammaproteobacteria	HOC36	HOC36	HOC36	marine_metagenome
01677752b1ecceb552fd3cb185a26bdb	bASV361	Heterotrophic	Bacteria	Acidobacteriota	Vicinamibacteria	Vicinamibacterales	uncultured	uncultured	uncultured_bacterium
016905e349acb15de0012dd66f787a58	bASV362	Heterotrophic	Bacteria	Bacteroidota	Bacteroidia	Flavobacteriales	Flavobacteriaceae	NS5_marine_group	NA
016b3b4d3fa8e3e2a9e6fe3560525463	bASV363	Heterotrophic	Bacteria	Bdellovibrionota	Bdellovibrionia	Bdellovibrionales	Bdellovibrionaceae	OM27_clade	uncultured_marine
016d50c7d126aa9588520c91e1a637bb	bASV364	Heterotrophic	Bacteria	Bdellovibrionota	Oligoflexia	Oligoflexales	uncultured	uncultured	uncultured_bacterium
016e392041d9c198b3a4f3f665237221	bASV365	Heterotrophic	Bacteria	SAR324_clade(Marine_group_B)	SAR324_clade(Marine_group_B)	SAR324_clade(Marine_group_B)	SAR324_clade(Marine_group_B)	SAR324_clade(Marine_group_B)	NA
016e8f129428ee8cce2fd870eb589d72	bASV366	Heterotrophic	Bacteria	Planctomycetota	OM190	OM190	OM190	OM190	NA
016eecdc2089cffbe24a910eac17218c	bASV367	Autotrophic	Bacteria	Cyanobacteria	Cyanobacteriia	Synechococcales	Cyanobiaceae	NA	NA
016f1418661978acaf92322b061773f7	bASV368	Heterotrophic	Bacteria	Proteobacteria	Alphaproteobacteria	Rhodospirillales	NA	NA	NA
016fc8e8d881e95aa9bf10c2188232f7	bASV369	Heterotrophic	Bacteria	Proteobacteria	Alphaproteobacteria	Defluviicoccales	uncultured	uncultured	uncultured_marine
0170930356f16fadecb2bfb512107b57	bASV370	Heterotrophic	Bacteria	Bdellovibrionota	Bdellovibrionia	Bdellovibrionales	Bdellovibrionaceae	OM27_clade	uncultured_delta
01717d955679f4b9b154ac3d862b4ac5	bASV371	Heterotrophic	Bacteria	Actinobacteriota	Actinobacteria	PeM15	PeM15	PeM15	marine_metagenome
017360ca61d027435ed96ee3d9f3565a	bASV372	Autotrophic	Bacteria	Cyanobacteria	Cyanobacteriia	Synechococcales	Cyanobiaceae	Prochlorococcus_MIT9313	NA
01737b4b151a00984b22e891f487dab2	bASV373	Heterotrophic	Bacteria	Myxococcota	Myxococcia	Myxococcales	Myxococcaceae	P3OB-42	NA
017687540fcc2a143731e3cf1a933714	bASV374	Heterotrophic	Bacteria	Proteobacteria	Alphaproteobacteria	Puniceispirillales	SAR116_clade	SAR116_clade	NA
01770ea2fb7f041c787e5a481888c27e	bASV375	Heterotrophic	Bacteria	Bacteroidota	Bacteroidia	Flavobacteriales	Cryomorphaceae	NS10_marine_group	uncultured_Bacteroidetes
017839463974b40d036651eaa743942c	bASV376	Heterotrophic	Bacteria	Proteobacteria	Gammaproteobacteria	HOC36	HOC36	HOC36	marine_metagenome
017ae6200e707aee248d96887fee4139	bASV377	Heterotrophic	Bacteria	Proteobacteria	Gammaproteobacteria	Thiomicrospirales	Thioglobaceae	NA	NA
017afb3e4174560d72cb51fc57d53926	bASV378	Heterotrophic	Bacteria	Marinimicrobia_(SAR406_clade)	Marinimicrobia_(SAR406_clade)	Marinimicrobia_(SAR406_clade)	Marinimicrobia_(SAR406_clade)	Marinimicrobia_(SAR406_clade)	NA
017d3d8172f49de9a8cb4170a1eb8e54	bASV379	Heterotrophic	Bacteria	Proteobacteria	Alphaproteobacteria	Parvibaculales	OCS116_clade	OCS116_clade	marine_metagenome
017dbdc8b62705bdf3f93218ac93a030	bASV380	Heterotrophic	Bacteria	Marinimicrobia_(SAR406_clade)	Marinimicrobia_(SAR406_clade)	Marinimicrobia_(SAR406_clade)	Marinimicrobia_(SAR406_clade)	Marinimicrobia_(SAR406_clade)	uncultured_bacterium
017df9faa6e12c083353afccce1dd3e8	bASV381	Heterotrophic	Bacteria	Planctomycetota	OM190	OM190	OM190	OM190	uncultured_planctomycete
017eaf5968a165cd08dfdaefd6f74d5e	bASV382	Heterotrophic	Bacteria	NB1-j	NB1-j	NB1-j	NB1-j	NB1-j	NA
01813bfa90461b844fe1d893c33f68e8	bASV383	Heterotrophic	Bacteria	Verrucomicrobiota	Kiritimatiellae	WCHB1-41	WCHB1-41	WCHB1-41	uncultured_organism
018189c91b8168914001c97aa2e4b8b2	bASV384	Heterotrophic	Bacteria	Proteobacteria	Gammaproteobacteria	Alteromonadales	Pseudoalteromonadaceae	Pseudoalteromonas	uncultured_Vibrio
01827ceddeb7c93d1d8e68af823abf49	bASV385	Heterotrophic	Bacteria	Proteobacteria	NA	NA	NA	NA	NA
0182efa8dc80620cb13b3d7ffe18bc51	bASV386	Heterotrophic	Bacteria	Planctomycetota	Pla4_lineage	Pla4_lineage	Pla4_lineage	Pla4_lineage	uncultured_planctomycete
0183dbb80af7eb187cfe0356bccede74	bASV387	Heterotrophic	Bacteria	Proteobacteria	Gammaproteobacteria	Oceanospirillales	Saccharospirillaceae	Thalassolituus	uncultured_bacterium
01864f7dff5ebe46b7a0dd5ddc88b855	bASV388	Heterotrophic	Bacteria	Bacteroidota	Bacteroidia	Flavobacteriales	Crocinitomicaceae	Fluviicola	NA
0187ce06126d1b80b5cc359a6a8bd127	bASV389	Heterotrophic	Bacteria	Chloroflexi	Dehalococcoidia	SAR202_clade	SAR202_clade	SAR202_clade	marine_metagenome
0188a43dbbc30a100d15ddd9f100fdae	bASV390	Heterotrophic	Bacteria	Proteobacteria	Alphaproteobacteria	Rhodospirillales	Magnetospiraceae	uncultured	NA
0188b63237d11ccf9eaad245e0ef8993	bASV391	Heterotrophic	Bacteria	Bacteroidota	Bacteroidia	Flavobacteriales	Flavobacteriaceae	NS5_marine_group	NA
01896d48f1d0e4381fed2d831d94654f	bASV392	Heterotrophic	Bacteria	Proteobacteria	Gammaproteobacteria	Francisellales	Francisellaceae	Francisella	NA
018aa50eb8d256ae7445f00b1f8ac3c1	bASV393	Heterotrophic	Bacteria	NA	NA	NA	NA	NA	NA
018b4aaa17fd47606b6f7ab94d54e491	bASV394	Heterotrophic	Bacteria	Proteobacteria	Alphaproteobacteria	SAR11_clade	Clade_II	Clade_II	NA
018d0ea3a32eece60152a026492b4019	bASV395	Heterotrophic	Bacteria	NB1-j	NB1-j	NB1-j	NB1-j	NB1-j	uncultured_marine
018d23399f374af9f86c9904b589b1f1	bASV396	Heterotrophic	Bacteria	Proteobacteria	Gammaproteobacteria	SAR86_clade	SAR86_clade	SAR86_clade	NA
01903245c9f6bed326e9ad7c59a11206	bASV397	Heterotrophic	Bacteria	Chloroflexi	Dehalococcoidia	SAR202_clade	SAR202_clade	SAR202_clade	marine_metagenome
01903e695c0f627a40fa4c33afc87858	bASV398	Heterotrophic	Bacteria	Proteobacteria	Alphaproteobacteria	SAR11_clade	Clade_II	Clade_II	NA
0190c5377d8106ae06abb6b361320821	bASV399	Heterotrophic	Bacteria	Proteobacteria	Gammaproteobacteria	Burkholderiales	Nitrosomonadaceae	NA	NA
01912b8d803a9cf81b2845ee7ad68ae3	bASV400	Heterotrophic	Bacteria	Desulfobacterota	Desulfuromonadia	PB19	PB19	PB19	NA
01914e941227deb6e57218c103c85fe4	bASV401	Heterotrophic	Eukaryota	Dinoflagellata	Dinophyceae	Gymnodiniphycidae	Suessiaceae	Symbiodinium	uncultured_eukaryote
0193d57d94b310719955615145683fb6	bASV402	Heterotrophic	Archaea	Thermoplasmatota	Thermoplasmata	Marine_Group_II	Marine_Group_II	Marine_Group_II	uncultured_marine
019763fb5d994dd1caf25ff77ef46233	bASV403	Heterotrophic	Bacteria	PAUC34f	PAUC34f	PAUC34f	PAUC34f	PAUC34f	uncultured_bacterium
0198e7c1aacecd3cea1e157cc69a0d39	bASV404	Heterotrophic	Bacteria	Proteobacteria	Alphaproteobacteria	Rhodobacterales	Rhodobacteraceae	NA	NA
01992919e4300dc419d93cbfd1ee8942	bASV405	Heterotrophic	Bacteria	Proteobacteria	Alphaproteobacteria	SAR11_clade	Clade_I	NA	NA
01996a96f420b03b1d5538e292a34b7c	bASV406	Heterotrophic	Bacteria	Marinimicrobia_(SAR406_clade)	Marinimicrobia_(SAR406_clade)	Marinimicrobia_(SAR406_clade)	Marinimicrobia_(SAR406_clade)	Marinimicrobia_(SAR406_clade)	uncultured_bacterium
0199d3a0609d90d10c5b777083af0ab1	bASV407	Heterotrophic	Bacteria	Verrucomicrobiota	Verrucomicrobiae	Opitutales	Puniceicoccaceae	MB11C04_marine_group	NA
019a2cb85e18b8355e53f5a92ad91fc9	bASV408	Heterotrophic	Bacteria	Acidobacteriota	Subgroup_11	Subgroup_11	Subgroup_11	Subgroup_11	uncultured_bacterium
019b028f8ae31668b8c75bab1180baf9	bASV409	Heterotrophic	Bacteria	Marinimicrobia_(SAR406_clade)	Marinimicrobia_(SAR406_clade)	Marinimicrobia_(SAR406_clade)	Marinimicrobia_(SAR406_clade)	Marinimicrobia_(SAR406_clade)	NA
019b73bcb5c1efa724c1b562dd1a51bc	bASV410	Heterotrophic	Bacteria	Actinobacteriota	Acidimicrobiia	Microtrichales	Microtrichaceae	uncultured	NA
019b9a4e64296dbca52e186838aab16c	bASV411	Heterotrophic	Bacteria	Planctomycetota	Planctomycetes	Pirellulales	Pirellulaceae	Rhodopirellula	uncultured_bacterium
019ba85604972ed929140e5f63ac4896	bASV412	Heterotrophic	Bacteria	Marinimicrobia_(SAR406_clade)	Marinimicrobia_(SAR406_clade)	Marinimicrobia_(SAR406_clade)	Marinimicrobia_(SAR406_clade)	Marinimicrobia_(SAR406_clade)	Alteromonas_macleodii
019c88c6ade406f731954f38e3461564	bASV413	Heterotrophic	Bacteria	Proteobacteria	Alphaproteobacteria	Rickettsiales	Mitochondria	Mitochondria	uncultured_bacterium
019d578ab64602fedcd2e96de0f9e609	bASV414	Heterotrophic	Eukaryota	NA	NA	NA	NA	NA	NA
019d96bf6f12f87994509515faed464c	bASV415	Heterotrophic	Bacteria	Actinobacteriota	Acidimicrobiia	Actinomarinales	Actinomarinaceae	Candidatus_Actinomarina	NA
019df11ddccfbffef54caec834b6cca2	bASV416	Heterotrophic	Bacteria	Proteobacteria	Alphaproteobacteria	SAR11_clade	Clade_II	Clade_II	NA
019ed7d25a0f658720e14743ef4d1228	bASV417	Heterotrophic	Bacteria	Bdellovibrionota	Bdellovibrionia	Bdellovibrionales	Bdellovibrionaceae	OM27_clade	uncultured_bacterium
01a0d9d21695a2bb78151e055b9a408c	bASV418	Heterotrophic	Bacteria	Proteobacteria	Alphaproteobacteria	Puniceispirillales	SAR116_clade	SAR116_clade	NA
01a1f21c3aa65e58c61e1006eae24437	bASV419	Heterotrophic	Bacteria	Proteobacteria	Gammaproteobacteria	SAR86_clade	SAR86_clade	SAR86_clade	uncultured_bacterium
01a2fa5a846f67f6992e98564ab00415	bASV420	Heterotrophic	Bacteria	Bacteroidota	Bacteroidia	Chitinophagales	Saprospiraceae	uncultured	uncultured_marine
01a36dab5dcf488296c0f837fb5c7d2d	bASV421	Autotrophic	Bacteria	Cyanobacteria	Cyanobacteriia	Synechococcales	Cyanobiaceae	Prochlorococcus_MIT9313	NA
01a3ff1df7e5bf6f13c8d98fe8f71c77	bASV422	Heterotrophic	Bacteria	Bacteroidota	Bacteroidia	Flavobacteriales	Cryomorphaceae	Phaeocystidibacter	uncultured_marine
01a432e26b6d7b4babe4784dad46b338	bASV423	Heterotrophic	Archaea	Crenarchaeota	Nitrososphaeria	Nitrosopumilales	Nitrosopumilaceae	Candidatus_Nitrosopelagicus	marine_metagenome
01a45228f5cbd530f86a6755cb3cbb2c	bASV424	Heterotrophic	Bacteria	Verrucomicrobiota	Verrucomicrobiae	Opitutales	Puniceicoccaceae	MB11C04_marine_group	Verrucomicrobia_bacterium
01a4e314a9198be5786f26bbe44f4bce	bASV425	Autotrophic	Bacteria	Cyanobacteria	Cyanobacteriia	Synechococcales	Cyanobiaceae	Prochlorococcus_MIT9313	NA
01a8676ab53122cb25ace2ef429cd83c	bASV426	Heterotrophic	Bacteria	Proteobacteria	Alphaproteobacteria	Rickettsiales	Fokiniaceae	MD3-55	NA
01aa32ac303051b01acfcba36baf79ed	bASV427	Heterotrophic	Bacteria	Actinobacteriota	Acidimicrobiia	Microtrichales	Microtrichaceae	uncultured	uncultured_Acidimicrobiales
01aa7b480bfb6ff61657efa418caa4fa	bASV428	Heterotrophic	Bacteria	Proteobacteria	Alphaproteobacteria	Rhodospirillales	AEGEAN-169_marine_group	AEGEAN-169_marine_group	uncultured_bacterium
01aadb5fed1472652dcd3841794aa907	bASV429	Heterotrophic	Bacteria	Proteobacteria	Alphaproteobacteria	Defluviicoccales	uncultured	uncultured	uncultured_bacterium
01abaf6c026467a146ee1eaa89a1f576	bASV430	Heterotrophic	Bacteria	Proteobacteria	Alphaproteobacteria	SAR11_clade	NA	NA	NA
01ac39f1097a2c216c2c0f847c8ae18e	bASV431	Autotrophic	Bacteria	Cyanobacteria	Cyanobacteriia	Synechococcales	Cyanobiaceae	NA	NA
01ad9a3e6701f27779097865ed179846	bASV432	Heterotrophic	Bacteria	Proteobacteria	Gammaproteobacteria	Cellvibrionales	Halieaceae	OM60(NOR5)_clade	NA
01adc1722822f2e2ed02d19707fdc96b	bASV433	Heterotrophic	Bacteria	Verrucomicrobiota	Lentisphaeria	SS1-B-02-17	SS1-B-02-17	SS1-B-02-17	uncultured_Lentisphaerae
01adc22ae8a6d176653d8eb797922c95	bASV434	Heterotrophic	Bacteria	Proteobacteria	Alphaproteobacteria	Puniceispirillales	SAR116_clade	SAR116_clade	NA
01aeeb0e87b47fd7c88f0d23a09307b0	bASV435	Heterotrophic	Bacteria	Proteobacteria	Gammaproteobacteria	SAR86_clade	SAR86_clade	SAR86_clade	NA
01af9b48b44909d8d94dace31168672b	bASV436	Heterotrophic	Bacteria	Verrucomicrobiota	Verrucomicrobiae	Opitutales	Puniceicoccaceae	Pelagicoccus	uncultured_sediment
01b477054655022e2ca44178e4901617	bASV437	Heterotrophic	Bacteria	Proteobacteria	Alphaproteobacteria	SAR11_clade	Clade_I	NA	NA
01b536244252f85eb23b8b70c5f7c502	bASV438	Heterotrophic	Bacteria	Chloroflexi	Dehalococcoidia	S085	S085	S085	uncultured_bacterium
01b68d26757757fbc96360318acfd379	bASV439	Autotrophic	Bacteria	Cyanobacteria	Cyanobacteriia	Chloroplast	Chloroplast	Chloroplast	Chloropicon_primus
01b893b0a650ff4d7342673426555e72	bASV440	Heterotrophic	Bacteria	Proteobacteria	Alphaproteobacteria	SAR11_clade	Clade_I	Clade_Ib	Candidatus_Pelagibacter
01b8b2c4985330e1ad4616b2ad34f95f	bASV441	Heterotrophic	Bacteria	Bacteroidota	Rhodothermia	Rhodothermales	Rhodothermaceae	uncultured	NA
01b8ba3f48355a8848e4773ad52d1495	bASV442	Heterotrophic	Bacteria	Proteobacteria	Alphaproteobacteria	SAR11_clade	Clade_I	Clade_Ia	uncultured_alpha
01b9ea5e07a93719efa758ce006ca8b9	bASV443	Heterotrophic	Bacteria	Verrucomicrobiota	Verrucomicrobiae	Opitutales	Puniceicoccaceae	MB11C04_marine_group	NA
01ba8b038462640467b2b9240da8a338	bASV444	Heterotrophic	Bacteria	Proteobacteria	Gammaproteobacteria	SAR86_clade	SAR86_clade	SAR86_clade	marine_metagenome
01baa86fe8e5f4a49ba6be892ed03255	bASV445	Heterotrophic	Bacteria	Bdellovibrionota	Bdellovibrionia	Bacteriovoracales	Bacteriovoracaceae	Peredibacter	NA
01bba27c6a8c7aadb90c818f359a1271	bASV446	Heterotrophic	Bacteria	Proteobacteria	Alphaproteobacteria	Parvibaculales	OCS116_clade	OCS116_clade	uncultured_bacterium
01bde28f802361654924427790d7b433	bASV447	Heterotrophic	Bacteria	Verrucomicrobiota	Omnitrophia	Omnitrophales	Omnitrophaceae	Candidatus_Omnitrophus	NA
01be14dbf41eea2764dedb6b060dfd37	bASV448	Heterotrophic	Archaea	Thermoplasmatota	Thermoplasmata	Marine_Group_II	Marine_Group_II	Marine_Group_II	uncultured_archaeon
01c03e5cefa4936e48a5c385a9251262	bASV449	Heterotrophic	Bacteria	Proteobacteria	Alphaproteobacteria	Puniceispirillales	SAR116_clade	SAR116_clade	uncultured_bacterium
01c043fa51c5232d1ea3bfcc8012e796	bASV450	Heterotrophic	Bacteria	Planctomycetota	OM190	OM190	OM190	OM190	marine_metagenome
01c0f4e73e1c07734bf7a593422593b3	bASV451	Heterotrophic	Bacteria	Bdellovibrionota	Bdellovibrionia	Bdellovibrionales	Bdellovibrionaceae	OM27_clade	uncultured_bacterium
01c1f13135f2b163ad618efa50d4c56f	bASV452	Heterotrophic	Bacteria	Proteobacteria	Gammaproteobacteria	SAR86_clade	SAR86_clade	SAR86_clade	marine_metagenome
01c369e7bf0135701a060586d4635fea	bASV453	Heterotrophic	Bacteria	Proteobacteria	Alphaproteobacteria	Rhodospirillales	Magnetospiraceae	uncultured	uncultured_Rhodospirillaceae
01c36b11d9b79e49576ef50efcd0220a	bASV454	Autotrophic	Bacteria	Cyanobacteria	Cyanobacteriia	Chloroplast	Chloroplast	Chloroplast	NA
01c38c598c4bfa487e88e245c9bb2760	bASV455	Heterotrophic	Bacteria	Proteobacteria	Alphaproteobacteria	Puniceispirillales	SAR116_clade	SAR116_clade	uncultured_Oceanibaculum
01c4ca305ec3c278d96a9c3d8289857f	bASV456	Heterotrophic	Bacteria	Patescibacteria	Gracilibacteria	Candidatus_Peregrinibacteria	Candidatus_Peregrinibacteria	Candidatus_Peregrinibacteria	uncultured_bacterium
01c67ecdfdf118359c65e38d7d0b3820	bASV457	Heterotrophic	Bacteria	Marinimicrobia_(SAR406_clade)	Marinimicrobia_(SAR406_clade)	Marinimicrobia_(SAR406_clade)	Marinimicrobia_(SAR406_clade)	Marinimicrobia_(SAR406_clade)	unidentified_marine
01c817c839c064251def2e8c6f54bda4	bASV458	Heterotrophic	Bacteria	Proteobacteria	Alphaproteobacteria	Rickettsiales	S25-593	S25-593	NA
01c81dd07eb1814d1b7d915a19a9f32f	bASV459	Heterotrophic	Archaea	Thermoplasmatota	Thermoplasmata	Marine_Group_II	Marine_Group_II	Marine_Group_II	uncultured_marine
01c8ac4e615a6d860e101b6ec6704c99	bASV460	Heterotrophic	Bacteria	Proteobacteria	Alphaproteobacteria	SAR11_clade	Clade_II	Clade_II	NA
01cbac94c6a028f4e886cfb5cf57d4e1	bASV461	Heterotrophic	Bacteria	Proteobacteria	Gammaproteobacteria	Oceanospirillales	Endozoicomonadaceae	Endozoicomonas	Endozoicomonas_atrinae
01cc1a5b51c5485b8dc39dc031a78992	bASV462	Heterotrophic	Bacteria	Proteobacteria	Alphaproteobacteria	Sphingomonadales	Sphingomonadaceae	Erythrobacter	NA
01cc2516697cf1b59d3bdcdc881c233e	bASV463	Heterotrophic	Bacteria	Proteobacteria	Gammaproteobacteria	Oceanospirillales	Saccharospirillaceae	Oleispira	NA
01cc8aeb6d739db862a5766d3a60ea93	bASV464	Heterotrophic	Bacteria	Proteobacteria	Alphaproteobacteria	Defluviicoccales	uncultured	uncultured	uncultured_bacterium
01cca5badf5f83fb808239dbdced353a	bASV465	Heterotrophic	Bacteria	Margulisbacteria	Margulisbacteria	Margulisbacteria	Margulisbacteria	Margulisbacteria	uncultured_bacterium
01cce011497d52e99e490ecebf6f7cec	bASV466	Autotrophic	Bacteria	Cyanobacteria	Cyanobacteriia	Synechococcales	Cyanobiaceae	NA	NA
01ce5a82a15f065acca560190c98f4d7	bASV467	Heterotrophic	Bacteria	Bacteroidota	Bacteroidia	NA	NA	NA	NA
01cf740721a960f74cb99c984c06937e	bASV468	Heterotrophic	Bacteria	Marinimicrobia_(SAR406_clade)	Marinimicrobia_(SAR406_clade)	Marinimicrobia_(SAR406_clade)	Marinimicrobia_(SAR406_clade)	Marinimicrobia_(SAR406_clade)	uncultured_bacterium
01d158e593e77a7afee22fc2c4ac3696	bASV469	Heterotrophic	Bacteria	Proteobacteria	Gammaproteobacteria	Francisellales	Francisellaceae	uncultured	uncultured_[Caedibacter]
01d1b0ed398618b662aac220ffb04724	bASV470	Heterotrophic	Bacteria	NA	NA	NA	NA	NA	NA
01d362852129d20b39e7815e191a616d	bASV471	Heterotrophic	Bacteria	Marinimicrobia_(SAR406_clade)	Marinimicrobia_(SAR406_clade)	Marinimicrobia_(SAR406_clade)	Marinimicrobia_(SAR406_clade)	Marinimicrobia_(SAR406_clade)	NA
01d8e35a09455c773c10654192f37de1	bASV472	Heterotrophic	Bacteria	Bacteroidota	Bacteroidia	Flavobacteriales	Cryomorphaceae	Vicingus	NA
01d98cacf411044bf4d6f710e871d6a8	bASV473	Heterotrophic	Bacteria	Proteobacteria	Alphaproteobacteria	Rickettsiales	S25-593	S25-593	NA
01d9a0a67d2855736a3c298eca078c0d	bASV474	Heterotrophic	Bacteria	Chloroflexi	Dehalococcoidia	SAR202_clade	SAR202_clade	SAR202_clade	NA
01d9e79c281e4f9de490644da9b4f910	bASV475	Heterotrophic	Bacteria	NA	NA	NA	NA	NA	NA
01dacfd328f6b1506e95fae96775724a	bASV476	Heterotrophic	Bacteria	Bacteroidota	Bacteroidia	Chitinophagales	Saprospiraceae	uncultured	marine_metagenome
01dccdac6d6a6b6bea5742458f9bbe3e	bASV477	Autotrophic	Bacteria	Cyanobacteria	Cyanobacteriia	Synechococcales	Cyanobiaceae	NA	NA
01de5b7d19c92b41427012599a59dde9	bASV478	Heterotrophic	Bacteria	Verrucomicrobiota	Verrucomicrobiae	Verrucomicrobiales	DEV007	DEV007	uncultured_marine
01e0f032121dcb1d214f4ebb44e5f7d1	bASV479	Heterotrophic	Bacteria	Proteobacteria	Gammaproteobacteria	Nitrosococcales	Nitrosococcaceae	Cm1-21	NA
01e1b8e8de4d4662674fc2c5a66f7c36	bASV480	Autotrophic	Bacteria	Cyanobacteria	Cyanobacteriia	Chloroplast	Chloroplast	Chloroplast	Cylindrotheca_closterium
01e31679877fd54af8c3dd77e6dd1f3f	bASV481	Heterotrophic	Bacteria	Verrucomicrobiota	Kiritimatiellae	WCHB1-41	WCHB1-41	WCHB1-41	uncultured_Verrucomicrobia
01e3a10453a0f7cc6f327b8091090c58	bASV482	Autotrophic	Bacteria	Cyanobacteria	Cyanobacteriia	Chloroplast	Chloroplast	Chloroplast	uncultured_Cryptomonadaceae
01e3b539a9444c4eab05f59cbd357482	bASV483	Heterotrophic	Bacteria	Proteobacteria	Gammaproteobacteria	Thiomicrospirales	Thioglobaceae	SUP05_cluster	NA
01e66205883b085f9f13403fe22e8152	bASV484	Autotrophic	Bacteria	Cyanobacteria	Cyanobacteriia	Chloroplast	Chloroplast	Chloroplast	uncultured_marine
01e698f1d1a92bd1e2a4d069ca1fe9b1	bASV485	Heterotrophic	Bacteria	Proteobacteria	Alphaproteobacteria	Rhodobacterales	Rhodobacteraceae	NA	NA
01e7319697d0ac838d128251991d0710	bASV486	Heterotrophic	Bacteria	Planctomycetota	Planctomycetes	Planctomycetales	Gimesiaceae	uncultured	uncultured_myxobacterium
01e8353fcd0713f9758b7b4b12f9a16c	bASV487	Autotrophic	Bacteria	Cyanobacteria	Cyanobacteriia	Chloroplast	Chloroplast	Chloroplast	uncultured_prymnesiophyte
01e849e00fff5cc96f7c25d0c582012d	bASV488	Heterotrophic	Bacteria	Proteobacteria	Alphaproteobacteria	SAR11_clade	Clade_II	Clade_II	uncultured_SAR11
01e97f92af1628f69506735286414678	bASV489	Autotrophic	Bacteria	Cyanobacteria	Cyanobacteriia	Synechococcales	Cyanobiaceae	Prochlorococcus_MIT9313	NA
01ea4f87ce2064bebefa7a77adb722f3	bASV490	Heterotrophic	Bacteria	Proteobacteria	Gammaproteobacteria	NA	NA	NA	NA
01ea582d33f5d2b27f8663e818fa1800	bASV491	Heterotrophic	Bacteria	Chloroflexi	Dehalococcoidia	SAR202_clade	SAR202_clade	SAR202_clade	NA
01eb01ad330c463fa0b884afc274c235	bASV492	Heterotrophic	Bacteria	Verrucomicrobiota	Verrucomicrobiae	Opitutales	Puniceicoccaceae	Cerasicoccus	uncultured_organism
01ebf816a431b65fbfcd0d3ecaa9fa8a	bASV493	Heterotrophic	Bacteria	NA	NA	NA	NA	NA	NA
01ef3234bd17bec0bc55b53ef97ca060	bASV494	Heterotrophic	Bacteria	Planctomycetota	Phycisphaerae	Phycisphaerales	Phycisphaeraceae	uncultured	uncultured_bacterium
01efa149c1da8be7a3af28d95c2ac1d4	bASV495	Heterotrophic	Bacteria	Chloroflexi	Dehalococcoidia	SAR202_clade	SAR202_clade	SAR202_clade	uncultured_Chloroflexi
01f1b1a5a245933f19236462938bd7fd	bASV496	Autotrophic	Bacteria	Cyanobacteria	Cyanobacteriia	Synechococcales	Cyanobiaceae	Cyanobium_PCC-6307	NA
01f21178e87aec7cfbddf78eb0fd9d9c	bASV497	Heterotrophic	Bacteria	Verrucomicrobiota	Verrucomicrobiae	Pedosphaerales	Pedosphaeraceae	SCGC_AAA164-E04	uncultured_bacterium
01f3a64f4a64130e5834f975ec301d75	bASV498	Autotrophic	Bacteria	Cyanobacteria	Cyanobacteriia	Synechococcales	Cyanobiaceae	Prochlorococcus_MIT9313	NA
01f3cb69f7ccc8db8db82583f8ab8d1f	bASV499	Heterotrophic	Bacteria	Margulisbacteria	Margulisbacteria	Margulisbacteria	Margulisbacteria	Margulisbacteria	uncultured_bacterium
01f524e2401ad3aac628a9fdd007d38d	bASV500	Heterotrophic	Bacteria	Proteobacteria	Alphaproteobacteria	Rhodobacterales	Rhodobacteraceae	NA	NA
01f550f9061eaadc6f17bde6b93e9a1c	bASV501	Heterotrophic	Bacteria	Proteobacteria	Alphaproteobacteria	SAR11_clade	NA	NA	NA
01f57b75c1d1635c7bea09a60629b589	bASV502	Heterotrophic	Bacteria	Nitrospinota	Nitrospinia	Nitrospinales	Nitrospinaceae	Nitrospina	NA
01f69bb2bb16a27fe282c08309768e9c	bASV503	Heterotrophic	Bacteria	Proteobacteria	Gammaproteobacteria	Burkholderiales	Nitrosomonadaceae	NA	NA
01f704b0806a8de8c7346f535d20a967	bASV504	Heterotrophic	Bacteria	SAR324_clade(Marine_group_B)	SAR324_clade(Marine_group_B)	SAR324_clade(Marine_group_B)	SAR324_clade(Marine_group_B)	SAR324_clade(Marine_group_B)	uncultured_bacterium
01f721d988d35641e4cb53e8c31756c4	bASV505	Heterotrophic	Bacteria	Proteobacteria	Gammaproteobacteria	Burkholderiales	MWH-UniP1_aquatic_group	MWH-UniP1_aquatic_group	marine_metagenome
01f746ce1fa9c3b1155755fcf0db96dd	bASV506	Heterotrophic	Bacteria	Proteobacteria	Alphaproteobacteria	Rickettsiales	Fokiniaceae	MD3-55	uncultured_Alphaproteobacteria
01f866647546e8b68be6097b136687b9	bASV507	Heterotrophic	Bacteria	Proteobacteria	Alphaproteobacteria	Puniceispirillales	SAR116_clade	SAR116_clade	alpha_proteobacterium
01f909a6360b2ba98b09796cc1168ec8	bASV508	Heterotrophic	Bacteria	Chloroflexi	Dehalococcoidia	SAR202_clade	SAR202_clade	SAR202_clade	NA
01fa1f4baa7eb3972386a4cc0f4a8d80	bASV509	Heterotrophic	Bacteria	Proteobacteria	Alphaproteobacteria	Parvibaculales	OCS116_clade	OCS116_clade	NA
01fb46426ce123c36a4c6fa48922d579	bASV510	Heterotrophic	Bacteria	SAR324_clade(Marine_group_B)	SAR324_clade(Marine_group_B)	SAR324_clade(Marine_group_B)	SAR324_clade(Marine_group_B)	SAR324_clade(Marine_group_B)	NA
01fb65863dec40cc662bb5b0884c1148	bASV511	Heterotrophic	Bacteria	Dadabacteria	Dadabacteriia	Dadabacteriales	Dadabacteriales	Dadabacteriales	metagenome
01fcaa2a76c2104ccd41e8e8a9374824	bASV512	Autotrophic	Bacteria	Cyanobacteria	Cyanobacteriia	Chloroplast	Chloroplast	Chloroplast	Chloropicon_primus
01ff112b450817822c5e6fcad869786d	bASV513	Heterotrophic	Bacteria	Planctomycetota	OM190	OM190	OM190	OM190	uncultured_Planctomycetaceae
0200f6b1f2a061f4de6bdf99be9debcf	bASV514	Heterotrophic	Bacteria	Proteobacteria	Alphaproteobacteria	SAR11_clade	Clade_I	Clade_Ib	NA
0202cf973fb73cb66a136c11a8db4cdf	bASV515	Heterotrophic	Bacteria	Proteobacteria	Gammaproteobacteria	SAR86_clade	SAR86_clade	SAR86_clade	uncultured_bacterium
020367db26ebaf7d66bc62e2543ce37b	bASV516	Heterotrophic	Bacteria	Desulfobacterota	Desulfuromonadia	PB19	PB19	PB19	uncultured_marine
02041572bc34ccd9b05b4d898d2a28bd	bASV517	Heterotrophic	Bacteria	Proteobacteria	Gammaproteobacteria	Coxiellales	Coxiellaceae	Coxiella	uncultured_bacterium
0205519c1cd38cfb150e57fa93bfae5c	bASV518	Heterotrophic	Bacteria	Bacteroidota	Bacteroidia	Chitinophagales	Saprospiraceae	uncultured	uncultured_bacterium
0205791523a97a93aa755623d215b8a1	bASV519	Autotrophic	Bacteria	Cyanobacteria	Cyanobacteriia	Synechococcales	Cyanobiaceae	NA	NA
02060e759d650a9bd02fa5c66ed843a0	bASV520	Heterotrophic	Bacteria	Proteobacteria	Gammaproteobacteria	Burkholderiales	MWH-UniP1_aquatic_group	MWH-UniP1_aquatic_group	marine_metagenome
02063592af0989cf1e58e72a0d4ce738	bASV521	Autotrophic	Bacteria	Cyanobacteria	Cyanobacteriia	Chloroplast	Chloroplast	Chloroplast	NA
02064c038b86bdd5277312e05f48f593	bASV522	Heterotrophic	Bacteria	Proteobacteria	Alphaproteobacteria	SAR11_clade	Clade_I	NA	NA
02066dcd555aa67c27f495de4a2687d3	bASV523	Heterotrophic	Bacteria	Bacteroidota	Bacteroidia	Flavobacteriales	Flavobacteriaceae	NS5_marine_group	uncultured_bacterium
0208279a3cd14d5a1a8450b740586cda	bASV524	Heterotrophic	Bacteria	Proteobacteria	Alphaproteobacteria	SAR11_clade	Clade_I	uncultured	NA
02088942b89e80d2ce5299f35e8bee1b	bASV525	Heterotrophic	Bacteria	Proteobacteria	Alphaproteobacteria	Defluviicoccales	uncultured	uncultured	unidentified_marine
0209c3c66a3e1c72da0ebdb93439f3e3	bASV526	Autotrophic	Bacteria	Cyanobacteria	Cyanobacteriia	Chloroplast	Chloroplast	Chloroplast	NA
020a13ac37e697d870da669a2a11e1ea	bASV527	Heterotrophic	Bacteria	Proteobacteria	Alphaproteobacteria	SAR11_clade	Clade_II	Clade_II	NA
020a6a5fe630e94e565d0bdc01d86386	bASV528	Heterotrophic	Bacteria	Proteobacteria	Alphaproteobacteria	SAR11_clade	Clade_II	Clade_II	NA
020ae918b820988df63d334495e239df	bASV529	Heterotrophic	Bacteria	Bacteroidota	Bacteroidia	Chitinophagales	uncultured	uncultured	uncultured_Sphingobacteriia
020b9b4c9f457bd54bc68bbc78544ad0	bASV530	Heterotrophic	Bacteria	Desulfobacterota	Desulfuromonadia	PB19	PB19	PB19	uncultured_marine
020c472da371def8747777a80bbec8a3	bASV531	Autotrophic	Bacteria	Cyanobacteria	Cyanobacteriia	Chloroplast	Chloroplast	Chloroplast	NA
021021eabf9782658d76e9815fe9a699	bASV532	Heterotrophic	Bacteria	NA	NA	NA	NA	NA	NA
021056be90e758ed1ceff5265d6fb131	bASV533	Heterotrophic	Eukaryota	NA	NA	NA	NA	NA	NA
02125f9ec5134e17794f204f4f7c0698	bASV534	Heterotrophic	Bacteria	Marinimicrobia_(SAR406_clade)	Marinimicrobia_(SAR406_clade)	Marinimicrobia_(SAR406_clade)	Marinimicrobia_(SAR406_clade)	Marinimicrobia_(SAR406_clade)	NA
0212c3a3965d8c23d407ef0f4948c7fa	bASV535	Heterotrophic	Bacteria	SAR324_clade(Marine_group_B)	SAR324_clade(Marine_group_B)	SAR324_clade(Marine_group_B)	SAR324_clade(Marine_group_B)	SAR324_clade(Marine_group_B)	uncultured_marine
02147a0a4c571ec5a872ded7fac0d087	bASV536	Heterotrophic	Bacteria	Proteobacteria	Alphaproteobacteria	SAR11_clade	Clade_II	Clade_II	SAR11_cluster
02159818fadd027df35c70dbaa088e56	bASV537	Heterotrophic	Bacteria	NA	NA	NA	NA	NA	NA
0215988bb6fe001eb478a416e9c17fb7	bASV538	Autotrophic	Bacteria	Cyanobacteria	Cyanobacteriia	Chloroplast	Chloroplast	Chloroplast	NA
0215d2ac13ac0d588254729d62606cc0	bASV539	Heterotrophic	Bacteria	Verrucomicrobiota	Lentisphaeria	Lentisphaerales	Lentisphaeraceae	Lentisphaera	NA
02162e21318e79f865cd5b39094b28d3	bASV540	Heterotrophic	Bacteria	Proteobacteria	Gammaproteobacteria	Ga0077536	Ga0077536	Ga0077536	uncultured_bacterium
02184d92d2ba195ba1a764152041b3b0	bASV541	Heterotrophic	Bacteria	Marinimicrobia_(SAR406_clade)	Marinimicrobia_(SAR406_clade)	Marinimicrobia_(SAR406_clade)	Marinimicrobia_(SAR406_clade)	Marinimicrobia_(SAR406_clade)	uncultured_bacterium
0218ea143a470f2379163dae69c5f86f	bASV542	Heterotrophic	Bacteria	Myxococcota	Polyangia	Nannocystales	Nannocystaceae	uncultured	uncultured_marine
02191a4bc682d1d25e6b4c2d6679f801	bASV543	Heterotrophic	Bacteria	Proteobacteria	Gammaproteobacteria	Vibrionales	Vibrionaceae	Grimontia	NA
0219836a9d8b7fc00031f61a3dae30d7	bASV544	Heterotrophic	Bacteria	Planctomycetota	Planctomycetes	Pirellulales	Pirellulaceae	Rhodopirellula	hydrothermal_vent
021c785d2373752be6ef27a250071703	bASV545	Heterotrophic	Bacteria	SAR324_clade(Marine_group_B)	SAR324_clade(Marine_group_B)	SAR324_clade(Marine_group_B)	SAR324_clade(Marine_group_B)	SAR324_clade(Marine_group_B)	uncultured_bacterium
021c8ebe5997d4eb5b1b89f88701ff87	bASV546	Heterotrophic	Bacteria	Proteobacteria	Alphaproteobacteria	SAR11_clade	Clade_I	NA	NA
021d24577093ef282c14817e416c6f82	bASV547	Heterotrophic	Bacteria	Proteobacteria	Alphaproteobacteria	Parvibaculales	PS1_clade	PS1_clade	uncultured_Alphaproteobacteria
021e37a9c2333d0dcf8e3124c6420db8	bASV548	Heterotrophic	Bacteria	Chloroflexi	Anaerolineae	Caldilineales	Caldilineaceae	uncultured	NA
021f92d2127ad2a1f4ff841c65b26f05	bASV549	Heterotrophic	Bacteria	NA	NA	NA	NA	NA	NA
02203f454351ea993a0699bc3dc85a32	bASV550	Heterotrophic	Bacteria	Proteobacteria	Alphaproteobacteria	Rickettsiales	Mitochondria	Mitochondria	uncultured_Alphaproteobacteria
0220b3d80f6374314534314c72794b61	bASV551	Heterotrophic	Bacteria	Actinobacteriota	Acidimicrobiia	Actinomarinales	Actinomarinaceae	Candidatus_Actinomarina	NA
0221be7928d79a764c93ebcc4a5ac9c0	bASV552	Heterotrophic	Bacteria	Proteobacteria	Gammaproteobacteria	SAR86_clade	SAR86_clade	SAR86_clade	NA
0222728046ce4a6a09e9bbd8b0af2918	bASV553	Heterotrophic	Bacteria	SAR324_clade(Marine_group_B)	SAR324_clade(Marine_group_B)	SAR324_clade(Marine_group_B)	SAR324_clade(Marine_group_B)	SAR324_clade(Marine_group_B)	uncultured_bacterium
0222c99e763c2e926892c402191d789b	bASV554	Heterotrophic	Bacteria	Myxococcota	Polyangia	Haliangiales	Haliangiaceae	Haliangium	NA
0223346f34cb98bee94844863c91b6f9	bASV555	Heterotrophic	Archaea	Thermoplasmatota	Thermoplasmata	Thermoplasmata	Thermoplasmata	Marine_Group_III	NA
022451a32ef7b8bdeb6515c773b8f307	bASV556	Heterotrophic	Bacteria	Marinimicrobia_(SAR406_clade)	Marinimicrobia_(SAR406_clade)	Marinimicrobia_(SAR406_clade)	Marinimicrobia_(SAR406_clade)	Marinimicrobia_(SAR406_clade)	NA
02278549138f57087ffe8858c5a7362a	bASV557	Autotrophic	Bacteria	Cyanobacteria	Cyanobacteriia	Synechococcales	Cyanobiaceae	NA	NA
0227cafb61d5bc66dfb811b4d1938350	bASV558	Heterotrophic	Bacteria	Marinimicrobia_(SAR406_clade)	Marinimicrobia_(SAR406_clade)	Marinimicrobia_(SAR406_clade)	Marinimicrobia_(SAR406_clade)	Marinimicrobia_(SAR406_clade)	uncultured_bacterium
022a52c01460ed4b529f823cfb513447	bASV559	Heterotrophic	Bacteria	Actinobacteriota	Acidimicrobiia	Microtrichales	Microtrichaceae	Sva0996_marine_group	NA
022c4a792944da1b08c89c1a7126cb99	bASV560	Heterotrophic	Bacteria	Actinobacteriota	Acidimicrobiia	Microtrichales	Ilumatobacteraceae	uncultured	uncultured_bacterium
022d9a0b8d084b10e1392609f2559b28	bASV561	Heterotrophic	Bacteria	Verrucomicrobiota	Lentisphaeria	Lentisphaerales	Lentisphaeraceae	Lentisphaera	uncultured_bacterium
022f5e7c31c934b7527434e486056b7c	bASV562	Heterotrophic	Bacteria	Proteobacteria	Alphaproteobacteria	SAR11_clade	Clade_I	Clade_Ib	Candidatus_Pelagibacter
02312c3cffc84246daaf84803e20b947	bASV563	Heterotrophic	Bacteria	Proteobacteria	Alphaproteobacteria	SAR11_clade	Clade_II	Clade_II	SAR11_cluster
0231eb9d4df1dba349f58ca8a04af2f7	bASV564	Heterotrophic	Bacteria	Proteobacteria	Gammaproteobacteria	SAR86_clade	SAR86_clade	SAR86_clade	NA
0232763cb95fc8d3dc0e8d5f4c1388f2	bASV565	Heterotrophic	Bacteria	Proteobacteria	Alphaproteobacteria	Puniceispirillales	SAR116_clade	Candidatus_Puniceispirillum	NA
023341474bde51d9645c6c65c1962607	bASV566	Heterotrophic	Bacteria	Proteobacteria	Alphaproteobacteria	Rickettsiales	Mitochondria	Mitochondria	uncultured_bacterium
02341f6db995de5075db8ac93c22ed2f	bASV567	Heterotrophic	Bacteria	Marinimicrobia_(SAR406_clade)	Marinimicrobia_(SAR406_clade)	Marinimicrobia_(SAR406_clade)	Marinimicrobia_(SAR406_clade)	Marinimicrobia_(SAR406_clade)	Alteromonas_macleodii
0234ed88d214fddf9527f80901cd8b2c	bASV568	Heterotrophic	Bacteria	Proteobacteria	Gammaproteobacteria	SAR86_clade	SAR86_clade	SAR86_clade	NA
023508b3d98703578691529c14d1aab2	bASV569	Heterotrophic	Bacteria	Proteobacteria	Gammaproteobacteria	SAR86_clade	SAR86_clade	SAR86_clade	marine_metagenome
023519f5e4a4edc1a494a3ac7d2f6946	bASV570	Heterotrophic	Bacteria	NA	NA	NA	NA	NA	NA
0235283a68a1da202a31091197b94ee7	bASV571	Heterotrophic	Bacteria	Bacteroidota	Bacteroidia	Flavobacteriales	NS9_marine_group	NS9_marine_group	uncultured_Flavobacteriia
02357ee335149134fc498847bc4a4ad4	bASV572	Heterotrophic	Bacteria	Proteobacteria	Gammaproteobacteria	NA	NA	NA	NA
0236200e5fb096fe3a9c55ebc197ee90	bASV573	Autotrophic	Bacteria	Cyanobacteria	Cyanobacteriia	Chloroplast	Chloroplast	Chloroplast	Bathycoccus_prasinos
0237da5fac91bff57529109eae952b15	bASV574	Heterotrophic	Bacteria	Bacteroidota	Bacteroidia	Flavobacteriales	NS9_marine_group	NS9_marine_group	uncultured_Flavobacteriia
0237e944840130da6425ddc57a52183a	bASV575	Heterotrophic	Bacteria	Verrucomicrobiota	Verrucomicrobiae	Opitutales	Puniceicoccaceae	MB11C04_marine_group	NA
0238dc6b3f7ddd33baa7a0c8d4a8aff0	bASV576	Heterotrophic	Archaea	Thermoplasmatota	Thermoplasmata	Marine_Group_II	Marine_Group_II	Marine_Group_II	marine_metagenome
023a20324b0bf321a7f4ae6a9bcdd8e2	bASV577	Heterotrophic	Bacteria	Proteobacteria	Alphaproteobacteria	Rhodospirillales	uncultured	uncultured	uncultured_bacterium
023a66c45822602633065848ed8b2189	bASV578	Heterotrophic	Bacteria	Marinimicrobia_(SAR406_clade)	Marinimicrobia_(SAR406_clade)	Marinimicrobia_(SAR406_clade)	Marinimicrobia_(SAR406_clade)	Marinimicrobia_(SAR406_clade)	uncultured_bacterium
023cd5e04684c5adcbd140a219a8a5fa	bASV579	Heterotrophic	Archaea	Crenarchaeota	Nitrososphaeria	Nitrosopumilales	Nitrosopumilaceae	Nitrosopumilaceae	NA
023dd697a9a210d2ac18a33bfaf43845	bASV580	Heterotrophic	Bacteria	Marinimicrobia_(SAR406_clade)	Marinimicrobia_(SAR406_clade)	Marinimicrobia_(SAR406_clade)	Marinimicrobia_(SAR406_clade)	Marinimicrobia_(SAR406_clade)	uncultured_bacterium
023e7b34f790ccf99a784c3efaf4bad9	bASV581	Heterotrophic	Bacteria	Bacteroidota	Bacteroidia	Flavobacteriales	Flavobacteriaceae	NS5_marine_group	marine_metagenome
02403cf9a1a40d5d93b708634265c838	bASV582	Heterotrophic	Bacteria	Planctomycetota	OM190	OM190	OM190	OM190	marine_metagenome
0240701e83951f47c30bf47de4d7bef9	bASV583	Heterotrophic	Bacteria	Bdellovibrionota	Bdellovibrionia	Bdellovibrionales	Bdellovibrionaceae	OM27_clade	uncultured_marine
024121d503da35c1ef8fde239962bdc7	bASV584	Heterotrophic	Bacteria	Marinimicrobia_(SAR406_clade)	Marinimicrobia_(SAR406_clade)	Marinimicrobia_(SAR406_clade)	Marinimicrobia_(SAR406_clade)	Marinimicrobia_(SAR406_clade)	NA
02422705658f98ba0c97a32bb1ae5f25	bASV585	Heterotrophic	Bacteria	NB1-j	NB1-j	NB1-j	NB1-j	NB1-j	NA
024340c073811a280b70c61f5b986649	bASV586	Heterotrophic	Bacteria	Proteobacteria	Gammaproteobacteria	Nitrosococcales	Nitrosococcaceae	NA	NA
0243f6db6ab07ee5043ee114824db779	bASV587	Heterotrophic	Bacteria	Marinimicrobia_(SAR406_clade)	Marinimicrobia_(SAR406_clade)	Marinimicrobia_(SAR406_clade)	Marinimicrobia_(SAR406_clade)	Marinimicrobia_(SAR406_clade)	uncultured_bacterium
024526d9d500f8713730e05fe9ac1b57	bASV588	Heterotrophic	Bacteria	RCP2-54	RCP2-54	RCP2-54	RCP2-54	RCP2-54	hydrothermal_vent
02468a40c0599835cd16997da636b10d	bASV589	Heterotrophic	Bacteria	Proteobacteria	Alphaproteobacteria	Rickettsiales	Mitochondria	Mitochondria	uncultured_bacterium
024735e9281f580f696e37b733851d84	bASV590	Heterotrophic	Bacteria	Proteobacteria	Gammaproteobacteria	SAR86_clade	SAR86_clade	SAR86_clade	Rhodobacteraceae_bacterium
0247d14ec0e7c2524eecc7ca1128c660	bASV591	Heterotrophic	Bacteria	Myxococcota	Polyangia	Blfdi19	Blfdi19	Blfdi19	uncultured_bacterium
02485c3061246a0c413bc714725e69b4	bASV592	Heterotrophic	Bacteria	Bacteroidota	Bacteroidia	Cytophagales	Cyclobacteriaceae	Marinoscillum	marine_metagenome
024b3ad56a70bfa97ed6487134dfd2e7	bASV593	Heterotrophic	Bacteria	Proteobacteria	Alphaproteobacteria	SAR11_clade	Clade_I	Clade_Ia	NA
024b3df6b248d2c878cecbab8433f655	bASV594	Heterotrophic	Bacteria	Proteobacteria	Gammaproteobacteria	HOC36	HOC36	HOC36	NA
024e179f4e97a39a24530fd5284b8ae5	bASV595	Heterotrophic	Bacteria	Proteobacteria	Alphaproteobacteria	SAR11_clade	Clade_II	Clade_II	uncultured_alpha
02504cfd0d0ee0005dff25cf5c2149f4	bASV596	Heterotrophic	Bacteria	Bacteroidota	Bacteroidia	Flavobacteriales	NS9_marine_group	NS9_marine_group	uncultured_marine
02507f0a6ebb6c2beea514ef799b87b9	bASV597	Heterotrophic	Bacteria	Proteobacteria	Gammaproteobacteria	SAR86_clade	SAR86_clade	SAR86_clade	NA
02544deb6c700f4652b7f04db03e1637	bASV598	Heterotrophic	Bacteria	Margulisbacteria	Margulisbacteria	Margulisbacteria	Margulisbacteria	Margulisbacteria	marine_metagenome
0255eb802a9d91e681c7cdda410788aa	bASV599	Heterotrophic	Bacteria	Bacteroidota	Bacteroidia	Flavobacteriales	Flavobacteriaceae	NS2b_marine_group	NA
02584c2f34e99e399314afb7e24cb8e7	bASV600	Heterotrophic	Bacteria	Bacteroidota	Bacteroidia	Flavobacteriales	Flavobacteriaceae	NS5_marine_group	NA
02598367c3084826db395f6a326aa50f	bASV601	Autotrophic	Bacteria	Cyanobacteria	Cyanobacteriia	Chloroplast	Chloroplast	Chloroplast	NA
025a141056510f8bdbf3ae9ae465fbf4	bASV602	Heterotrophic	Bacteria	Proteobacteria	Alphaproteobacteria	SAR11_clade	Clade_I	Clade_Ia	NA
025b287dd51317e6157ee4b487a1f113	bASV603	Autotrophic	Bacteria	Cyanobacteria	Cyanobacteriia	Synechococcales	Cyanobiaceae	Cyanobium_PCC-6307	NA
025b53c120de30ef92329b9e48b93b3b	bASV604	Heterotrophic	Bacteria	Proteobacteria	Alphaproteobacteria	SAR11_clade	NA	NA	NA
025bb36b97652cac012bb9d08adbaf05	bASV605	Heterotrophic	Archaea	Crenarchaeota	Nitrososphaeria	Nitrosopumilales	Nitrosopumilaceae	Nitrosopumilaceae	NA
025d0b35f373518df10cc2fa1d9b4c32	bASV606	Heterotrophic	Bacteria	Actinobacteriota	Acidimicrobiia	Actinomarinales	Actinomarinaceae	Candidatus_Actinomarina	marine_metagenome
025df6d47de0053128727dc517d3e8ac	bASV607	Heterotrophic	Bacteria	Proteobacteria	Gammaproteobacteria	SAR86_clade	SAR86_clade	SAR86_clade	NA
025e6188adcc74083562f60455a8b28e	bASV608	Heterotrophic	Bacteria	Proteobacteria	Gammaproteobacteria	Francisellales	Francisellaceae	[Caedibacter]_taeniospiralis_group	uncultured_bacterium
025f3bed2363c2e378a7db12b8425025	bASV609	Heterotrophic	Bacteria	Proteobacteria	Gammaproteobacteria	Thiomicrospirales	Thioglobaceae	SUP05_cluster	NA
025f56a02a7b74fbefd4caf43a3ff3e4	bASV610	Heterotrophic	Bacteria	Proteobacteria	Alphaproteobacteria	Rhodospirillales	AEGEAN-169_marine_group	AEGEAN-169_marine_group	uncultured_bacterium
025f873db7ec8bf9be87ac498d6a54e9	bASV611	Heterotrophic	Bacteria	Proteobacteria	Alphaproteobacteria	SAR11_clade	Clade_II	Clade_II	NA
025fc645fe37b3fef6bef5a95f91dc21	bASV612	Heterotrophic	Bacteria	Marinimicrobia_(SAR406_clade)	Marinimicrobia_(SAR406_clade)	Marinimicrobia_(SAR406_clade)	Marinimicrobia_(SAR406_clade)	Marinimicrobia_(SAR406_clade)	metagenome
02608041864384803867e367a69f0b06	bASV613	Heterotrophic	Bacteria	WPS-2	WPS-2	WPS-2	WPS-2	WPS-2	hydrothermal_vent
02611e4fe6e7b2075ca5f2b4b341b369	bASV614	Heterotrophic	Bacteria	Proteobacteria	Gammaproteobacteria	Gammaproteobacteria_Incertae_Sedis	Unknown_Family	Candidatus_Berkiella	uncultured_bacterium
02640dfdaf9ff178ab762739d076da95	bASV615	Heterotrophic	Bacteria	SAR324_clade(Marine_group_B)	SAR324_clade(Marine_group_B)	SAR324_clade(Marine_group_B)	SAR324_clade(Marine_group_B)	SAR324_clade(Marine_group_B)	NA
02653eb245add2f30d828e54944c98fb	bASV616	Heterotrophic	Bacteria	Verrucomicrobiota	Verrucomicrobiae	Arctic97B-4_marine_group	Arctic97B-4_marine_group	Arctic97B-4_marine_group	uncultured_organism
0265feb0e8b83fb0f60d8e4bfcd38c66	bASV617	Heterotrophic	Bacteria	Proteobacteria	Alphaproteobacteria	Rhodobacterales	Rhodobacteraceae	NA	NA
0266cfef17ac3d4b383464320478fd08	bASV618	Autotrophic	Bacteria	Cyanobacteria	Cyanobacteriia	Chloroplast	Chloroplast	Chloroplast	NA
0266d0f75fd0a10cb45eb7c52947c0c4	bASV619	Heterotrophic	Bacteria	Proteobacteria	Alphaproteobacteria	Rickettsiales	S25-593	S25-593	NA
026848c3465844969dedbc321486d92e	bASV620	Heterotrophic	Bacteria	Chloroflexi	Dehalococcoidia	SAR202_clade	SAR202_clade	SAR202_clade	uncultured_deep-sea
0268b6eb0d75d055f0fdc3e780a00085	bASV621	Heterotrophic	Bacteria	Proteobacteria	Gammaproteobacteria	Burkholderiales	Methylophilaceae	OM43_clade	uncultured_OM43
0268e13d3b7229456339f092ae3e82d7	bASV622	Heterotrophic	Bacteria	SAR324_clade(Marine_group_B)	SAR324_clade(Marine_group_B)	SAR324_clade(Marine_group_B)	SAR324_clade(Marine_group_B)	SAR324_clade(Marine_group_B)	uncultured_bacterium
026f2d9bb8cd2b68539ed75d9dbbd85d	bASV623	Heterotrophic	Bacteria	Proteobacteria	Gammaproteobacteria	Oceanospirillales	Litoricolaceae	Litoricola	NA
026f41e2c04c66ac963129a3a5be45a6	bASV624	Heterotrophic	Bacteria	Proteobacteria	Alphaproteobacteria	Rickettsiales	Fokiniaceae	MD3-55	NA
0271565f6d74cb0454497b1998c26954	bASV625	Heterotrophic	Bacteria	Proteobacteria	Alphaproteobacteria	uncultured	uncultured	uncultured	uncultured_bacterium
027557c171a271bb3bb7d61768f19ef3	bASV626	Heterotrophic	Bacteria	Marinimicrobia_(SAR406_clade)	Marinimicrobia_(SAR406_clade)	Marinimicrobia_(SAR406_clade)	Marinimicrobia_(SAR406_clade)	Marinimicrobia_(SAR406_clade)	uncultured_bacterium
0275f4b0fa2f1c2aa6609907891d23a4	bASV627	Heterotrophic	Bacteria	Actinobacteriota	Acidimicrobiia	Actinomarinales	Actinomarinaceae	Candidatus_Actinomarina	NA
02765c9a0879810e85446d7aa9d26b77	bASV628	Heterotrophic	Bacteria	Chloroflexi	Dehalococcoidia	SAR202_clade	SAR202_clade	SAR202_clade	marine_metagenome
027697769c670cdb808fc46be1111840	bASV629	Heterotrophic	Bacteria	Bacteroidota	Bacteroidia	Flavobacteriales	NA	NA	NA
0276b0e68915cf79dbe1afe948ef8689	bASV630	Heterotrophic	Bacteria	Proteobacteria	Alphaproteobacteria	Puniceispirillales	SAR116_clade	SAR116_clade	marine_metagenome
0276e0c02876ab8b4435c8ca1810416f	bASV631	Autotrophic	Bacteria	Cyanobacteria	Cyanobacteriia	Synechococcales	Cyanobiaceae	Cyanobium_PCC-6307	NA
0278ef6ac4e561757d5a671a68c1ed50	bASV632	Heterotrophic	Bacteria	Proteobacteria	Alphaproteobacteria	Defluviicoccales	uncultured	uncultured	uncultured_bacterium
0279dd4bbf858ca962b47aed276fe7de	bASV633	Heterotrophic	Bacteria	Bdellovibrionota	Bdellovibrionia	Bdellovibrionales	Bdellovibrionaceae	OM27_clade	uncultured_delta
027ab5e2937fee79dbe0b90fe6e50d8b	bASV634	Autotrophic	Bacteria	Cyanobacteria	Cyanobacteriia	Chloroplast	Chloroplast	Chloroplast	unidentified_marine
027b45a1a8b144204c858f6ab6c22ff8	bASV635	Heterotrophic	Bacteria	Proteobacteria	Gammaproteobacteria	SAR86_clade	SAR86_clade	SAR86_clade	NA
027b45fa9d45f341be224117e31451e0	bASV636	Heterotrophic	Bacteria	Marinimicrobia_(SAR406_clade)	Marinimicrobia_(SAR406_clade)	Marinimicrobia_(SAR406_clade)	Marinimicrobia_(SAR406_clade)	Marinimicrobia_(SAR406_clade)	metagenome
027b6830b5faec1893f1a73d7d9c5dd6	bASV637	Heterotrophic	Bacteria	Myxococcota	Polyangia	Polyangiales	Eel-36e1D6	Eel-36e1D6	uncultured_bacterium
027b99987053b8546e4d861236bcb606	bASV638	Autotrophic	Bacteria	Cyanobacteria	Cyanobacteriia	Synechococcales	Cyanobiaceae	NA	NA
027b9cbbafc49921245f97731200199d	bASV639	Heterotrophic	Bacteria	Proteobacteria	Alphaproteobacteria	SAR11_clade	Clade_I	Clade_Ib	NA
027bd4dec04b05541a8cea6b02f9b42a	bASV640	Heterotrophic	Bacteria	Marinimicrobia_(SAR406_clade)	Marinimicrobia_(SAR406_clade)	Marinimicrobia_(SAR406_clade)	Marinimicrobia_(SAR406_clade)	Marinimicrobia_(SAR406_clade)	uncultured_bacterium
027c305d60af361360e423e7696085a4	bASV641	Heterotrophic	Bacteria	Chloroflexi	Dehalococcoidia	SAR202_clade	SAR202_clade	SAR202_clade	NA
027d2837522e9d886c5114d35d2f8af8	bASV642	Heterotrophic	Archaea	Thermoplasmatota	Thermoplasmata	Marine_Group_II	Marine_Group_II	Marine_Group_II	marine_metagenome
027e443bfee50e09b35950d5ef6896ac	bASV643	Autotrophic	Bacteria	Cyanobacteria	Cyanobacteriia	Synechococcales	Cyanobiaceae	NA	NA
02829a19e035cf511a8e4c950f5d30b6	bASV644	Heterotrophic	Bacteria	NA	NA	NA	NA	NA	NA
0287c1e57700286883ff72455b1e6aef	bASV645	Heterotrophic	Bacteria	Bacteroidota	Bacteroidia	Cytophagales	Cyclobacteriaceae	uncultured	uncultured_Bacteroidetes
0289f30da1a683286cee1ae8f4955172	bASV646	Heterotrophic	Bacteria	Chloroflexi	Dehalococcoidia	SAR202_clade	SAR202_clade	SAR202_clade	NA
028a3ed7e41ba5516f88151e8960a51c	bASV647	Heterotrophic	Bacteria	Bacteroidota	Bacteroidia	Flavobacteriales	NS9_marine_group	NS9_marine_group	uncultured_marine
028a62f7e15bda5bd4820a1795bbdf59	bASV648	Heterotrophic	Bacteria	Proteobacteria	Alphaproteobacteria	SAR11_clade	Clade_I	NA	NA
028bfdf0c55c2233f57819f473f73a5e	bASV649	Heterotrophic	Bacteria	Proteobacteria	Gammaproteobacteria	NA	NA	NA	NA
028deadbe2b15dd1c9f91d5e1c60a944	bASV650	Heterotrophic	Bacteria	Verrucomicrobiota	Lentisphaeria	Lentisphaerales	Lentisphaeraceae	Lentisphaera	uncultured_bacterium
0292132b1d60475a6c4d51d96eef273f	bASV651	Heterotrophic	Bacteria	Chloroflexi	Dehalococcoidia	SAR202_clade	SAR202_clade	SAR202_clade	uncultured_bacterium
0292822d498b433d4c64bafd202cd737	bASV652	Heterotrophic	Bacteria	Proteobacteria	Alphaproteobacteria	SAR11_clade	Clade_I	Clade_Ia	NA
0293b185700a99178b325965cc8932f8	bASV653	Heterotrophic	Bacteria	SAR324_clade(Marine_group_B)	SAR324_clade(Marine_group_B)	SAR324_clade(Marine_group_B)	SAR324_clade(Marine_group_B)	SAR324_clade(Marine_group_B)	uncultured_bacterium
0294fb75158d25ffd17a406839bad586	bASV654	Heterotrophic	Bacteria	Proteobacteria	Gammaproteobacteria	Cellvibrionales	Halieaceae	OM60(NOR5)_clade	NA
02959e81ff1a07a7d36d66b10186d4fa	bASV655	Heterotrophic	Bacteria	NA	NA	NA	NA	NA	NA
0296f9f64206c572fc7f4410a2985b0b	bASV656	Heterotrophic	Bacteria	Proteobacteria	Gammaproteobacteria	Alteromonadales	Alteromonadaceae	Alteromonas	NA
0298c072f9861fa01be05a21df8cc8ae	bASV657	Heterotrophic	Bacteria	Proteobacteria	Gammaproteobacteria	Coxiellales	Coxiellaceae	Coxiella	uncultured_gamma
0298cb21f6393d39bbb15a9db4533cd6	bASV658	Heterotrophic	Archaea	Thermoplasmatota	NA	NA	NA	NA	NA
029936a36626ff38b5531169f9224a6b	bASV659	Heterotrophic	Bacteria	Actinobacteriota	Acidimicrobiia	Microtrichales	Microtrichaceae	Sva0996_marine_group	uncultured_marine
029a09dc8c8e72d504a652bf3d10c035	bASV660	Heterotrophic	Bacteria	Proteobacteria	Alphaproteobacteria	SAR11_clade	Clade_II	Clade_II	NA
029b57f42f6066a43256e4539ebfce39	bASV661	Heterotrophic	Bacteria	Planctomycetota	Planctomycetes	Pirellulales	Pirellulaceae	uncultured	uncultured_marine
029ba31b70f3b57436c131dfb74bb79d	bASV662	Heterotrophic	Bacteria	Marinimicrobia_(SAR406_clade)	Marinimicrobia_(SAR406_clade)	Marinimicrobia_(SAR406_clade)	Marinimicrobia_(SAR406_clade)	Marinimicrobia_(SAR406_clade)	metagenome
029cd1ad5d31ced148489837594bc61c	bASV663	Heterotrophic	Bacteria	Proteobacteria	Alphaproteobacteria	SAR11_clade	Clade_I	Clade_Ia	NA
029d0dbe8ac4da9f8441d27c9687f818	bASV664	Heterotrophic	Bacteria	Marinimicrobia_(SAR406_clade)	Marinimicrobia_(SAR406_clade)	Marinimicrobia_(SAR406_clade)	Marinimicrobia_(SAR406_clade)	Marinimicrobia_(SAR406_clade)	NA
029dd32ff802446ed69aec1226f4e7be	bASV665	Heterotrophic	Bacteria	Proteobacteria	Gammaproteobacteria	Burkholderiales	MWH-UniP1_aquatic_group	MWH-UniP1_aquatic_group	marine_metagenome
02a0803d1e2c1ff8ec31a8f310147b07	bASV666	Heterotrophic	Bacteria	Verrucomicrobiota	Verrucomicrobiae	Opitutales	Puniceicoccaceae	A714019	uncultured_bacterium
02a1a17d7db41bba1cbc5bd98b8b0c17	bASV667	Heterotrophic	Bacteria	Proteobacteria	Gammaproteobacteria	Cellvibrionales	Spongiibacteraceae	BD1-7_clade	uncultured_organism
02a21af1d6596e3e2de953abeffd3a91	bASV668	Heterotrophic	Bacteria	Proteobacteria	Alphaproteobacteria	SAR11_clade	Clade_II	Clade_II	SAR11_cluster
02a24115232b57750fdad54e4e4333eb	bASV669	Heterotrophic	Bacteria	Proteobacteria	Alphaproteobacteria	Rickettsiales	S25-593	S25-593	uncultured_marine
02a2ff65c1ca7d8a4b38b3540cd4e476	bASV670	Autotrophic	Bacteria	Cyanobacteria	Cyanobacteriia	Chloroplast	Chloroplast	Chloroplast	NA
02a37bbd54a1394de278125e6a98b33f	bASV671	Heterotrophic	Bacteria	Proteobacteria	Alphaproteobacteria	SAR11_clade	Clade_I	NA	NA
02a3adac51f4e386220f2e301ac04d4b	bASV672	Heterotrophic	Bacteria	Proteobacteria	Alphaproteobacteria	Rhodospirillales	AEGEAN-169_marine_group	AEGEAN-169_marine_group	metagenome
02a4fdba968454158d29c863d5a9cc3c	bASV673	Heterotrophic	Bacteria	Proteobacteria	Gammaproteobacteria	SAR86_clade	SAR86_clade	SAR86_clade	uncultured_bacterium
02a8c1b9316bec7ec1ac9014c20b5c41	bASV674	Autotrophic	Bacteria	Cyanobacteria	Cyanobacteriia	Synechococcales	Cyanobiaceae	Prochlorococcus_MIT9313	Prochlorococcus_sp.
02a97a9f98fe0f852f112472e7fa70f2	bASV675	Heterotrophic	Bacteria	Proteobacteria	Alphaproteobacteria	SAR11_clade	Clade_IV	Clade_IV	NA
02aa13631e7799b60799fb2195983c84	bASV676	Heterotrophic	Bacteria	Bdellovibrionota	Oligoflexia	Oligoflexales	uncultured	uncultured	uncultured_bacterium
02ac0e0f43490e71021104ea1b02f560	bASV677	Heterotrophic	Bacteria	NA	NA	NA	NA	NA	NA
02ac6474b8184c61bf173dfd813223bf	bASV678	Heterotrophic	Bacteria	NA	NA	NA	NA	NA	NA
02ae2d8a325b642558bf8c356247a4f4	bASV679	Heterotrophic	Bacteria	NA	NA	NA	NA	NA	NA
02af1a7862c675c695396433dacc90e1	bASV680	Heterotrophic	Bacteria	Proteobacteria	Alphaproteobacteria	SAR11_clade	Clade_II	Clade_II	SAR11_cluster
02b0691677a7d929b46058d059d3c94b	bASV681	Heterotrophic	Bacteria	Bdellovibrionota	Bdellovibrionia	Bdellovibrionales	Bdellovibrionaceae	OM27_clade	uncultured_bacterium
02b70e87191b1cbc6d112d82baedffe4	bASV682	Heterotrophic	Bacteria	Proteobacteria	Gammaproteobacteria	SAR86_clade	SAR86_clade	SAR86_clade	unidentified_marine
02b79382248f98ae1394d0d69169683d	bASV683	Autotrophic	Bacteria	Cyanobacteria	Cyanobacteriia	Synechococcales	Cyanobiaceae	Prochlorococcus_MIT9313	NA
02b920a0c66ce8e21af36e922332d2e3	bASV684	Autotrophic	Bacteria	Cyanobacteria	Cyanobacteriia	Synechococcales	Cyanobiaceae	NA	NA
02b9cdd83832b4ee218512e8461a82bb	bASV685	Heterotrophic	Bacteria	Proteobacteria	Alphaproteobacteria	Rhodobacterales	Rhodobacteraceae	NA	NA
02ba0789561e5bdaee153233bf5f264d	bASV686	Heterotrophic	Bacteria	PAUC34f	PAUC34f	PAUC34f	PAUC34f	PAUC34f	uncultured_Deferribacteres
02ba5c61a9e1be76c889a64afcc8f299	bASV687	Heterotrophic	Bacteria	Proteobacteria	Alphaproteobacteria	Rickettsiales	S25-593	S25-593	marine_metagenome
02ba95980940d2d38493f1d5d191d6d0	bASV688	Heterotrophic	Bacteria	Desulfobacterota	Desulfuromonadia	PB19	PB19	PB19	uncultured_delta
02baa73adad8c2489343170940e0c2fc	bASV689	Heterotrophic	Bacteria	Proteobacteria	Alphaproteobacteria	SAR11_clade	Clade_I	Clade_I	uncultured_Alphaproteobacteria
02bbba52f397fbbba47aaddc8cd08b24	bASV690	Heterotrophic	Bacteria	Marinimicrobia_(SAR406_clade)	Marinimicrobia_(SAR406_clade)	Marinimicrobia_(SAR406_clade)	Marinimicrobia_(SAR406_clade)	Marinimicrobia_(SAR406_clade)	uncultured_bacterium
02bc83183f390a3d63cfce32fd0c6123	bASV691	Heterotrophic	Bacteria	NA	NA	NA	NA	NA	NA
02bce3b45123d6b7ccac5f361eabdc19	bASV692	Autotrophic	Bacteria	Cyanobacteria	Cyanobacteriia	Synechococcales	Cyanobiaceae	Synechococcus_CC9902	NA
02beee68465a1135b268ae4463c2f702	bASV693	Heterotrophic	Bacteria	Bacteroidota	Bacteroidia	Flavobacteriales	NS9_marine_group	NS9_marine_group	uncultured_bacterium
02bef50f7e59b0f64f4a464f33e4f0df	bASV694	Heterotrophic	Bacteria	Marinimicrobia_(SAR406_clade)	Marinimicrobia_(SAR406_clade)	Marinimicrobia_(SAR406_clade)	Marinimicrobia_(SAR406_clade)	Marinimicrobia_(SAR406_clade)	uncultured_bacterium
02c0f575de6a9c1f25d1af0fcd88f51e	bASV695	Heterotrophic	Bacteria	Planctomycetota	Phycisphaerae	Phycisphaerales	Phycisphaeraceae	FS140-16B-02_marine_group	uncultured_organism
02c1674f531f69c9870531e0147881df	bASV696	Heterotrophic	Bacteria	Proteobacteria	Alphaproteobacteria	Rickettsiales	S25-593	S25-593	NA
02c2720b628165d079fd5018f1f36a87	bASV697	Heterotrophic	Bacteria	Proteobacteria	Alphaproteobacteria	Defluviicoccales	uncultured	uncultured	NA
02c29d63fa226510682adb42f2a32e1f	bASV698	Heterotrophic	Bacteria	Proteobacteria	Alphaproteobacteria	SAR11_clade	Clade_I	NA	NA
02c315bcc217a710c3cd117ae425b586	bASV699	Heterotrophic	Bacteria	Proteobacteria	Alphaproteobacteria	Puniceispirillales	SAR116_clade	NA	NA
02c32888c25386bcbd3eb372b41a4eec	bASV700	Heterotrophic	Bacteria	Proteobacteria	Alphaproteobacteria	Rickettsiales	S25-593	S25-593	NA
02c5282604920bc6726e773e69f85d39	bASV701	Autotrophic	Bacteria	Cyanobacteria	Cyanobacteriia	Synechococcales	Cyanobiaceae	NA	NA
02c739af2c6fa92d0a6c355acced295e	bASV702	Heterotrophic	Bacteria	Proteobacteria	Alphaproteobacteria	Thalassobaculales	Nisaeaceae	OM75_clade	NA
02c85568bf64072247d79cf70dae928e	bASV703	Heterotrophic	Bacteria	Bdellovibrionota	Bdellovibrionia	Bdellovibrionales	Bdellovibrionaceae	OM27_clade	uncultured_marine
02caacdde777c487a31fac745d2ad2f4	bASV704	Heterotrophic	Bacteria	Marinimicrobia_(SAR406_clade)	Marinimicrobia_(SAR406_clade)	Marinimicrobia_(SAR406_clade)	Marinimicrobia_(SAR406_clade)	Marinimicrobia_(SAR406_clade)	Alteromonas_macleodii
02cc04544dea53a41e59d2f2b07865a3	bASV705	Heterotrophic	Bacteria	Proteobacteria	Alphaproteobacteria	NA	NA	NA	NA
02cc35e90e68329e97bc75b3ad250056	bASV706	Heterotrophic	Archaea	Thermoplasmatota	Thermoplasmata	Marine_Group_II	Marine_Group_II	Marine_Group_II	Marine_group
02ce32a9021d2078c0a68c4213f2ecea	bASV707	Heterotrophic	Bacteria	Proteobacteria	Gammaproteobacteria	SAR86_clade	SAR86_clade	SAR86_clade	marine_metagenome
02cfd93453960540c031d6c8c808ed07	bASV708	Heterotrophic	Bacteria	Proteobacteria	Alphaproteobacteria	Puniceispirillales	SAR116_clade	SAR116_clade	alpha_proteobacterium
02d0e0f046eacf50fe02f6901d4a17b3	bASV709	Heterotrophic	Bacteria	Proteobacteria	Gammaproteobacteria	KI89A_clade	KI89A_clade	KI89A_clade	NA
02d119666c0dbc35ea7c77e4d0f32b40	bASV710	Heterotrophic	Bacteria	Bacteroidota	Bacteroidia	Flavobacteriales	Flavobacteriaceae	NA	NA
02d29541acf379c39a3e772d7c8d9c54	bASV711	Autotrophic	Bacteria	Cyanobacteria	Cyanobacteriia	Chloroplast	Chloroplast	Chloroplast	uncultured_bacterium
02d509ed3399fe45cec2e9bf000b8138	bASV712	Heterotrophic	Archaea	Thermoplasmatota	Thermoplasmata	Marine_Group_II	Marine_Group_II	Marine_Group_II	NA
02d661be35829c957a8d4a0fb1ca764f	bASV713	Heterotrophic	Bacteria	Proteobacteria	Gammaproteobacteria	Arenicellales	Arenicellaceae	uncultured	uncultured_deep-sea
02d6ba1be4774016a2ba37cfe66ff5c8	bASV714	Autotrophic	Bacteria	Cyanobacteria	Cyanobacteriia	Chloroplast	Chloroplast	Chloroplast	NA
02d9149584b81e29d8759f1a69e0cc0d	bASV715	Heterotrophic	Bacteria	Proteobacteria	Gammaproteobacteria	Steroidobacterales	Woeseiaceae	Woeseia	marine_metagenome
02d916d6ceb6cc4a2636f71d9a0c97d9	bASV716	Heterotrophic	Bacteria	Verrucomicrobiota	Verrucomicrobiae	Opitutales	Puniceicoccaceae	MB11C04_marine_group	uncultured_Puniceicoccaceae
02daf39a9294e5e5f4403f8bdfa68b45	bASV717	Autotrophic	Bacteria	Cyanobacteria	Cyanobacteriia	Synechococcales	Cyanobiaceae	NA	NA
02dbba6772a75a95d41ae43d69d43c54	bASV718	Heterotrophic	Bacteria	Proteobacteria	Alphaproteobacteria	SAR11_clade	Clade_I	Clade_Ia	NA
02ddc4881fbb7a1f83878b44ef6d154f	bASV719	Heterotrophic	Bacteria	SAR324_clade(Marine_group_B)	SAR324_clade(Marine_group_B)	SAR324_clade(Marine_group_B)	SAR324_clade(Marine_group_B)	SAR324_clade(Marine_group_B)	uncultured_SAR324
02df1d4678c5bb77dedac35f184eb0e6	bASV720	Autotrophic	Bacteria	Cyanobacteria	Cyanobacteriia	Synechococcales	Cyanobiaceae	NA	NA
02dfb0869af4bf549d290d48e66e2196	bASV721	Heterotrophic	Bacteria	Marinimicrobia_(SAR406_clade)	Marinimicrobia_(SAR406_clade)	Marinimicrobia_(SAR406_clade)	Marinimicrobia_(SAR406_clade)	Marinimicrobia_(SAR406_clade)	uncultured_bacterium
02dfcf9dcacc41de191ca193af8e39b6	bASV722	Heterotrophic	Bacteria	Acidobacteriota	Subgroup_26	Subgroup_26	Subgroup_26	Subgroup_26	NA
02dff423d0927048efd8d1388e00b688	bASV723	Heterotrophic	Bacteria	Proteobacteria	Alphaproteobacteria	SAR11_clade	Clade_I	NA	NA
02e076ccef3f7134173861245539bfa4	bASV724	Heterotrophic	Bacteria	Marinimicrobia_(SAR406_clade)	Marinimicrobia_(SAR406_clade)	Marinimicrobia_(SAR406_clade)	Marinimicrobia_(SAR406_clade)	Marinimicrobia_(SAR406_clade)	uncultured_bacterium
02e08665a9646e03689b5e0c82a4bef0	bASV725	Heterotrophic	Bacteria	Proteobacteria	Gammaproteobacteria	Oceanospirillales	Alcanivoracaceae1	Alcanivorax	uncultured_Alteromonas
02e25f1db202e71c4dd1adc0f14a9a4b	bASV726	Heterotrophic	Bacteria	NA	NA	NA	NA	NA	NA
02e34d2e52d1451727750ebb8fb82594	bASV727	Heterotrophic	Bacteria	PAUC34f	PAUC34f	PAUC34f	PAUC34f	PAUC34f	uncultured_bacterium
02e3a0e2fff6c6bafda20464140a0fa9	bASV728	Heterotrophic	Bacteria	Proteobacteria	Gammaproteobacteria	Thiomicrospirales	Thioglobaceae	SUP05_cluster	NA
02e53771a4431fc858a12570941204fc	bASV729	Heterotrophic	Bacteria	Bdellovibrionota	Bdellovibrionia	Bdellovibrionales	Bdellovibrionaceae	OM27_clade	uncultured_bacterium
02e763de9b1f0947e94c30e790e70932	bASV730	Heterotrophic	Bacteria	Proteobacteria	Alphaproteobacteria	SAR11_clade	Clade_I	Clade_Ib	NA
02e8ef68739a0d37cb7ef86ef285656e	bASV731	Heterotrophic	Bacteria	Proteobacteria	Alphaproteobacteria	Thalassobaculales	Nisaeaceae	OM75_clade	NA
02ea5d7c772cbeacb958f9cc17978a6d	bASV732	Heterotrophic	Bacteria	Bdellovibrionota	Oligoflexia	0319-6G20	0319-6G20	0319-6G20	uncultured_deep-sea
02eb6d82a715ff9b90f7f3db0a9d977e	bASV733	Heterotrophic	Bacteria	Proteobacteria	Gammaproteobacteria	UBA10353_marine_group	UBA10353_marine_group	UBA10353_marine_group	uncultured_marine
02eb76b679d2a78a3e5ba6b752f18b7f	bASV734	Heterotrophic	Bacteria	Planctomycetota	Phycisphaerae	Phycisphaerales	Phycisphaeraceae	uncultured	uncultured_bacterium
02ebfa89c7830a395879b427ec6342f8	bASV735	Heterotrophic	Bacteria	Myxococcota	Myxococcia	Myxococcales	Myxococcaceae	P3OB-42	uncultured_bacterium
02ecc2aa759a73e165a5a1b84e2e93df	bASV736	Heterotrophic	Bacteria	Acidobacteriota	Acidobacteriae	PAUC26f	PAUC26f	PAUC26f	NA
02eda14958cd6e99de60a64b8d180f04	bASV737	Heterotrophic	Bacteria	Proteobacteria	Alphaproteobacteria	Rhizobiales	Stappiaceae	Stappiaceae	uncultured_bacterium
02efb860314d29128c5d917ac7e2a937	bASV738	Heterotrophic	Bacteria	Proteobacteria	Gammaproteobacteria	Alteromonadales	Colwelliaceae	Thalassotalea	NA
02f1805f62aa7db214c884ede3c25041	bASV739	Heterotrophic	Bacteria	Chloroflexi	Dehalococcoidia	SAR202_clade	SAR202_clade	SAR202_clade	NA
02f23f716ebfe572cd1bfc0cf25a5caf	bASV740	Heterotrophic	Bacteria	Proteobacteria	Gammaproteobacteria	Alteromonadales	Colwelliaceae	Colwellia	NA
02f31f2b42a78e168108a3c7ff65891e	bASV741	Heterotrophic	Bacteria	Proteobacteria	Alphaproteobacteria	SAR11_clade	Clade_I	NA	NA
02f4753ef6b1008f9f4298fe1ba0f567	bASV742	Heterotrophic	Bacteria	Proteobacteria	Gammaproteobacteria	JTB23	JTB23	JTB23	uncultured_deep-sea
02f4e72bb0eb17fcfcb4aa9e52b1a567	bASV743	Heterotrophic	Bacteria	Proteobacteria	Alphaproteobacteria	Rickettsiales	Mitochondria	Mitochondria	uncultured_bacterium
02f50c3d9b3abc4672427b3e4507e7a1	bASV744	Heterotrophic	Bacteria	Proteobacteria	Alphaproteobacteria	SAR11_clade	Clade_IV	Clade_IV	uncultured_Alphaproteobacteria
02f6041a7dd66a1bd2737309c9286e21	bASV745	Heterotrophic	Bacteria	Myxococcota	Myxococcia	Myxococcales	Myxococcaceae	P3OB-42	uncultured_marine
02f624affc45b08ba2b3a6c55718de20	bASV746	Heterotrophic	Bacteria	Chloroflexi	Dehalococcoidia	SAR202_clade	SAR202_clade	SAR202_clade	marine_metagenome
02f66b58cf26ed4574b661f2190c519f	bASV747	Heterotrophic	Bacteria	Planctomycetota	Planctomycetes	Pirellulales	Pirellulaceae	Pirellula	uncultured_planctomycete
02f7e459415fee49a3231499b3f0d781	bASV748	Heterotrophic	Bacteria	Proteobacteria	Alphaproteobacteria	SAR11_clade	Clade_I	Clade_Ib	NA
02f90c869318f8a89e4fc09faf1d6520	bASV749	Heterotrophic	Bacteria	Proteobacteria	Alphaproteobacteria	Rickettsiales	S25-593	S25-593	marine_metagenome
02f97e713aac856e8a5589478964afe1	bASV750	Heterotrophic	Bacteria	Proteobacteria	Alphaproteobacteria	Rhodobacterales	Rhodobacteraceae	Ascidiaceihabitans	uncultured_bacterium
02fdc997d18d74ce697df9b156b45233	bASV751	Heterotrophic	Bacteria	Chloroflexi	Dehalococcoidia	SAR202_clade	SAR202_clade	SAR202_clade	NA
02ff209dca5e3b6c8fb6f55e958fa253	bASV752	Heterotrophic	Bacteria	Proteobacteria	Alphaproteobacteria	Puniceispirillales	SAR116_clade	SAR116_clade	marine_metagenome
0302cca19437f23ee0884e6830c34aa3	bASV753	Heterotrophic	Bacteria	Bacteroidota	Bacteroidia	NA	NA	NA	NA
0305763037e37438b5fc3b2f1696a681	bASV754	Heterotrophic	Bacteria	Proteobacteria	Gammaproteobacteria	OM182_clade	OM182_clade	OM182_clade	uncultured_marine
0306a10c4d19dece1fd1853fe31a085e	bASV755	Heterotrophic	Bacteria	Proteobacteria	Alphaproteobacteria	Thalassobaculales	Nisaeaceae	OM75_clade	NA
03071c62fb98fbb54df4a2f70cf81abd	bASV756	Heterotrophic	Bacteria	Firmicutes	Bacilli	NA	NA	NA	NA
[truncated: 64,342 more rows]
