# Supplementary material for: Microbial community dynamics over large spatial and environmental gradients in a subtropical ocean basin
Source: Appl Environ Microbiol. 2026 Jan 22;92(2):e01889-25. doi: 10.1128/aem.01889-25 (PMC12915303; doi:10.1128/aem.01889-25)
Supplement: Table S4 — Model comparisons of major microbial groups. [file aem.01889-25-s0005.xlsx]

## Sheet: Model AIC comp
Group	AIC (GLM Poisson)	AIC (GLM NB)	AIC (GAM NB)	AIC (GAM Gaussian log)	AIC (GAM Gaussian CLR)
SAR11	8971.04	3585.88	3550.16	-473.51	211.94
Synechococcus	62450.7	3668.18	3604.74	648.65	642.98
Prochlorococcus	65529	3545.32	3492.55	684.85	817.92
SAR86	10422.1	3111.61	2951.6	-81.92	865.85
Flavobacteriales	9457.73	3035.06	2991.74	123.52	707.42
Syndiniales	14832.7	3129.08	2949.73	-113.38	590.95
Dinophyceae	15493	3199.11	3044.5	-214.69	696
Prymnesiophyceae	5948.61	2384.25	2313.42	240.87	760.04
Sagenista	5680.1	2382.2	2285.79	145.47	730.26
