# Supplementary material for: Microbial community dynamics over large spatial and environmental gradients in a subtropical ocean basin
Source: Appl Environ Microbiol. 2026 Jan 22;92(2):e01889-25. doi: 10.1128/aem.01889-25 (PMC12915303; doi:10.1128/aem.01889-25)
Supplement: Table S5 — Indicator analysis results for 16S and 18S samples. [file aem.01889-25-s0006.xlsx]

## Sheet: 18S
ASV	Indicator value	P-value	P-value adjusted	TA:DIC	Division	Genus	Species	Abundance
ASV9956	0.162441	0.005	0.0602977	Low	Stramenopiles	MAST-12A	MAST-12A_sp.	0.00721629
ASV9955	0.173021	0.003	0.0416525	Low	Alveolata	Unknown Dino-Group-II (Order)	Unknown Dino-Group-II (Order)	0.0152816
ASV9684	0.264129	0.001	0.0181265	Low	Alveolata	Chytriodinium	Chytriodinium_sp.	0.176162
ASV963	0.228302	0.001	0.0181265	Low	Stramenopiles	Thalassiosira	Unknown Thalassiosira (Genus)	0.0564569
ASV9619	0.109907	0.019	0.18027	Low	Stramenopiles	Pirsonia	Unknown Pirsonia (Genus)	0.00806527
ASV9612	0.143378	0.022	0.201255	Low	Stramenopiles	Pelagococcus	Pelagococcus_subviridis	0.0135836
ASV9410	0.18152	0.001	0.0181265	Low	Alveolata	Dino-Group-II-Clade-7_X	Dino-Group-II-Clade-7_X_sp.	0.15324
ASV9341	0.137412	0.027	0.227179	Low	Alveolata	Dino-Group-II-Clade-1_X	Dino-Group-II-Clade-1_X_sp.	0.00424488
ASV9340	0.139823	0.04	0.296616	Low	Stramenopiles	Fragilaria	Fragilaria_sp.	0.0411753
ASV9307	0.156842	0.001	0.0181265	Low	Alveolata	Unknown Dinophyceae (Class)	Unknown Dinophyceae (Class)	0.0250448
ASV9299	0.232915	0.001	0.0181265	Low	Stramenopiles	MAST-3J	MAST-3J_sp.	0.100604
ASV9252	0.246849	0.001	0.0181265	Low	Alveolata	Unknown Peridiniales (Order)	Unknown Peridiniales (Order)	0.502169
ASV9243	0.172534	0.002	0.0310741	Low	Rhizaria	Ventrifissura	Ventrifissura_artocarpoidea	0.0148571
ASV9197	0.135804	0.035	0.267999	Low	Alveolata	Unknown Dinophyceae (Class)	Unknown Dinophyceae (Class)	0.00254693
ASV9149	0.148253	0.044	0.320213	Low	Stramenopiles	Thalassiosira	Unknown Thalassiosira (Genus)	0.0653711
ASV9127	0.141649	0.023	0.201912	Low	Alveolata	Unknown Dinophyceae (Class)	Unknown Dinophyceae (Class)	0.00382039
ASV9096	0.205594	0.001	0.0181265	Low	Alveolata	Unknown Dinophyceae (Class)	Unknown Dinophyceae (Class)	0.188048
ASV9085	0.258837	0.001	0.0181265	Low	Stramenopiles	Cyclotella	Cyclotella_choctawhatcheeana	0.480945
ASV908	0.257652	0.001	0.0181265	Low	Alveolata	Dino-Group-II-Clade-4_X	Dino-Group-II-Clade-4_X_sp.	0.0424488
ASV9063	0.155412	0.003	0.0416525	Low	Stramenopiles	MAST-3J	MAST-3J_sp.	0.0101877
ASV8978	0.143084	0.001	0.0181265	Low	Alveolata	Dino-Group-II-Clade-7_X	Dino-Group-II-Clade-7_X_sp.	0.0314121
ASV8950	0.123502	0.026	0.220981	Low	Alveolata	Dino-Group-II-Clade-5_X	Dino-Group-II-Clade-5_X_sp.	0.0033959
ASV8933	0.184092	0.004	0.0515175	Low	Chlorophyta	Pycnococcus	Pycnococcus_provasolii	0.316243
ASV8843	0.215228	0.002	0.0310741	Low	Alveolata	Unknown Warnowiaceae (Family)	Unknown Warnowiaceae (Family)	0.146448
ASV8752	0.230983	0.001	0.0181265	Low	Stramenopiles	Thalassiosira	Unknown Thalassiosira (Genus)	0.119706
ASV8569	0.223759	0.002	0.0310741	Low	Alveolata	Dino-Group-II-Clade-1_X	Dino-Group-II-Clade-1_X_sp.	0.0585793
ASV850	0.134891	0.037	0.280027	Low	Alveolata	Unknown Tontoniidae (Family)	Unknown Tontoniidae (Family)	0.0284407
ASV8456	0.223816	0.001	0.0181265	Low	Alveolata	Unknown Dinophyceae (Class)	Unknown Dinophyceae (Class)	0.197811
ASV8431	0.155043	0.002	0.0310741	Low	Telonemia	Telonemia-Group-2_X	Telonemia-Group-2_X_sp.	0.0127346
ASV8321	0.16125	0.011	0.115984	Low	Stramenopiles	MAST-3E	MAST-3E_sp.	0.00976322
ASV8229	0.193703	0.001	0.0181265	Low	Alveolata	Dino-Group-II-Clade-10-and-11_X	Dino-Group-II-Clade-10-and-11_X_sp.	0.0224979
ASV8191	0.113556	0.034	0.263086	Low	Rhizaria	CCW10-lineage_X	CCW10-lineage_X_sp.	0.0106122
ASV8166	0.305118	0.001	0.0181265	Low	Alveolata	Unknown Dinoflagellata (Subdivision)	Unknown Dinoflagellata (Subdivision)	0.117159
ASV8142	0.127137	0.033	0.257382	Low	Stramenopiles	Pythium	Unknown Pythium (Genus)	0.00466937
ASV8139	0.143213	0.007	0.0790596	Low	Cryptophyta	Hemiselmis	Hemiselmis_aquamarina	0.0106122
ASV8131	0.252975	0.001	0.0181265	Low	Alveolata	Dino-Group-II-Clade-16_X	Dino-Group-II-Clade-16_X_sp.	0.340864
ASV8022	0.129253	0.026	0.220981	Low	Haptophyta	Chrysochromulina	Chrysochromulina_sp.	0.0237713
ASV800	0.145686	0.023	0.201912	Low	Alveolata	Dino-Group-II-Clade-12_X	Dino-Group-II-Clade-12_X_sp.	0.00466937
ASV7913	0.215604	0.001	0.0181265	Low	Alveolata	Dino-Group-II-Clade-13_X	Dino-Group-II-Clade-13_X_sp.	0.0466937
ASV7895	0.143038	0.03	0.241026	Low	Alveolata	Dino-Group-II-Clade-10-and-11_X	Dino-Group-II-Clade-10-and-11_X_sp.	0.00933873
ASV7828	0.135226	0.023	0.201912	Low	Alveolata	Unknown Dinoflagellata (Subdivision)	Unknown Dinoflagellata (Subdivision)	0.0101877
ASV7804	0.201998	0.001	0.0181265	Low	Alveolata	Dino-Group-I-Clade-4_X	Dino-Group-I-Clade-4_X_sp.	0.0772568
ASV7795	0.136407	0.023	0.201912	Low	Chlorophyta	Unknown Chlorophyta_X (Subdivision)	Unknown Chlorophyta_X (Subdivision)	0.0161305
ASV7719	0.226922	0.001	0.0181265	Low	Chlorophyta	Micromonas	Micromonas_commoda_A1	0.0585793
ASV7685	0.143964	0.023	0.201912	Low	Alveolata	Chytriodinium	Chytriodinium_sp.	0.0186775
ASV7600	0.144491	0.003	0.0416525	Low	Discoba	Unknown Euglenaceae (Family)	Unknown Euglenaceae (Family)	0.0140081
ASV7591	0.198241	0.003	0.0416525	Low	Alveolata	Unknown Dinophyceae (Class)	Unknown Dinophyceae (Class)	0.0492406
ASV7589	0.170984	0.012	0.124516	Low	Chlorophyta	Chloropicon	Chloropicon_roscoffensis	1.33968
ASV7582	0.13657	0.023	0.201912	Low	Kathablepharidacea	Kathablepharidida_XX	Kathablepharidida_XX_sp.	0.00551834
ASV7569	0.156382	0.001	0.0181265	Low	Alveolata	Warnowia	Warnowia_sp.	0.0471182
ASV7521	0.14554	0.03	0.241026	Low	Stramenopiles	Unknown Gyrista (Subdivision)	Unknown Gyrista (Subdivision)	0.00764078
ASV7486	0.166808	0.003	0.0416525	Low	Alveolata	Unknown Oligotrichida (Order)	Unknown Oligotrichida (Order)	0.0386284
ASV7404	0.14058	0.008	0.0888166	Low	Chlorophyta	Unknown Chlamydomonadales_X (Family)	Unknown Chlamydomonadales_X (Family)	0.019102
ASV7372	0.211955	0.002	0.0310741	Low	Stramenopiles	Chaetoceros	Chaetoceros_rostratus	0.071314
ASV7307	0.157028	0.004	0.0515175	Low	Stramenopiles	Thalassiosira	Unknown Thalassiosira (Genus)	0.111216
ASV730	0.274798	0.001	0.0181265	Low	Stramenopiles	Unknown Gyrista (Subdivision)	Unknown Gyrista (Subdivision)	0.0929628
ASV7253	0.140891	0.024	0.208818	Low	Opisthokonta	Monosigidae_Group_B_X	Monosigidae_Group_B_X_sp.	0.00509385
ASV7230	0.144244	0.023	0.201912	Low	Rhizaria	Novel-clade-2_X	Novel-clade-2_X_sp.	0.0157061
ASV7210	0.134114	0.015	0.150077	Low	Stramenopiles	Unknown Gyrista (Subdivision)	Unknown Gyrista (Subdivision)	0.00636732
ASV7147	0.134219	0.033	0.257382	Low	Alveolata	Unknown Dinoflagellata (Subdivision)	Unknown Dinoflagellata (Subdivision)	0.00594283
ASV7102	0.280057	0.001	0.0181265	Low	Alveolata	Chattonaria	Chattonaria_mesnili	0.586218
ASV7097	0.195838	0.001	0.0181265	Low	Alveolata	Oligotrichida_XX	Oligotrichida_XX_sp.	0.051363
ASV7083	0.14495	0.003	0.0416525	Low	Rhizaria	NPK2-lineage_X	NPK2-lineage_X_sp.	0.00636732
ASV7029	0.195638	0.001	0.0181265	Low	Stramenopiles	MAST-4F	MAST-4F_sp.	0.0250448
ASV7001	0.149028	0.004	0.0515175	Low	Cryptophyta	Hemiselmis	Hemiselmis_virescens	0.0331101
ASV6961	0.192833	0.002	0.0310741	Low	Discoba	Notosolenus	Notosolenus_urceolatus	0.0118857
ASV6780	0.159784	0.022	0.201255	Low	Alveolata	Dino-Group-II-Clade-3_X	Dino-Group-II-Clade-3_X_sp.	0.0708895
ASV6745	0.137866	0.031	0.245699	Low	Stramenopiles	Paraphysomonas	Paraphysomonas_sp.	0.00594283
ASV6644	0.122077	0.027	0.227179	Low	Alveolata	Dino-Group-II-Clade-2_X	Dino-Group-II-Clade-2_X_sp.	0.00594283
ASV6609	0.161568	0.001	0.0181265	Low	Alveolata	Unknown Dinoflagellata (Subdivision)	Unknown Dinoflagellata (Subdivision)	0.0144326
ASV6597	0.175494	0.002	0.0310741	Low	Stramenopiles	Unknown Bacillariophyceae (Class)	Unknown Bacillariophyceae (Class)	0.0292897
ASV6585	0.12701	0.033	0.257382	Low	Stramenopiles	MAST-3I	MAST-3I_sp.	0.0131591
ASV6507	0.13657	0.026	0.220981	Low	Opisthokonta	Chytridiomycota_XXX	Chytridiomycota_XXX_sp.	0.00551834
ASV6503	0.1411	0.024	0.208818	Low	Haptophyta	Unknown Prymnesiophyceae (Class)	Unknown Prymnesiophyceae (Class)	0.00594283
ASV6296	0.215109	0.001	0.0181265	Low	Rhizaria	Acantharea_4d_X	Acantharea_4d_X_sp.	0.0275917
ASV6247	0.145694	0.006	0.0699167	Low	Alveolata	Unknown Dinoflagellata (Subdivision)	Unknown Dinoflagellata (Subdivision)	0.0454202
ASV624	0.111993	0.044	0.320213	Low	Stramenopiles	Unknown Gyrista (Subdivision)	Unknown Gyrista (Subdivision)	0.00551834
ASV6157	0.259955	0.001	0.0181265	Low	Stramenopiles	Pelagomonas	Pelagomonas_calceolata	0.606593
ASV6144	0.125096	0.029	0.238206	Low	Stramenopiles	MAST-4D	MAST-4D_sp.	0.00679181
ASV6122	0.173594	0.004	0.0515175	Low	Stramenopiles	Unknown Gyrista (Subdivision)	Unknown Gyrista (Subdivision)	0.0106122
ASV6103	0.119254	0.025	0.215286	Low	Rhizaria	Unknown Cryomonadida (Order)	Unknown Cryomonadida (Order)	0.00636732
ASV599	0.147269	0.008	0.0888166	Low	Alveolata	Unknown Dinophyceae (Class)	Unknown Dinophyceae (Class)	0.0509385
ASV5976	0.155458	0.012	0.124516	Low	Alveolata	Dino-Group-II-Clade-8_X	Dino-Group-II-Clade-8_X_sp.	0.0140081
ASV5952	0.123192	0.023	0.201912	Low	Stramenopiles	Rhizochromulina	Rhizochromulina_marina	0.00466937
ASV5854	0.144197	0.011	0.115984	Low	Stramenopiles	Navicula	Navicula_arenaria	0.0135836
ASV5729	0.13081	0.03	0.241026	Low	Alveolata	Spiniferites	Spiniferites_mirabilis	0.0989057
ASV5687	0.138054	0.009	0.0980649	Low	Alveolata	Dino-Group-II-Clade-32_X	Dino-Group-II-Clade-32_X_sp.	0.00764078
ASV5646	0.137374	0.018	0.172735	Low	Alveolata	Unknown Dinophyceae (Class)	Unknown Dinophyceae (Class)	0.0106122
ASV5604	0.223167	0.001	0.0181265	Low	Rhizaria	Astrosphaera	Astrosphaera_hexagonalis	0.585793
ASV5535	0.17975	0.004	0.0515175	Low	Alveolata	Unknown Dino-Group-II (Order)	Unknown Dino-Group-II (Order)	0.00848976
ASV543	0.189255	0.005	0.0602977	Low	Rhizaria	Protaspa	Protaspa_sp.	0.0636732
ASV5356	0.135804	0.022	0.201255	Low	Stramenopiles	Unknown Eustigmatophyceae_XX (Family)	Unknown Eustigmatophyceae_XX (Family)	0.00254693
ASV5354	0.135476	0.04	0.296616	Low	Opisthokonta	Unknown Fungi (Subdivision)	Unknown Fungi (Subdivision)	0.0144326
ASV534	0.146555	0.03	0.241026	Low	Chlorophyta	Ostreococcus	Unknown Ostreococcus (Genus)	0.017404
ASV5294	0.196311	0.003	0.0416525	Low	Opisthokonta	Unknown Tremellomycetes (Family)	Unknown Tremellomycetes (Family)	0.0657956
ASV5145	0.158425	0.003	0.0416525	Low	Alveolata	Ichthyodinium	Ichthyodinium_chabelardi	0.0628242
ASV5119	0.145829	0.028	0.232266	Low	Alveolata	Unknown Dinophyceae (Class)	Unknown Dinophyceae (Class)	0.0131591
ASV5114	0.206604	0.001	0.0181265	Low	Alveolata	Unknown Dinophyceae (Class)	Unknown Dinophyceae (Class)	0.00976322
ASV5101	0.206227	0.002	0.0310741	Low	Alveolata	Unknown Dino-Group-II (Order)	Unknown Dino-Group-II (Order)	0.0577303
ASV51	0.167654	0.001	0.0181265	Low	Stramenopiles	MAST-3F	MAST-3F_sp.	0.017404
ASV5074	0.193975	0.001	0.0181265	Low	Alveolata	Dino-Group-II-Clade-5_X	Dino-Group-II-Clade-5_X_sp.	0.0199509
ASV4968	0.258821	0.001	0.0181265	Low	Picozoa	Unknown Picozoa_X (Subdivision)	Unknown Picozoa_X (Subdivision)	0.146448
ASV492	0.125051	0.046	0.331076	Low	Alveolata	Strombidinopsis	Strombidinopsis_acuminata	0.00764078
ASV4774	0.158402	0.021	0.196078	Low	Alveolata	Alexandrium	Unknown Alexandrium (Genus)	0.052212
ASV4771	0.136391	0.015	0.150077	Low	Alveolata	Unknown Dinophyceae (Class)	Unknown Dinophyceae (Class)	0.0212244
ASV469	0.171844	0.001	0.0181265	Low	Rhizaria	Unknown Astrosphaeridae (Family)	Unknown Astrosphaeridae (Family)	0.138808
ASV468	0.154367	0.034	0.263086	Low	Alveolata	Unknown Dinophyceae (Class)	Unknown Dinophyceae (Class)	0.204179
ASV4677	0.121354	0.031	0.245699	Low	Rhizaria	RAD-A_Xc_X	RAD-A_Xc_X_sp.	0.0224979
ASV465	0.271949	0.001	0.0181265	Low	Stramenopiles	Chrysophyceae_Clade-EC2H_XX	Chrysophyceae_Clade-EC2H_XX_sp.	0.0462692
ASV4623	0.130462	0.025	0.215286	Low	Alveolata	Gyrodinium	Gyrodinium_dominans	0.0335345
ASV4618	0.131148	0.03	0.241026	Low	Alveolata	Akashiwo	Akashiwo_sanguinea	0.0700405
ASV4573	0.394821	0.001	0.0181265	Low	Alveolata	Euduboscquella	Euduboscquella_sp.	0.764927
ASV4571	0.260136	0.001	0.0181265	Low	Stramenopiles	MAST-3E	MAST-3E_sp.	0.0543344
ASV4494	0.186274	0.002	0.0310741	Low	Alveolata	Dino-Group-II-Clade-4_X	Dino-Group-II-Clade-4_X_sp.	0.00848976
ASV4433	0.265638	0.001	0.0181265	Low	Chlorophyta	Chloroparvula	Chloroparvula_pacifica	0.625695
ASV439	0.216429	0.002	0.0310741	Low	Stramenopiles	Pleurosigma	Pleurosigma_intermedium	0.0899914
ASV4374	0.273284	0.001	0.0181265	Low	Opisthokonta	Unknown Choanoflagellatea (Class)	Unknown Choanoflagellatea (Class)	0.0288652
ASV4334	0.125911	0.03	0.241026	Low	Alveolata	Unknown Dinophyceae (Class)	Unknown Dinophyceae (Class)	0.0169795
ASV4255	0.161197	0.009	0.0980649	Low	Rhizaria	Cercozoa_XXXX	Cercozoa_XXXX_sp.	0.0118857
ASV4242	0.135679	0.038	0.285754	Low	Stramenopiles	MAST-3J	MAST-3J_sp.	0.00679181
ASV4163	0.151893	0.007	0.0790596	Low	Alveolata	Dino-Group-II-Clade-32_X	Dino-Group-II-Clade-32_X_sp.	0.00764078
ASV4159	0.136669	0.03	0.241026	Low	Alveolata	Dino-Group-II-Clade-1_X	Dino-Group-II-Clade-1_X_sp.	0.0123101
ASV4062	0.13574	0.018	0.172735	Low	Stramenopiles	Unknown Bacillariophyceae (Class)	Unknown Bacillariophyceae (Class)	0.0335345
ASV4029	0.144501	0.022	0.201255	Low	Alveolata	Dino-Group-II-Clade-10-and-11_X	Dino-Group-II-Clade-10-and-11_X_sp.	0.0114612
ASV4009	0.301683	0.001	0.0181265	Low	Stramenopiles	Unknown Bacillariophyceae (Class)	Unknown Bacillariophyceae (Class)	0.0972077
ASV3993	0.148965	0.001	0.0181265	Low	Stramenopiles	Chaetoceros	Chaetoceros_socialis	0.172767
ASV3990	0.234495	0.001	0.0181265	Low	Alveolata	Unknown Dinophyceae (Class)	Unknown Dinophyceae (Class)	0.0734364
ASV3987	0.188856	0.001	0.0181265	Low	Alveolata	Unknown Dino-Group-II (Order)	Unknown Dino-Group-II (Order)	0.0101877
ASV3831	0.187069	0.001	0.0181265	Low	Rhizaria	Thaumatomonadida_XX	Thaumatomonadida_XX_sp.	0.017404
ASV3814	0.15437	0.011	0.115984	Low	Alveolata	Alexandrium	Alexandrium_affine	0.0267427
ASV3447	0.142899	0.022	0.201255	Low	Stramenopiles	Thalassiosira	Thalassiosira_allenii	0.0500896
ASV3438	0.162442	0.003	0.0416525	Low	Rhizaria	Unknown Spumellaria (Order)	Unknown Spumellaria (Order)	0.0157061
ASV3393	0.176542	0.004	0.0515175	Low	Stramenopiles	Unknown Mediophyceae (Class)	Unknown Mediophyceae (Class)	0.0241958
ASV339	0.232747	0.001	0.0181265	Low	Stramenopiles	Cyclotella	Cyclotella_striata	0.20715
ASV3318	0.152338	0.009	0.0980649	Low	Alveolata	Fragilidium	Fragilidium_mexicanum	0.019102
ASV3218	0.158504	0.019	0.18027	Low	Stramenopiles	MAST-4E	MAST-4E_sp.	0.269125
ASV319	0.192595	0.001	0.0181265	Low	Chlorophyta	Picochlorum	Picochlorum_maculatum	0.141779
ASV3185	0.150315	0.001	0.0181265	Low	Stramenopiles	Chrysophyceae_Clade-EC2H_XX	Chrysophyceae_Clade-EC2H_XX_sp.	0.0195264
ASV3134	0.235132	0.001	0.0181265	Low	Stramenopiles	Unknown Gyrista (Subdivision)	Unknown Gyrista (Subdivision)	0.0500896
ASV3115	0.135203	0.022	0.201255	Low	Chlorophyta	Unknown Chlamydomonadales_X (Family)	Unknown Chlamydomonadales_X (Family)	0.00891424
ASV3083	0.254896	0.001	0.0181265	Low	Chlorophyta	Micromonas	Micromonas_commoda_A1	0.761531
ASV3060	0.11944	0.027	0.227179	Low	Alveolata	Dino-Group-II_XX	Dino-Group-II_XX_sp.	0.0114612
ASV3046	0.111821	0.033	0.257382	Low	Alveolata	Dino-Group-II-Clade-39_X	Dino-Group-II-Clade-39_X_sp.	0.00466937
ASV302	0.126882	0.023	0.201912	Low	Alveolata	Dino-Group-I-Clade-4_X	Dino-Group-I-Clade-4_X_sp.	0.0288652
ASV3019	0.123963	0.007	0.0790596	Low	Stramenopiles	Unknown Bacillariophyceae (Class)	Unknown Bacillariophyceae (Class)	0.0598528
ASV2932	0.128343	0.03	0.241026	Low	Alveolata	Unknown Dinophyceae (Class)	Unknown Dinophyceae (Class)	0.0292897
ASV2914	0.189665	0.002	0.0310741	Low	Stramenopiles	Unknown Gyrista (Subdivision)	Unknown Gyrista (Subdivision)	0.0331101
ASV291	0.176171	0.004	0.0515175	Low	Alveolata	Unknown Dinophyceae (Class)	Unknown Dinophyceae (Class)	0.0157061
ASV2905	0.126598	0.022	0.201255	Low	Alveolata	Dino-Group-II-Clade-10-and-11_X	Dino-Group-II-Clade-10-and-11_X_sp.	0.0110367
ASV2879	0.141649	0.036	0.27387	Low	Stramenopiles	Unknown Gyrista (Subdivision)	Unknown Gyrista (Subdivision)	0.00764078
ASV2858	0.28249	0.001	0.0181265	Low	Chlorophyta	Bathycoccus	Bathycoccus_prasinos	0.638005
ASV2801	0.15491	0.012	0.124516	Low	Stramenopiles	Unknown Bigyra (Subdivision)	Unknown Bigyra (Subdivision)	0.053061
ASV2791	0.135832	0.021	0.196078	Low	Chlorophyta	Chloroparvula	Chloroparvula_pacifica	0.0568814
ASV2741	0.16522	0.002	0.0310741	Low	Alveolata	Unknown Dinoflagellata (Subdivision)	Unknown Dinoflagellata (Subdivision)	0.119281
ASV2600	0.159344	0.022	0.201255	Low	Cryptophyta	Plagioselmis	Plagioselmis_prolonga	0.0679181
ASV2552	0.176147	0.005	0.0602977	Low	Picozoa	Picozoa_XXXXX	Picozoa_XXXXX_sp.	0.0199509
ASV2522	0.197276	0.002	0.0310741	Low	Stramenopiles	Minidiscus	Minidiscus_variabilis	0.296293
ASV2498	0.238427	0.001	0.0181265	Low	Rhizaria	Unknown Astrosphaeridae (Family)	Unknown Astrosphaeridae (Family)	0.43128
ASV24057	0.137412	0.035	0.267999	Low	Alveolata	Unknown Dinoflagellata (Subdivision)	Unknown Dinoflagellata (Subdivision)	0.00424488
ASV24045	0.150896	0.005	0.0602977	Low	Stramenopiles	MAST-3J	MAST-3J_sp.	0.0118857
ASV23998	0.190423	0.005	0.0602977	Low	Alveolata	Dino-Group-I-Clade-4_X	Dino-Group-I-Clade-4_X_sp.	0.276766
ASV23858	0.184804	0.002	0.0310741	Low	Alveolata	Dino-Group-II-Clade-1_X	Dino-Group-II-Clade-1_X_sp.	0.0224979
ASV23822	0.286509	0.001	0.0181265	Low	Rhizaria	Protaspa	Protaspa_sp.	0.118008
ASV23815	0.241592	0.002	0.0310741	Low	Telonemia	Telonemia-Group-2_X	Telonemia-Group-2_X_sp.	0.0305631
ASV23762	0.15129	0.031	0.245699	Low	Alveolata	Unknown Dinoflagellata (Subdivision)	Unknown Dinoflagellata (Subdivision)	0.0135836
ASV23743	0.153129	0.022	0.201255	Low	Stramenopiles	Parmales_env_3_X	Parmales_env_3_X_sp.	0.0148571
ASV23600	0.164222	0.011	0.115984	Low	Alveolata	Unknown Peridiniales (Order)	Unknown Peridiniales (Order)	0.0144326
ASV23571	0.313683	0.001	0.0181265	Low	Alveolata	Dino-Group-I-Clade-4_X	Dino-Group-I-Clade-4_X_sp.	1.80662
ASV23534	0.199825	0.006	0.0699167	Low	Alveolata	Dino-Group-II-Clade-1_X	Dino-Group-II-Clade-1_X_sp.	0.0564569
ASV23494	0.217731	0.001	0.0181265	Low	Alveolata	Dino-Group-II-Clade-1_X	Dino-Group-II-Clade-1_X_sp.	0.0411753
ASV23461	0.422071	0.001	0.0181265	Low	Alveolata	Dino-Group-I-Clade-1_X	Dino-Group-I-Clade-1_X_sp.	1.19875
ASV23385	0.131363	0.023	0.201912	Low	Alveolata	Dino-Group-II-Clade-3_X	Dino-Group-II-Clade-3_X_sp.	0.0195264
ASV23361	0.195425	0.002	0.0310741	Low	Alveolata	Dino-Group-II-Clade-22_X	Dino-Group-II-Clade-22_X_sp.	0.0246203
ASV23360	0.121581	0.044	0.320213	Low	Cryptophyta	Unknown Cryptophyceae (Class)	Unknown Cryptophyceae (Class)	0.00594283
ASV2335	0.160257	0.007	0.0790596	Low	Stramenopiles	Leptocylindrus	Leptocylindrus_convexus	0.0033959
ASV23317	0.26179	0.001	0.0181265	Low	Chlorophyta	Unknown Chlorellales_X (Family)	Unknown Chlorellales_X (Family)	0.297141
ASV23276	0.135804	0.033	0.257382	Low	Rhizaria	CCW10-lineage_X	CCW10-lineage_X_sp.	0.00254693
ASV23244	0.161843	0.026	0.220981	Low	Stramenopiles	MAST-3I	MAST-3I_sp.	0.159183
ASV2310	0.205601	0.001	0.0181265	Low	Stramenopiles	Bacillariophyceae_XXX	Bacillariophyceae_XXX_sp.	0.247901
ASV23079	0.191004	0.003	0.0416525	Low	Opisthokonta	Unknown Fungi (Subdivision)	Unknown Fungi (Subdivision)	0.0148571
ASV22924	0.216878	0.001	0.0181265	Low	Alveolata	Ellobiopsis	Ellobiopsis_chattonii	0.033959
ASV22874	0.162736	0.003	0.0416525	Low	Stramenopiles	MAST-3J	MAST-3J_sp.	0.0118857
ASV22859	0.204366	0.005	0.0602977	Low	Stramenopiles	MAST-3J	MAST-3J_sp.	0.0441467
ASV22838	0.228585	0.001	0.0181265	Low	Alveolata	Dino-Group-II-Clade-14_X	Dino-Group-II-Clade-14_X_sp.	0.163003
ASV22801	0.178113	0.002	0.0310741	Low	Alveolata	Unknown Oligotrichida (Order)	Unknown Oligotrichida (Order)	0.0445712
ASV22733	0.132493	0.039	0.290669	Low	Stramenopiles	Mediophyceae_XXX	Mediophyceae_XXX_sp.	0.0437222
ASV22675	0.166636	0.017	0.165026	Low	Telonemia	Telonemia-Group-1_X	Telonemia-Group-1_X_sp.	0.0144326
ASV22641	0.132481	0.029	0.238206	Low	Alveolata	Dino-Group-II-Clade-1_X	Dino-Group-II-Clade-1_X_sp.	0.00551834
ASV22613	0.274464	0.001	0.0181265	Low	Alveolata	Unknown Dino-Group-II (Order)	Unknown Dino-Group-II (Order)	0.112489
ASV22569	0.371509	0.001	0.0181265	Low	Stramenopiles	MOCH-4_XXX	MOCH-4_XXX_sp.	0.195264
ASV22520	0.242272	0.001	0.0181265	Low	Stramenopiles	MAST-10_X	MAST-10_X_sp.	0.0284407
ASV22497	0.128563	0.015	0.150077	Low	Stramenopiles	MAST-3I	MAST-3I_sp.	0.0148571
ASV22450	0.167232	0.009	0.0980649	Low	Alveolata	Unknown Peridiniales (Order)	Unknown Peridiniales (Order)	0.0946608
ASV22429	0.143482	0.023	0.201912	Low	Alveolata	Gonyaulax	Gonyaulax_polygramma	0.00551834
ASV22373	0.169359	0.003	0.0416525	Low	Alveolata	Dino-Group-II-Clade-1_X	Dino-Group-II-Clade-1_X_sp.	0.017404
ASV22356	0.186903	0.003	0.0416525	Low	Stramenopiles	Unknown Sagenista (Class)	Unknown Sagenista (Class)	0.0114612
ASV22351	0.228188	0.001	0.0181265	Low	Alveolata	Eutintinnus	Eutintinnus_fraknoi	0.0288652
ASV22342	0.256566	0.001	0.0181265	Low	Alveolata	Dino-Group-II-Clade-10-and-11_X	Dino-Group-II-Clade-10-and-11_X_sp.	0.034808
ASV22334	0.128276	0.041	0.301368	Low	Alveolata	Unknown Dinophyceae (Class)	Unknown Dinophyceae (Class)	0.0157061
ASV22276	0.144084	0.025	0.215286	Low	Stramenopiles	Pseudo-nitzschia	Pseudo-nitzschia_sp.	0.00806527
ASV22234	0.233033	0.001	0.0181265	Low	Stramenopiles	Unknown Fragilariaceae (Family)	Unknown Fragilariaceae (Family)	0.112914
ASV2221	0.249381	0.001	0.0181265	Low	Stramenopiles	Thalassiosira	Unknown Thalassiosira (Genus)	0.146024
ASV22119	0.134143	0.023	0.201912	Low	Alveolata	Dino-Group-II-Clade-17_X	Dino-Group-II-Clade-17_X_sp.	0.0106122
ASV22086	0.393939	0.001	0.0181265	Low	Haptophyta	Emiliania	Emiliania_huxleyi	0.244929
ASV2199	0.138007	0.023	0.201912	Low	Picozoa	Picozoa_XXXXX	Picozoa_XXXXX_sp.	0.00509385
ASV21980	0.240545	0.001	0.0181265	Low	Rhizaria	Cercozoa_XXXX	Cercozoa_XXXX_sp.	0.0169795
ASV21972	0.149456	0.008	0.0888166	Low	Alveolata	Parallelostrombidium	Parallelostrombidium_conicum	0.00933873
ASV21679	0.126218	0.036	0.27387	Low	Alveolata	Fragilidium	Fragilidium_mexicanum	0.0152816
ASV21527	0.14394	0.03	0.241026	Low	Alveolata	Dino-Group-II-Clade-12_X	Dino-Group-II-Clade-12_X_sp.	0.00891424
ASV21512	0.148459	0.045	0.324674	Low	Stramenopiles	Unknown Thraustochytriaceae (Family)	Unknown Thraustochytriaceae (Family)	0.0161305
ASV21433	0.16352	0.027	0.227179	Low	Alveolata	Dino-Group-II-Clade-1_X	Dino-Group-II-Clade-1_X_sp.	0.0288652
ASV21384	0.144792	0.014	0.142499	Low	Rhizaria	Protaspa	Protaspa_sp.	0.0318366
ASV21346	0.118781	0.03	0.241026	Low	Stramenopiles	Unknown Bacillariophyceae (Class)	Unknown Bacillariophyceae (Class)	0.00382039
ASV2133	0.245731	0.001	0.0181265	Low	Chlorophyta	Picochlorum	Picochlorum_sp.	0.505141
ASV21316	0.188006	0.002	0.0310741	Low	Alveolata	Oligotrichida_XX	Oligotrichida_XX_sp.	0.0224979
ASV21211	0.243029	0.001	0.0181265	Low	Stramenopiles	Skeletonema	Skeletonema_sp.	0.405386
ASV21154	0.2452	0.001	0.0181265	Low	Stramenopiles	Coscinodiscus	Coscinodiscus_radiatus	0.0534855
ASV21067	0.211704	0.001	0.0181265	Low	Chlorophyta	Chloroparvula	Chloroparvula_pacifica	0.0382039
ASV21062	0.226972	0.001	0.0181265	Low	Alveolata	Dino-Group-II-Clade-27_X	Dino-Group-II-Clade-27_X_sp.	0.125648
ASV21033	0.136146	0.034	0.263086	Low	Rhizaria	RAD-B_X_Group-Ie_X	RAD-B_X_Group-Ie_X_sp.	0.00806527
ASV21012	0.136006	0.037	0.280027	Low	Alveolata	Unknown Dinophyceae (Class)	Unknown Dinophyceae (Class)	0.00297141
ASV2100	0.192358	0.006	0.0699167	Low	Alveolata	Eutintinnus	Eutintinnus_sp.	0.0449957
ASV20956	0.132818	0.034	0.263086	Low	Stramenopiles	Unknown Labyrinthulaceae (Family)	Unknown Labyrinthulaceae (Family)	0.0033959
ASV20918	0.301967	0.001	0.0181265	Low	Alveolata	Gyrodiniellum	Gyrodiniellum_shiwhaense	0.143477
ASV20644	0.230987	0.001	0.0181265	Low	Rhizaria	Cryothecomonas	Unknown Cryothecomonas (Genus)	0.0237713
ASV20631	0.198056	0.002	0.0310741	Low	Alveolata	Dino-Group-II-Clade-1_X	Dino-Group-II-Clade-1_X_sp.	0.0386284
ASV20589	0.150911	0.01	0.107761	Low	Alveolata	Dino-Group-II-Clade-7_X	Dino-Group-II-Clade-7_X_sp.	0.0148571
ASV20564	0.136702	0.022	0.201255	Low	Stramenopiles	Thalassiosira	Unknown Thalassiosira (Genus)	0.0254693
ASV20508	0.168613	0.003	0.0416525	Low	Stramenopiles	MAST-3J	MAST-3J_sp.	0.0246203
ASV20394	0.151115	0.008	0.0888166	Low	Stramenopiles	Unknown Gyrista (Subdivision)	Unknown Gyrista (Subdivision)	0.00764078
ASV20348	0.220586	0.001	0.0181265	Low	Stramenopiles	Unknown Thalassiosirales (Order)	Unknown Thalassiosirales (Order)	0.282284
ASV20335	0.233421	0.001	0.0181265	Low	Alveolata	Dino-Group-I-Clade-4_X	Dino-Group-I-Clade-4_X_sp.	0.140081
ASV20303	0.135078	0.041	0.301368	Low	Alveolata	Dino-Group-II-Clade-7_X	Dino-Group-II-Clade-7_X_sp.	0.0488161
ASV20261	0.20101	0.003	0.0416525	Low	Chlorophyta	Micromonas	Micromonas_clade_B4	0.118432
ASV20253	0.262609	0.001	0.0181265	Low	Alveolata	Unknown Dinophyceae (Class)	Unknown Dinophyceae (Class)	0.0848976
ASV2024	0.125051	0.041	0.301368	Low	Chlorophyta	Mantoniella	Mantoniella_squamata	0.00764078
ASV20228	0.245449	0.001	0.0181265	Low	Alveolata	Gyrodinium	Unknown Gyrodinium (Genus)	3.55127
ASV20200	0.132257	0.039	0.290669	Low	Alveolata	Unknown Dinophyceae (Class)	Unknown Dinophyceae (Class)	0.00764078
ASV20177	0.141042	0.03	0.241026	Low	Alveolata	Polykrikos	Polykrikos_hartmannii	0.325158
ASV20176	0.122903	0.029	0.238206	Low	Rhizaria	Protaspa	Unknown Protaspa (Genus)	0.0199509
ASV20167	0.125383	0.03	0.241026	Low	Alveolata	Dino-Group-II-Clade-13_X	Dino-Group-II-Clade-13_X_sp.	0.00848976
ASV20135	0.265148	0.001	0.0181265	Low	Stramenopiles	Unknown Gyrista (Subdivision)	Unknown Gyrista (Subdivision)	0.283133
ASV20094	0.157443	0.001	0.0181265	Low	Stramenopiles	Minidiscus	Unknown Minidiscus (Genus)	0.381615
ASV20071	0.210169	0.002	0.0310741	Low	Alveolata	Dino-Group-II-Clade-1_X	Dino-Group-II-Clade-1_X_sp.	0.0611263
ASV20023	0.18365	0.003	0.0416525	Low	Alveolata	Dino-Group-I-Clade-5_X	Dino-Group-I-Clade-5_X_sp.	0.0415998
ASV2000	0.199836	0.001	0.0181265	Low	Stramenopiles	Unknown Bigyra (Subdivision)	Unknown Bigyra (Subdivision)	0.0267427
ASV19914	0.222946	0.001	0.0181265	Low	Cryptophyta:nucl	Geminigera:nucl	Geminigera_cryophila:nucl	0.0390529
ASV19582	0.139596	0.028	0.232266	Low	Cryptophyta:nucl	Unknown Cryptomonadales:nucl (Order)	Unknown Cryptomonadales:nucl (Order)	0.00806527
ASV195	0.208995	0.001	0.0181265	Low	Alveolata	Unknown Dinoflagellata (Subdivision)	Unknown Dinoflagellata (Subdivision)	0.00933873
ASV19460	0.161094	0.011	0.115984	Low	Alveolata	Dino-Group-II-Clade-1_X	Dino-Group-II-Clade-1_X_sp.	0.0267427
ASV19434	0.264078	0.001	0.0181265	Low	Alveolata	Unknown Dino-Group-II (Order)	Unknown Dino-Group-II (Order)	0.0152816
ASV19360	0.149543	0.032	0.251925	Low	Stramenopiles	Cylindrotheca	Cylindrotheca_closterium	0.406235
ASV19212	0.146755	0.03	0.241026	Low	Stramenopiles	Thalassiosira	Thalassiosira_mala	0.0131591
ASV19203	0.129253	0.03	0.241026	Low	Alveolata	Unknown Dino-Group-II (Order)	Unknown Dino-Group-II (Order)	0.00297141
ASV19173	0.166084	0.009	0.0980649	Low	Alveolata	Unknown Dinophyceae (Class)	Unknown Dinophyceae (Class)	0.00976322
ASV19149	0.245365	0.001	0.0181265	Low	Alveolata	Dino-Group-I-Clade-5_X	Dino-Group-I-Clade-5_X_sp.	0.145599
ASV19139	0.156315	0.013	0.134181	Low	Stramenopiles	Unknown Bacillariophyceae (Class)	Unknown Bacillariophyceae (Class)	0.0326856
ASV19068	0.164691	0.005	0.0602977	Low	Stramenopiles	MAST-2_X	MAST-2_X_sp.	0.018253
ASV19033	0.288438	0.001	0.0181265	Low	Haptophyta	Chrysochromulina	Chrysochromulina_sp.	0.307754
ASV18929	0.27995	0.001	0.0181265	Low	Stramenopiles	Paraphysomonas	Paraphysomonas_sp.	0.053061
ASV18925	0.16699	0.003	0.0416525	Low	Stramenopiles	MAST-1A	MAST-1A_sp.	0.033959
ASV18902	0.162102	0.017	0.165026	Low	Stramenopiles	Bicosoeca	Bicosoeca_vacillans	0.036506
ASV18875	0.209474	0.001	0.0181265	Low	Chlorophyta	Micromonas	Micromonas_commoda_A1	0.0972077
ASV1886	0.178818	0.017	0.165026	Low	Stramenopiles	Cyclotella	Cyclotella_choctawhatcheeana	0.071314
ASV18752	0.202893	0.001	0.0181265	Low	Stramenopiles	Unknown Gyrista (Subdivision)	Unknown Gyrista (Subdivision)	0.0666446
ASV18733	0.132818	0.035	0.267999	Low	Alveolata	Unknown Dinophyceae (Class)	Unknown Dinophyceae (Class)	0.0033959
ASV18703	0.215132	0.001	0.0181265	Low	Alveolata	Unknown Dinoflagellata (Subdivision)	Unknown Dinoflagellata (Subdivision)	0.0280162
ASV18586	0.155798	0.004	0.0515175	Low	Discoba	Diplonema	Diplonema_ambulator	0.00976322
ASV18537	0.237021	0.001	0.0181265	Low	Alveolata	Euduboscquella	Euduboscquella_crenulata	0.0220734
ASV18485	0.284616	0.001	0.0181265	Low	Stramenopiles	Pseudo-nitzschia	Unknown Pseudo-nitzschia (Genus)	0.152391
ASV18480	0.142766	0.023	0.201912	Low	Alveolata	Dino-Group-II-Clade-7_X	Dino-Group-II-Clade-7_X_sp.	0.0246203
ASV18396	0.157297	0.005	0.0602977	Low	Stramenopiles	Unknown Bigyra (Subdivision)	Unknown Bigyra (Subdivision)	0.00509385
ASV1834	0.141649	0.033	0.257382	Low	Stramenopiles	Unknown Peronosporales (Family)	Unknown Peronosporales (Family)	0.00382039
ASV18327	0.21997	0.001	0.0181265	Low	Chlorophyta	Chloroparvula	Chloroparvula_pacifica	0.135412
ASV18305	0.214213	0.003	0.0416525	Low	Alveolata	Dino-Group-II-Clade-26_X	Dino-Group-II-Clade-26_X_sp.	0.0263182
ASV18242	0.145686	0.031	0.245699	Low	Rhizaria	Unknown Acantharea_F (Order)	Unknown Acantharea_F (Order)	0.00466937
ASV18208	0.250252	0.001	0.0181265	Low	Kathablepharidacea	Kathablepharidida_XX	Kathablepharidida_XX_sp.	0.086171
ASV18123	0.140968	0.026	0.220981	Low	Alveolata	Unknown Dinophyceae (Class)	Unknown Dinophyceae (Class)	0.18635
ASV18099	0.14462	0.028	0.232266	Low	Alveolata	Unknown Dino-Group-II (Order)	Unknown Dino-Group-II (Order)	0.0033959
ASV18044	0.162179	0.022	0.201255	Low	Alveolata	Dino-Group-II-Clade-6_X	Dino-Group-II-Clade-6_X_sp.	0.0280162
ASV17989	0.126247	0.023	0.201912	Low	Rhizaria	Thaumatomastix	Thaumatomastix_sp.	0.00636732
ASV17985	0.207047	0.006	0.0699167	Low	Alveolata	Dino-Group-III_XX	Dino-Group-III_XX_sp.	0.460994
ASV17975	0.149157	0.011	0.115984	Low	Alveolata	Unknown Oligotrichida (Order)	Unknown Oligotrichida (Order)	0.0343835
ASV17965	0.181088	0.001	0.0181265	Low	Stramenopiles	Unknown Gyrista (Subdivision)	Unknown Gyrista (Subdivision)	0.0708895
ASV17819	0.176997	0.003	0.0416525	Low	Stramenopiles	Unknown Bigyra (Subdivision)	Unknown Bigyra (Subdivision)	0.00721629
ASV17765	0.141913	0.026	0.220981	Low	Alveolata	Unknown Dinophyceae (Class)	Unknown Dinophyceae (Class)	0.0326856
ASV17738	0.142971	0.029	0.238206	Low	Alveolata	Dino-Group-II-Clade-26_X	Dino-Group-II-Clade-26_X_sp.	0.00679181
ASV17709	0.14233	0.029	0.238206	Low	Alveolata	Gyrodinium	Gyrodinium_sp.	0.0144326
ASV17667	0.190071	0.003	0.0416525	Low	Rhizaria	Unknown Astrosphaeridae (Family)	Unknown Astrosphaeridae (Family)	0.50981
ASV17640	0.160814	0.004	0.0515175	Low	Alveolata	Alexandrium	Unknown Alexandrium (Genus)	0.0556079
ASV17527	0.165789	0.009	0.0980649	Low	Stramenopiles	Coscinodiscus	Coscinodiscus_radiatus	0.0106122
ASV17510	0.179254	0.001	0.0181265	Low	Stramenopiles	Thalassiosira	Unknown Thalassiosira (Genus)	0.482218
ASV17508	0.141252	0.028	0.232266	Low	Rhizaria	Vampyrellida_clade_B	Vampyrellida_sp.	0.00212244
ASV17451	0.212677	0.002	0.0310741	Low	Alveolata	Unknown Dinophyceae (Class)	Unknown Dinophyceae (Class)	0.148146
ASV17370	0.217756	0.004	0.0515175	Low	Stramenopiles	Bacillariophyceae_XXX	Bacillariophyceae_XXX_sp.	0.465663
ASV17363	0.146145	0.011	0.115984	Low	Alveolata	Polykrikos	Polykrikos_geminatus	0.0229223
ASV17258	0.199655	0.001	0.0181265	Low	Alveolata	Unknown Dino-Group-II (Order)	Unknown Dino-Group-II (Order)	0.0178285
ASV17211	0.12517	0.028	0.232266	Low	Stramenopiles	MAST-3K	MAST-3K_sp.	0.00466937
ASV17205	0.141252	0.023	0.201912	Low	Picozoa	Picozoa_XXXXX	Picozoa_XXXXX_sp.	0.00212244
ASV17197	0.11779	0.045	0.324674	Low	Rhizaria	Unknown Acantharea (Class)	Unknown Acantharea (Class)	0.00509385
ASV17182	0.144107	0.007	0.0790596	Low	Rhizaria	Unknown Cercozoa (Subdivision)	Unknown Cercozoa (Subdivision)	0.0110367
ASV17136	0.14462	0.008	0.0888166	Low	Opisthokonta	Stephanoecidae_Group_H_X	Stephanoecidae_Group_H_X_sp.	0.0033959
ASV17099	0.265509	0.001	0.0181265	Low	Alveolata	Dino-Group-II-Clade-6_X	Dino-Group-II-Clade-6_X_sp.	0.64225
ASV17077	0.209779	0.001	0.0181265	Low	Stramenopiles	MAST-4C	MAST-4C_sp.	0.117583
ASV17068	0.130375	0.017	0.165026	Low	Rhizaria	Lophophaenidae_X	Lophophaenidae_X_sp.	0.0127346
ASV1703	0.220854	0.001	0.0181265	Low	Chlorophyta	Micromonas	Micromonas_clade_B5	0.158334
ASV170	0.18211	0.002	0.0310741	Low	Alveolata	Dino-Group-II-Clade-10-and-11_X	Dino-Group-II-Clade-10-and-11_X_sp.	0.0118857
ASV16864	0.14495	0.025	0.215286	Low	Alveolata	Dino-Group-III_XX	Dino-Group-III_XX_sp.	0.0127346
ASV16794	0.168526	0.012	0.124516	Low	Stramenopiles	Unknown Bacillariophyceae (Class)	Unknown Bacillariophyceae (Class)	0.00848976
ASV16720	0.138239	0.023	0.201912	Low	Alveolata	Syndiniales_XXX	Syndiniales_XXX_sp.	0.0127346
ASV16695	0.140592	0.008	0.0888166	Low	Rhizaria	Ebria	Ebria_tripartita	0.00721629
ASV1667	0.1813	0.004	0.0515175	Low	Alveolata	Dino-Group-I-Clade-4_X	Dino-Group-I-Clade-4_X_sp.	0.0488161
ASV16662	0.138343	0.007	0.0790596	Low	Alveolata	Unknown Dinophyceae (Class)	Unknown Dinophyceae (Class)	0.00509385
ASV16545	0.218754	0.001	0.0181265	Low	Alveolata	Yihiella	Yihiella_yeosuensis	0.141354
ASV1652	0.123502	0.041	0.301368	Low	Stramenopiles	Unknown Phaeophyceae_XX (Family)	Unknown Phaeophyceae_XX (Family)	0.0033959
ASV16429	0.132931	0.042	0.307564	Low	Stramenopiles	Coscinodiscus	Coscinodiscus_radiatus	0.00976322
ASV16402	0.156382	0.007	0.0790596	Low	Stramenopiles	Rhaphoneis	Rhaphoneis_sp.	0.0263182
ASV16379	0.149363	0.046	0.331076	Low	Stramenopiles	MAST-11_X	MAST-11_X_sp.	0.0169795
ASV16303	0.144944	0.023	0.201912	Low	Alveolata	Dino-Group-II-Clade-7_X	Dino-Group-II-Clade-7_X_sp.	0.0556079
ASV16223	0.149369	0.012	0.124516	Low	Alveolata	Unknown Peridiniales (Order)	Unknown Peridiniales (Order)	0.00594283
ASV16154	0.115694	0.026	0.220981	Low	Alveolata	Dino-Group-II-Clade-10-and-11_X	Dino-Group-II-Clade-10-and-11_X_sp.	0.0118857
ASV16104	0.187939	0.005	0.0602977	Low	Stramenopiles	Cyclotella	Unknown Cyclotella (Genus)	0.0543344
ASV16083	0.249432	0.001	0.0181265	Low	Stramenopiles	Unknown Gyrista (Subdivision)	Unknown Gyrista (Subdivision)	0.0683425
ASV16063	0.150409	0.009	0.0980649	Low	Alveolata	Unknown Syndiniales (Class)	Unknown Syndiniales (Class)	0.0254693
ASV15972	0.213738	0.001	0.0181265	Low	Stramenopiles	Unknown Naviculales (Order)	Unknown Naviculales (Order)	0.0309876
ASV15957	0.16474	0.003	0.0416525	Low	Stramenopiles	MAST-3D	MAST-3D_sp.	0.0186775
ASV15937	0.122449	0.031	0.245699	Low	Stramenopiles	Bacillariophyceae_XXX	Bacillariophyceae_XXX_sp.	0.134563
ASV15831	0.16207	0.001	0.0181265	Low	Rhizaria	Cannobotryidae_X	Cannobotryidae_X_sp.	0.086171
ASV157	0.274687	0.001	0.0181265	Low	Stramenopiles	Unknown Peronosporales (Family)	Unknown Peronosporales (Family)	0.13711
ASV15649	0.243467	0.001	0.0181265	Low	Haptophyta	Phaeocystis	Unknown Phaeocystis (Genus)	0.0399019
ASV15596	0.135804	0.032	0.251925	Low	Alveolata	Unknown Dinoflagellata (Subdivision)	Unknown Dinoflagellata (Subdivision)	0.00254693
ASV15560	0.203716	0.002	0.0310741	Low	Cryptophyta	Unknown Cryptomonadales_X (Family)	Unknown Cryptomonadales_X (Family)	0.0322611
ASV15532	0.354807	0.001	0.0181265	Low	Alveolata	Dino-Group-I-Clade-5_X	Dino-Group-I-Clade-5_X_sp.	0.113763
ASV15429	0.11315	0.031	0.245699	Low	Rhizaria	Protaspa	Protaspa_longipes	0.00721629
ASV15403	0.13663	0.017	0.165026	Low	Rhizaria	RAD-B_X_Group-II_X	RAD-B_X_Group-II_X_sp.	0.0101877
ASV15396	0.244	0.001	0.0181265	Low	Stramenopiles	Navicula	Navicula_sp.	0.0925384
ASV15332	0.228812	0.001	0.0181265	Low	Stramenopiles	Unknown Thalassiosiraceae (Family)	Unknown Thalassiosiraceae (Family)	0.0793792
ASV15311	0.230387	0.001	0.0181265	Low	Alveolata	Dino-Group-II-Clade-5_X	Dino-Group-II-Clade-5_X_sp.	0.0819262
ASV15305	0.121135	0.042	0.307564	Low	Stramenopiles	MAST-1C	MAST-1C_sp.	0.00891424
ASV15277	0.133033	0.037	0.280027	Low	Stramenopiles	Pseudobodo	Pseudobodo_tremulans	0.00466937
ASV15266	0.212401	0.001	0.0181265	Low	Cryptophyta:nucl	Geminigera:nucl	Geminigera_cryophila:nucl	0.0207999
ASV15237	0.171787	0.002	0.0310741	Low	Alveolata	Unknown Dinoflagellata (Subdivision)	Unknown Dinoflagellata (Subdivision)	0.00721629
ASV1522	0.172969	0.01	0.107761	Low	Stramenopiles	Aplanochytrium	Aplanochytrium_sp.	0.0721629
ASV15196	0.203881	0.006	0.0699167	Low	Stramenopiles	MAST-3B	MAST-3B_sp.	0.12862
ASV15036	0.399	0.001	0.0181265	Low	Chlorophyta	Ostreococcus	Unknown Ostreococcus (Genus)	5.09003
ASV14963	0.126001	0.034	0.263086	Low	Alveolata	Dino-Group-II-Clade-3_X	Dino-Group-II-Clade-3_X_sp.	0.00764078
ASV14693	0.259576	0.001	0.0181265	Low	Alveolata	Heterocapsa	Heterocapsa_nei/rotundata	0.270823
ASV1466	0.142769	0.021	0.196078	Low	Stramenopiles	MAST-3J	MAST-3J_sp.	0.0114612
ASV14521	0.230301	0.002	0.0310741	Low	Alveolata	Unknown Oligotrichida (Order)	Unknown Oligotrichida (Order)	0.284831
ASV14520	0.171805	0.016	0.15873	Low	Alveolata	Dino-Group-II-Clade-10-and-11_X	Dino-Group-II-Clade-10-and-11_X_sp.	0.0471182
ASV14168	0.407232	0.001	0.0181265	Low	Cryptophyta	Cryptomonadales_XX	Cryptomonadales_XX_sp.	0.328554
ASV14158	0.11378	0.023	0.201912	Low	Alveolata	Unknown Dinoflagellata (Subdivision)	Unknown Dinoflagellata (Subdivision)	0.00297141
ASV14098	0.168683	0.019	0.18027	Low	Chlorophyta	Picochlorum	Unknown Picochlorum (Genus)	1.45005
ASV14040	0.17998	0.002	0.0310741	Low	Alveolata	Dino-Group-II-Clade-1_X	Dino-Group-II-Clade-1_X_sp.	0.0127346
ASV1394	0.142971	0.023	0.201912	Low	Rhizaria	Ventrifissura	Ventrifissura_sp.	0.00679181
ASV13900	0.156981	0.01	0.107761	Low	Rhizaria	Protaspa	Unknown Protaspa (Genus)	0.033959
ASV13873	0.22847	0.004	0.0515175	Low	Alveolata	Dino-Group-III_XX	Dino-Group-III_XX_sp.	0.251721
ASV13807	0.13388	0.022	0.201255	Low	Centroplasthelida	Pterocystida_XXX	Pterocystida_XXX_sp.	0.00806527
ASV13620	0.150265	0.015	0.150077	Low	Stramenopiles	Unknown Gyrista (Subdivision)	Unknown Gyrista (Subdivision)	0.00382039
ASV13615	0.183516	0.004	0.0515175	Low	Rhizaria	NPK2-lineage_X	NPK2-lineage_X_sp.	0.0203754
ASV13554	0.229663	0.001	0.0181265	Low	Alveolata	Dinophyceae_XXX	Dinophyceae_XXX_sp.	0.108669
ASV13525	0.159552	0.001	0.0181265	Low	Alveolata	Gonyaulax	Gonyaulax_polygramma	0.0560324
ASV13472	0.13371	0.041	0.301368	Low	Alveolata	Unknown Apicomplexa (Subdivision)	Unknown Apicomplexa (Subdivision)	0.00382039
ASV13383	0.147958	0.027	0.227179	Low	Stramenopiles	Bacillariophyceae_XXX	Bacillariophyceae_XXX_sp.	0.216913
ASV13333	0.144587	0.022	0.201255	Low	Alveolata	Unknown Dinophyceae (Class)	Unknown Dinophyceae (Class)	0.0275917
ASV13330	0.1972	0.001	0.0181265	Low	Alveolata	Thoracosphaeraceae_X	Thoracosphaeraceae_X_sp.	0.0335345
ASV13259	0.120649	0.025	0.215286	Low	Alveolata	Unknown Dinophyceae (Class)	Unknown Dinophyceae (Class)	0.00721629
ASV13226	0.176997	0.002	0.0310741	Low	Alveolata	Dino-Group-I-Clade-1_X	Dino-Group-I-Clade-1_X_sp.	0.00721629
ASV13139	0.195435	0.002	0.0310741	Low	Alveolata	Unknown Dino-Group-II (Order)	Unknown Dino-Group-II (Order)	0.0360815
ASV12991	0.138042	0.016	0.15873	Low	Haptophyta	Haptophyta_XXXXX	Haptophyta_XXXXX_sp.	0.00891424
ASV12932	0.150392	0.007	0.0790596	Low	Alveolata	Dino-Group-I-Clade-1_X	Dino-Group-I-Clade-1_X_sp.	0.0106122
ASV12906	0.177417	0.001	0.0181265	Low	Rhizaria	Ventricleftida_XX	Ventricleftida_XX_sp.	0.00764078
ASV12862	0.154038	0.028	0.232266	Low	Stramenopiles	Unknown Bacillariophyceae (Class)	Unknown Bacillariophyceae (Class)	0.165126
ASV12840	0.152852	0.018	0.172735	Low	Stramenopiles	MAST-3I	MAST-3I_sp.	0.0581548
ASV12728	0.178656	0.003	0.0416525	Low	Stramenopiles	Pseudobodo	Pseudobodo_tremulans	0.0237713
ASV12606	0.150359	0.009	0.0980649	Low	Alveolata	Unknown Dinophyceae (Class)	Unknown Dinophyceae (Class)	0.0288652
ASV12601	0.169318	0.019	0.18027	Low	Stramenopiles	Unknown Gyrista (Subdivision)	Unknown Gyrista (Subdivision)	0.0581548
ASV12583	0.187313	0.001	0.0181265	Low	Alveolata	Dino-Group-II-Clade-26_X	Dino-Group-II-Clade-26_X_sp.	0.00806527
ASV12560	0.19499	0.004	0.0515175	Low	Alveolata	Dino-Group-II-Clade-44_X	Dino-Group-II-Clade-44_X_sp.	0.0152816
ASV12460	0.131537	0.036	0.27387	Low	Alveolata	Unknown Syndiniales (Class)	Unknown Syndiniales (Class)	0.00679181
ASV12359	0.194053	0.001	0.0181265	Low	Rhizaria	Cryothecomonas	Cryothecomonas_aestivalis	0.14093
ASV12347	0.199552	0.001	0.0181265	Low	Alveolata	Dino-Group-II-Clade-5_X	Dino-Group-II-Clade-5_X_sp.	0.0369304
ASV12346	0.14394	0.035	0.267999	Low	Stramenopiles	Paraphysomonadales_Clade-EC1Ga_X	Paraphysomonadales_Clade-EC1Ga_X_sp.	0.00297141
ASV12329	0.19671	0.001	0.0181265	Low	Alveolata	Dino-Group-II-Clade-13_X	Dino-Group-II-Clade-13_X_sp.	0.036506
ASV1231	0.276564	0.001	0.0181265	Low	Cryptophyta:nucl	Unknown Cryptomonadales:nucl (Order)	Unknown Cryptomonadales:nucl (Order)	0.0921139
ASV12217	0.229804	0.001	0.0181265	Low	Stramenopiles	Unknown MAST-2 (Family)	Unknown MAST-2 (Family)	0.0335345
ASV1219	0.133052	0.023	0.201912	Low	Alveolata	Unknown Dinophyceae (Class)	Unknown Dinophyceae (Class)	0.00721629
ASV12178	0.183646	0.005	0.0602977	Low	Stramenopiles	Coscinodiscus	Coscinodiscus_wailesii	1.3677
ASV12050	0.199569	0.005	0.0602977	Low	Alveolata	Unknown Syndiniales (Class)	Unknown Syndiniales (Class)	0.341288
ASV12016	0.159172	0.011	0.115984	Low	Stramenopiles	MAST-3J	MAST-3J_sp.	0.00848976
ASV11999	0.243087	0.001	0.0181265	Low	Rhizaria	Astrosphaera	Astrosphaera_hexagonalis	0.480945
ASV11944	0.13371	0.023	0.201912	Low	Rhizaria	Sey055-lineage_X	Sey055-lineage_X_sp.	0.00382039
ASV11909	0.266759	0.001	0.0181265	Low	Stramenopiles	Unknown Bacillariophyceae (Class)	Unknown Bacillariophyceae (Class)	0.0505141
ASV11900	0.18328	0.003	0.0416525	Low	Chlorophyta	Chlorodendrales_XX	Chlorodendrales_X_sp.	0.105273
ASV11787	0.194652	0.002	0.0310741	Low	Chlorophyta	Chloroparvula	Chloroparvula_pacifica	0.0288652
ASV11740	0.18522	0.002	0.0310741	Low	Alveolata	Unknown Dinophyceae (Class)	Unknown Dinophyceae (Class)	0.0144326
ASV11570	0.225517	0.003	0.0416525	Low	Alveolata	Dino-Group-I-Clade-1_X	Dino-Group-I-Clade-1_X_sp.	0.304358
ASV11552	0.202864	0.001	0.0181265	Low	Chlorophyta	Chloroparvula	Chloroparvula_pacifica	0.0691915
ASV11531	0.160622	0.003	0.0416525	Low	Alveolata	Eutintinnus	Eutintinnus_fraknoi	0.0110367
ASV11471	0.193678	0.003	0.0416525	Low	Alveolata	Dino-Group-III_XX	Dino-Group-III_XX_sp.	0.217338
ASV1137	0.133988	0.032	0.251925	Low	Stramenopiles	MAST-4A	MAST-4A_sp.	0.0101877
ASV11292	0.248081	0.001	0.0181265	Low	Stramenopiles	Bicosoeca	Bicosoeca_vacillans	0.0326856
ASV11285	0.189698	0.001	0.0181265	Low	Alveolata	Unknown Dinophyceae (Class)	Unknown Dinophyceae (Class)	0.0390529
ASV11233	0.139542	0.015	0.150077	Low	Alveolata	Unknown Dinophyceae (Class)	Unknown Dinophyceae (Class)	0.00509385
ASV11058	0.237216	0.001	0.0181265	Low	Stramenopiles	Skeletonema	Skeletonema_menzellii	0.158334
ASV11028	0.125724	0.048	0.341702	Low	Rhizaria	Massisteria	Massisteria_sp.	0.00212244
ASV11016	0.183121	0.001	0.0181265	Low	Chlorophyta	Chloropicon	Unknown Chloropicon (Genus)	0.0390529
ASV10861	0.146151	0.039	0.290669	Low	Alveolata	Protoperidinium	Protoperidinium_sp.	0.0118857
ASV10829	0.17163	0.001	0.0181265	Low	Alveolata	Dino-Group-II-Clade-10-and-11_X	Dino-Group-II-Clade-10-and-11_X_sp.	0.0254693
ASV10825	0.170139	0.004	0.0515175	Low	Alveolata	Unknown Dinophyceae (Class)	Unknown Dinophyceae (Class)	0.0649466
ASV10806	0.170074	0.006	0.0699167	Low	Stramenopiles	Thalassiosira	Unknown Thalassiosira (Genus)	0.50599
ASV10782	0.284593	0.001	0.0181265	Low	Stramenopiles	MAST-1B	MAST-1B_sp.	0.109093
ASV10496	0.233082	0.001	0.0181265	Low	Stramenopiles	MAST-4D	MAST-4D_sp.	0.0411753
ASV1049	0.172299	0.004	0.0515175	Low	Alveolata	Dino-Group-II-Clade-12_X	Dino-Group-II-Clade-12_X_sp.	0.0280162
ASV10475	0.146076	0.029	0.238206	Low	Alveolata	Unknown Dinoflagellata (Subdivision)	Unknown Dinoflagellata (Subdivision)	0.0241958
ASV10444	0.252576	0.001	0.0181265	Low	Alveolata	Dino-Group-III_XX	Dino-Group-III_XX_sp.	0.0882935
ASV10303	0.154171	0.007	0.0790596	Low	Alveolata	Unknown Dinophyceae (Class)	Unknown Dinophyceae (Class)	0.0161305
ASV10252	0.165069	0.005	0.0602977	Low	Chlorophyta	Picochlorum	Picochlorum_eukaryotum	0.0186775
ASV10238	0.137414	0.017	0.165026	Low	Stramenopiles	Unknown Gyrista (Subdivision)	Unknown Gyrista (Subdivision)	0.00806527
ASV10199	0.275427	0.001	0.0181265	Low	Stramenopiles	Minutocellus	Minutocellus_sp.	0.26488
ASV10198	0.148135	0.045	0.324674	Low	Alveolata	Unknown Dinophyceae (Class)	Unknown Dinophyceae (Class)	0.051363
ASV10090	0.126752	0.025	0.215286	Low	Stramenopiles	Unknown Chrysophyceae (Class)	Unknown Chrysophyceae (Class)	0.00594283
ASV9968	0.340852	0.001	0.0181265	High	Alveolata	Unknown Dinoflagellata (Subdivision)	Unknown Dinoflagellata (Subdivision)	0.318825
ASV9783	0.233512	0.001	0.0181265	High	Stramenopiles	MAST-3E	MAST-3E_sp.	0.014785
ASV9760	0.169932	0.011	0.115984	High	Alveolata	Dino-Group-III_XX	Dino-Group-III_XX_sp.	0.0172492
ASV9636	0.137484	0.038	0.285754	High	Chlorophyta	Chlorodendrales_XX	Chlorodendrales_X_sp.	0.00928801
ASV9626	0.211112	0.004	0.0515175	High	Haptophyta	Chrysochromulina	Chrysochromulina_sp.	0.137425
ASV9588	0.151066	0.038	0.285754	High	Alveolata	Unknown Dinophyceae (Class)	Unknown Dinophyceae (Class)	0.0551594
ASV9484	0.291327	0.001	0.0181265	High	Discoba	Eupelagonemidae_X	Eupelagonemidae_X_sp.	0.158465
ASV9436	0.163944	0.014	0.142499	High	Picozoa	Picozoa_XXXXX	Picozoa_XXXXX_sp.	0.0145954
ASV9324	0.431304	0.001	0.0181265	High	Alveolata	Unknown Dinophyceae (Class)	Unknown Dinophyceae (Class)	0.398247
ASV9249	0.440338	0.001	0.0181265	High	Stramenopiles	Chrysophyceae_Clade-EC2H_XX	Chrysophyceae_Clade-EC2H_XX_sp.	0.317309
ASV9227	0.206544	0.002	0.0310741	High	Alveolata	Dino-Group-II-Clade-33_X	Dino-Group-II-Clade-33_X_sp.	0.0244521
ASV9224	0.268239	0.001	0.0181265	High	Alveolata	Dino-Group-I-Clade-1_X	Dino-Group-I-Clade-1_X_sp.	0.112025
ASV9222	0.276893	0.001	0.0181265	High	Alveolata	Unknown Dinoflagellata (Subdivision)	Unknown Dinoflagellata (Subdivision)	0.113541
ASV9199	0.202253	0.006	0.0699167	High	Alveolata	Unknown Syndiniales (Class)	Unknown Syndiniales (Class)	0.0286222
ASV9153	0.296998	0.001	0.0181265	High	Alveolata	Unknown Dinoflagellata (Subdivision)	Unknown Dinoflagellata (Subdivision)	0.142353
ASV9139	0.224442	0.001	0.0181265	High	Alveolata	Dino-Group-II-Clade-5_X	Dino-Group-II-Clade-5_X_sp.	0.0407535
ASV913	0.314315	0.001	0.0181265	High	Telonemia	Telonemia-Group-2_X	Telonemia-Group-2_X_sp.	0.694895
ASV9126	0.303742	0.001	0.0181265	High	Alveolata	Unknown Dino-Group-II (Order)	Unknown Dino-Group-II (Order)	0.0352565
ASV9054	0.194897	0.005	0.0602977	High	Haptophyta	Phaeocystis	Phaeocystis_cordata	0.239593
ASV9042	0.229625	0.002	0.0310741	High	Alveolata	Heterocapsa	Heterocapsa_nei/rotundata	1.14811
ASV9022	0.172277	0.015	0.150077	High	Alveolata	Dino-Group-II-Clade-1_X	Dino-Group-II-Clade-1_X_sp.	0.00890891
ASV9002	0.208334	0.002	0.0310741	High	Opisthokonta	Unknown Choanoflagellatea (Class)	Unknown Choanoflagellatea (Class)	0.0163014
ASV8886	0.254681	0.001	0.0181265	High	Rhizaria	Minorisa	Minorisa_minuta	0.0926905
ASV8847	0.445955	0.001	0.0181265	High	Alveolata	Unknown Dinophyceae (Class)	Unknown Dinophyceae (Class)	0.458335
ASV8701	0.1608	0.024	0.208818	High	Alveolata	Dino-Group-II-Clade-4_X	Dino-Group-II-Clade-4_X_sp.	0.00871935
ASV8696	0.198594	0.005	0.0602977	High	Haptophyta	Unknown Prymnesiophyceae (Class)	Unknown Prymnesiophyceae (Class)	0.0195238
ASV8682	0.164905	0.018	0.172735	High	Alveolata	Warnowia	Warnowia_sp.	0.11392
ASV8664	0.167147	0.011	0.115984	High	Alveolata	Dino-Group-II_XX	Dino-Group-II_XX_sp.	0.00834025
ASV8605	0.265327	0.001	0.0181265	High	Stramenopiles	MOCH-5_XXX	MOCH-5_XXX_sp.	0.128137
ASV8597	0.208807	0.004	0.0515175	High	Stramenopiles	Unknown Pelagomonadaceae (Family)	Unknown Pelagomonadaceae (Family)	0.0176283
ASV8437	0.239976	0.003	0.0416525	High	Stramenopiles	MAST-7D	MAST-7D_sp.	0.0678593
ASV8426	0.233434	0.004	0.0515175	High	Alveolata	Prorocentrum	Prorocentrum_sp.	0.21969
ASV8361	0.150706	0.04	0.296616	High	Alveolata	Dino-Group-II-Clade-10-and-11_X	Dino-Group-II-Clade-10-and-11_X_sp.	0.00947756
ASV8236	0.336612	0.001	0.0181265	High	Alveolata	Dino-Group-I-Clade-5_X	Dino-Group-I-Clade-5_X_sp.	0.10975
ASV8222	0.152831	0.045	0.324674	High	Alveolata	Bispinodinium	Bispinodinium_angelaceum	0.00568654
ASV8164	0.25721	0.001	0.0181265	High	Alveolata	Dino-Group-II-Clade-10-and-11_X	Dino-Group-II-Clade-10-and-11_X_sp.	0.0748727
ASV816	0.254145	0.001	0.0181265	High	Stramenopiles	MOCH-5_XXX	MOCH-5_XXX_sp.	0.136856
ASV808	0.157887	0.024	0.208818	High	Alveolata	Dino-Group-II-Clade-5_X	Dino-Group-II-Clade-5_X_sp.	0.0138372
ASV8061	0.223231	0.001	0.0181265	High	Alveolata	Syndiniales_XXX	Syndiniales_XXX_sp.	0.0578131
ASV8011	0.235443	0.001	0.0181265	High	Alveolata	Blastodinium	Blastodinium_mangini	0.0843503
ASV7994	0.157695	0.032	0.251925	High	Stramenopiles	Unknown Dictyochophyceae_X (Order)	Unknown Dictyochophyceae_X (Order)	0.00473878
ASV7940	0.145343	0.045	0.324674	High	Alveolata	Dino-Group-II-Clade-3_X	Dino-Group-II-Clade-3_X_sp.	0.0136477
ASV7920	0.477515	0.001	0.0181265	High	Alveolata	Dino-Group-I-Clade-5_X	Dino-Group-I-Clade-5_X_sp.	0.723706
ASV7912	0.276733	0.001	0.0181265	High	Stramenopiles	Unknown Gyrista (Subdivision)	Unknown Gyrista (Subdivision)	0.107476
ASV7884	0.225326	0.002	0.0310741	High	Alveolata	Unknown Dino-Group-II (Order)	Unknown Dino-Group-II (Order)	0.0153536
ASV7851	0.266446	0.001	0.0181265	High	Stramenopiles	MOCH-2_XXX	MOCH-2_XXX_sp.	0.0269163
ASV7846	0.256729	0.001	0.0181265	High	Stramenopiles	MAST-4C	MAST-4C_sp.	0.116574
ASV784	0.239922	0.001	0.0181265	High	Stramenopiles	Unknown Gyrista (Subdivision)	Unknown Gyrista (Subdivision)	0.0420804
ASV7764	0.167777	0.016	0.15873	High	Alveolata	Dino-Group-II-Clade-1_X	Dino-Group-II-Clade-1_X_sp.	0.0238834
ASV7727	0.218606	0.002	0.0310741	High	Alveolata	Dino-Group-II-Clade-10-and-11_X	Dino-Group-II-Clade-10-and-11_X_sp.	0.132496
ASV7687	0.278417	0.001	0.0181265	High	Alveolata	Heterocapsa	Heterocapsa_nei/rotundata	0.16908
ASV7629	0.364045	0.001	0.0181265	High	Stramenopiles	MAST-3K	MAST-3K_sp.	0.0671011
ASV7627	0.146686	0.039	0.290669	High	Stramenopiles	MAST-9A	MAST-9A_sp.	0.0688071
ASV7596	0.180131	0.014	0.142499	High	Alveolata	Dino-Group-I-Clade-1_X	Dino-Group-I-Clade-1_X_sp.	0.282431
ASV7565	0.204226	0.004	0.0515175	High	Centroplasthelida	Pterocystida_XXX	Pterocystida_XXX_sp.	0.0197133
ASV7441	0.246437	0.001	0.0181265	High	Alveolata	Dino-Group-V_XX	Dino-Group-V_XX_sp.	0.0430281
ASV7361	0.145038	0.017	0.165026	High	Rhizaria	RAD-C_Xa_X	RAD-C_Xa_X_sp.	0.00966711
ASV7294	0.245053	0.001	0.0181265	High	Alveolata	Dino-Group-I-Clade-4_X	Dino-Group-I-Clade-4_X_sp.	0.182348
ASV7264	0.16407	0.026	0.220981	High	Picozoa	Picozoa_XXXXX	Picozoa_XXXXX_sp.	0.00890891
ASV7049	0.217243	0.002	0.0310741	High	Alveolata	Euduboscquella	Euduboscquella_cachoni	0.0255894
ASV7033	0.150393	0.027	0.227179	High	Alveolata	Dino-Group-II-Clade-1_X	Dino-Group-II-Clade-1_X_sp.	0.0077716
ASV6971	0.173746	0.017	0.165026	High	Haptophyta	Chrysochromulina	Unknown Chrysochromulina (Genus)	0.0217984
ASV6967	0.155855	0.024	0.208818	High	Alveolata	Heterocapsa	Heterocapsa_nei/rotundata	0.0492833
ASV6942	0.230418	0.001	0.0181265	High	Alveolata	Unknown Dinophyceae (Class)	Unknown Dinophyceae (Class)	0.112404
ASV686	0.201591	0.004	0.0515175	High	Stramenopiles	Unknown Dictyochophyceae_X (Order)	Unknown Dictyochophyceae_X (Order)	0.0255894
ASV6706	0.194702	0.005	0.0602977	High	Alveolata	Margalefidinium	Margalefidinium_fulvescens	0.0290013
ASV6624	0.305697	0.001	0.0181265	High	Stramenopiles	MAST-4C	MAST-4C_sp.	0.748917
ASV6457	0.331536	0.001	0.0181265	High	Alveolata	Karlodinium	Karlodinium_veneficum	0.683901
ASV6442	0.166727	0.02	0.187936	High	Opisthokonta	Stephanoecidae_Group_D_X	Stephanoecidae_Group_D_X_sp.	0.00758205
ASV6350	0.155317	0.035	0.267999	High	Haptophyta	Unknown Prymnesiaceae (Family)	Unknown Prymnesiaceae (Family)	0.0473878
ASV6318	0.300753	0.001	0.0181265	High	Alveolata	Unknown Dino-Group-II (Order)	Unknown Dino-Group-II (Order)	0.111835
ASV6240	0.185396	0.002	0.0310741	High	Alveolata	Unknown Dinophyceae (Class)	Unknown Dinophyceae (Class)	0.0454923
ASV623	0.355862	0.001	0.0181265	High	Alveolata	Gymnodinium	Gymnodinium_sp.	0.217794
ASV6134	0.479333	0.001	0.0181265	High	Alveolata	Unknown Dinophyceae (Class)	Unknown Dinophyceae (Class)	0.631016
ASV6117	0.225465	0.002	0.0310741	High	Chlorophyta	Pyramimonas	Unknown Pyramimonas (Genus)	0.0490938
ASV605	0.534807	0.001	0.0181265	High	Haptophyta	Unknown Prymnesiophyceae (Class)	Unknown Prymnesiophyceae (Class)	0.902643
ASV5969	0.199072	0.006	0.0699167	High	Alveolata	Unknown Dinophyceae (Class)	Unknown Dinophyceae (Class)	0.0236939
ASV5968	0.220603	0.003	0.0416525	High	Alveolata	Dino-Group-II-Clade-10-and-11_X	Dino-Group-II-Clade-10-and-11_X_sp.	0.156759
ASV5926	0.171898	0.017	0.165026	High	Alveolata	Dino-Group-II-Clade-10-and-11_X	Dino-Group-II-Clade-10-and-11_X_sp.	0.134392
ASV5906	0.186064	0.01	0.107761	High	Alveolata	Euduboscquella	Euduboscquella_sp.	0.0119417
ASV5879	0.167422	0.014	0.142499	High	Alveolata	Unknown Syndiniales (Class)	Unknown Syndiniales (Class)	0.0310864
ASV5871	0.178464	0.02	0.187936	High	Alveolata	Dino-Group-II-Clade-3_X	Dino-Group-II-Clade-3_X_sp.	0.0377207
ASV5804	0.428702	0.001	0.0181265	High	Alveolata	Pentapharsodinium	Pentapharsodinium_tyrrhenicum	0.246417
ASV5771	0.258166	0.001	0.0181265	High	Alveolata	Dino-Group-II-Clade-10-and-11_X	Dino-Group-II-Clade-10-and-11_X_sp.	0.0676698
ASV5608	0.190079	0.007	0.0790596	High	Haptophyta	Prymnesiophyceae_Clade_B5_X	Prymnesiophyceae_Clade_B5_X_sp.	0.0108044
ASV5577	0.190857	0.007	0.0790596	High	Telonemia	Telonemia-Group-2_X	Telonemia-Group-2_X_sp.	0.0504206
ASV5558	0.167398	0.023	0.201912	High	Rhizaria	Haliommatidium	Haliommatidium_sp.	0.254567
ASV552	0.208418	0.003	0.0416525	High	Picozoa	Picozoa_XXXXX	Picozoa_XXXXX_sp.	0.0217984
ASV5418	0.309567	0.001	0.0181265	High	Alveolata	Unknown Dinoflagellata (Subdivision)	Unknown Dinoflagellata (Subdivision)	0.0942069
ASV541	0.292936	0.001	0.0181265	High	Alveolata	Dino-Group-II-Clade-22_X	Dino-Group-II-Clade-22_X_sp.	0.128326
ASV5363	0.186785	0.004	0.0515175	High	Stramenopiles	Unknown Gyrista (Subdivision)	Unknown Gyrista (Subdivision)	0.0102358
ASV5318	0.150027	0.047	0.335804	High	Alveolata	Dino-Group-II-Clade-27_X	Dino-Group-II-Clade-27_X_sp.	0.00265372
ASV5274	0.149393	0.047	0.335804	High	Discoba	Eupelagonemidae_X	Eupelagonemidae_X_sp.	0.00720294
ASV5257	0.204653	0.005	0.0602977	High	Alveolata	Unknown Dinophyceae (Class)	Unknown Dinophyceae (Class)	0.142163
ASV5234	0.280389	0.001	0.0181265	High	Stramenopiles	Melkoniana	Melkoniana_sp.	0.0782846
ASV512	0.336485	0.001	0.0181265	High	Stramenopiles	Chrysophyceae_Clade-EC2I_XX	Chrysophyceae_Clade-EC2I_XX_sp.	0.151451
ASV5095	0.177213	0.013	0.134181	High	Alveolata	Unknown Dino-Group-II (Order)	Unknown Dino-Group-II (Order)	0.0145954
ASV504	0.174966	0.009	0.0980649	High	Chlorophyta	Prasino-Clade-9_XXX	Prasino-Clade-9_XXX_sp.	0.0106149
ASV5025	0.179113	0.002	0.0310741	High	Alveolata	Dino-Group-II-Clade-1_X	Dino-Group-II-Clade-1_X_sp.	0.12245
ASV50	0.29317	0.001	0.0181265	High	Alveolata	Dino-Group-II-Clade-10-and-11_X	Dino-Group-II-Clade-10-and-11_X_sp.	0.117711
ASV4993	0.213887	0.003	0.0416525	High	Haptophyta	Chrysochromulina	Chrysochromulina_sp.	0.0271058
ASV4887	0.153918	0.024	0.208818	High	Rhizaria	Unknown Acantharea_F3 (Family)	Unknown Acantharea_F3 (Family)	0.0274849
ASV4830	0.217985	0.001	0.0181265	High	Alveolata	Unknown Dinophyceae (Class)	Unknown Dinophyceae (Class)	0.0362043
ASV4804	0.22913	0.001	0.0181265	High	Alveolata	Unknown Syndiniales (Class)	Unknown Syndiniales (Class)	0.0229357
ASV4707	0.526704	0.001	0.0181265	High	Stramenopiles	MAST-3E	MAST-3E_sp.	0.347068
ASV4670	0.524734	0.001	0.0181265	High	Alveolata	Dino-Group-III_XX	Dino-Group-III_XX_sp.	0.770526
ASV4664	0.232863	0.004	0.0515175	High	Cryptophyta	Hemiselmis	Hemiselmis_rufescens	0.366782
ASV4586	0.192064	0.005	0.0602977	High	Alveolata	Unknown Dinoflagellata (Subdivision)	Unknown Dinoflagellata (Subdivision)	0.0346879
ASV4271	0.216177	0.004	0.0515175	High	Alveolata	Dino-Group-II-Clade-3_X	Dino-Group-II-Clade-3_X_sp.	0.051937
ASV4259	0.210839	0.001	0.0181265	High	Haptophyta	Chrysochromulina	Chrysochromulina_sp.	0.0157327
ASV4202	0.300061	0.001	0.0181265	High	Alveolata	Unknown Dinoflagellata (Subdivision)	Unknown Dinoflagellata (Subdivision)	0.0835921
ASV420	0.410389	0.001	0.0181265	High	Alveolata	Dinophyceae_XXX	Dinophyceae_XXX_sp.	0.244711
ASV4191	0.197713	0.005	0.0602977	High	Alveolata	Unknown Dinoflagellata (Subdivision)	Unknown Dinoflagellata (Subdivision)	0.0409431
ASV4174	0.223856	0.001	0.0181265	High	Haptophyta	Chrysochromulina	Chrysochromulina_sp.	0.0435968
ASV4148	0.238766	0.001	0.0181265	High	Haptophyta	Unknown Prymnesiales (Order)	Unknown Prymnesiales (Order)	0.0274849
ASV4060	0.240122	0.001	0.0181265	High	Alveolata	Dino-Group-II-Clade-6_X	Dino-Group-II-Clade-6_X_sp.	0.170786
ASV4030	0.366797	0.001	0.0181265	High	Rhizaria	Lychnaspis_E2	Lychnaspis_E2_giltschii	0.123777
ASV3897	0.163522	0.014	0.142499	High	Alveolata	Pyrocystis	Pyrocystis_pseudonoctiluca	0.0235043
ASV3895	0.136458	0.045	0.324674	High	Stramenopiles	Unknown Phaeophyceae_XX (Family)	Unknown Phaeophyceae_XX (Family)	0.00435968
ASV3867	0.1434	0.038	0.285754	High	Alveolata	Dino-Group-I-Clade-3_X	Dino-Group-I-Clade-3_X_sp.	0.0157327
ASV3860	0.28375	0.001	0.0181265	High	Rhizaria	Unknown Cercozoa (Subdivision)	Unknown Cercozoa (Subdivision)	0.0373416
ASV3779	0.23229	0.001	0.0181265	High	Alveolata	Schuettiella	Schuettiella_mitra	0.0741145
ASV3668	0.163502	0.019	0.18027	High	Stramenopiles	Unknown Gyrista (Subdivision)	Unknown Gyrista (Subdivision)	0.0128895
ASV366	0.319033	0.001	0.0181265	High	Alveolata	Dino-Group-I-Clade-5_X	Dino-Group-I-Clade-5_X_sp.	0.100652
ASV365	0.174621	0.012	0.124516	High	Stramenopiles	MOCH-5_XXX	MOCH-5_XXX_sp.	0.0163014
ASV3639	0.150664	0.035	0.267999	High	Discoba	Unknown Diplonemidae (Family)	Unknown Diplonemidae (Family)	0.0280536
ASV3633	0.201148	0.005	0.0602977	High	Haptophyta	Braarudosphaera	Braarudosphaera_bigelowii	0.172871
ASV3615	0.141121	0.042	0.307564	High	Alveolata	Unknown Dino-Group-II (Order)	Unknown Dino-Group-II (Order)	0.0181969
ASV3490	0.147065	0.026	0.220981	High	Haptophyta	Haptophyta_Clade_HAP4_XXX	Haptophyta_Clade_HAP4_XXX_sp.	0.0212297
ASV3423	0.409982	0.001	0.0181265	High	Alveolata	Dino-Group-V_XX	Dino-Group-V_XX_sp.	0.22803
ASV3406	0.250429	0.001	0.0181265	High	Stramenopiles	MAST-1D	MAST-1D_sp.	0.0386684
ASV3404	0.18688	0.008	0.0888166	High	Alveolata	Dino-Group-II-Clade-17_X	Dino-Group-II-Clade-17_X_sp.	0.00720294
ASV3376	0.165916	0.006	0.0699167	High	Opisthokonta	Monosigidae_Group_B_X	Monosigidae_Group_B_X_sp.	0.0259685
ASV3360	0.205597	0.003	0.0416525	High	Alveolata	Dino-Group-II-Clade-10-and-11_X	Dino-Group-II-Clade-10-and-11_X_sp.	0.2068
ASV3276	0.271222	0.001	0.0181265	High	Haptophyta	Chrysochromulina	Chrysochromulina_sp.	0.0337401
ASV3268	0.174301	0.011	0.115984	High	Alveolata	Spiniferites	Spiniferites_mirabilis	0.0204715
ASV3225	0.145425	0.036	0.27387	High	Alveolata	Warnowia	Warnowia_sp.	0.048146
ASV3144	0.175352	0.015	0.150077	High	Rhizaria	Acantharea_4d_X	Acantharea_4d_X_sp.	0.0168701
ASV3123	0.321828	0.001	0.0181265	High	Alveolata	Dino-Group-II-Clade-10-and-11_X	Dino-Group-II-Clade-10-and-11_X_sp.	0.443171
ASV2986	0.491379	0.001	0.0181265	High	Stramenopiles	MAST-1D	MAST-1D_sp.	0.247743
ASV2984	0.384564	0.001	0.0181265	High	Alveolata	Paragymnodinium	Paragymnodinium_shiwhaense	0.108802
ASV2797	0.170854	0.004	0.0515175	High	Alveolata	Dino-Group-I-Clade-6_X	Dino-Group-I-Clade-6_X_sp.	0.0081507
ASV2774	0.17379	0.005	0.0602977	High	Discoba	Unknown Euglenozoa (Subdivision)	Unknown Euglenozoa (Subdivision)	0.00720294
ASV2769	0.223141	0.001	0.0181265	High	Stramenopiles	MOCH-2_XXX	MOCH-2_XXX_sp.	0.0308968
ASV2702	0.156216	0.039	0.290669	High	Alveolata	Unknown Dinophyceae (Class)	Unknown Dinophyceae (Class)	0.00644474
ASV2663	0.195543	0.002	0.0310741	High	Telonemia	Telonemia-Group-2_X	Telonemia-Group-2_X_sp.	0.0724086
ASV2605	0.290902	0.001	0.0181265	High	Chlorophyta	Halosphaera	Halosphaera_sp.	0.0828339
ASV257	0.206569	0.002	0.0310741	High	Alveolata	Blastodinium	Blastodinium_contortum	0.0494729
ASV2525	0.169987	0.012	0.124516	High	Alveolata	Margalefidinium	Margalefidinium_fulvescens	0.0322237
ASV2508	0.223289	0.001	0.0181265	High	Alveolata	Dino-Group-I-Clade-5_X	Dino-Group-I-Clade-5_X_sp.	0.158465
ASV2501	0.358076	0.001	0.0181265	High	Alveolata	Dino-Group-I-Clade-8_X	Dino-Group-I-Clade-8_X_sp.	0.140078
ASV2467	0.255963	0.001	0.0181265	High	Rhizaria	Chlorarachnion	Chlorarachnion_reptans	0.0159223
ASV2445	0.151828	0.048	0.341702	High	Alveolata	Dino-Group-I-Clade-4_X	Dino-Group-I-Clade-4_X_sp.	0.00966711
ASV23948	0.428089	0.001	0.0181265	High	Alveolata	Dino-Group-II-Clade-10-and-11_X	Dino-Group-II-Clade-10-and-11_X_sp.	0.281863
ASV23867	0.190652	0.006	0.0699167	High	Alveolata	Dino-Group-II-Clade-20_X	Dino-Group-II-Clade-20_X_sp.	0.0384789
ASV23837	0.188706	0.004	0.0515175	High	Alveolata	Gonyaulax	Gonyaulax_spinifera	0.0187656
ASV23761	0.141044	0.05	0.35465	High	Stramenopiles	Unknown Bacillariophyceae (Class)	Unknown Bacillariophyceae (Class)	0.0180074
ASV23659	0.271642	0.001	0.0181265	High	Stramenopiles	MAST-7C	MAST-7C_sp.	0.085298
ASV23566	0.226858	0.001	0.0181265	High	Opisthokonta	Opisthokonta_XXXXX	Opisthokonta_XXXXX_sp.	0.0610355
ASV23527	0.340635	0.001	0.0181265	High	Haptophyta	Unknown Prymnesiophyceae (Class)	Unknown Prymnesiophyceae (Class)	0.0598982
ASV23512	0.144226	0.017	0.165026	High	Stramenopiles	Unknown Pelagomonadaceae (Family)	Unknown Pelagomonadaceae (Family)	0.00682384
ASV2351	0.311303	0.001	0.0181265	High	Alveolata	Unknown Dino-Group-II (Order)	Unknown Dino-Group-II (Order)	0.148608
ASV23509	0.504615	0.001	0.0181265	High	Stramenopiles	MOCH-5_XXX	MOCH-5_XXX_sp.	0.84047
ASV23507	0.44387	0.001	0.0181265	High	Alveolata	Unknown Gymnodiniaceae (Family)	Unknown Gymnodiniaceae (Family)	3.5393
ASV23488	0.232853	0.002	0.0310741	High	Stramenopiles	Paraphysomonadales_Clade-EC1Ga_X	Paraphysomonadales_Clade-EC1Ga_X_sp.	0.0826443
ASV23487	0.142197	0.048	0.341702	High	Alveolata	Unknown Dinoflagellata (Subdivision)	Unknown Dinoflagellata (Subdivision)	0.0168701
ASV23445	0.392702	0.001	0.0181265	High	Alveolata	Dino-Group-II-Clade-17_X	Dino-Group-II-Clade-17_X_sp.	0.061225
ASV23315	0.182182	0.016	0.15873	High	Haptophyta	Phaeocystis	Phaeocystis_sp.	0.0081507
ASV23274	0.122282	0.04	0.296616	High	Stramenopiles	Unknown Pinguiochrysidaceae (Family)	Unknown Pinguiochrysidaceae (Family)	0.101031
ASV23241	0.365253	0.001	0.0181265	High	Alveolata	Dino-Group-II-Clade-26_X	Dino-Group-II-Clade-26_X_sp.	0.0665325
ASV23210	0.166538	0.023	0.201912	High	Haptophyta	Chrysochromulina	Chrysochromulina_sp.	0.0172492
ASV23197	0.201684	0.005	0.0602977	High	Telonemia	Telonemia-Group-1_X	Telonemia-Group-1_X_sp.	0.0208506
ASV23175	0.146134	0.031	0.245699	High	Alveolata	Unknown Dinophyceae (Class)	Unknown Dinophyceae (Class)	0.00947756
ASV23042	0.191801	0.007	0.0790596	High	Haptophyta	Chrysochromulina	Chrysochromulina_campanulifera	0.0490938
ASV23033	0.32773	0.001	0.0181265	High	Haptophyta	Chrysochromulina	Chrysochromulina_sp.	0.109181
ASV2295	0.252442	0.001	0.0181265	High	Alveolata	Dino-Group-II-Clade-25_X	Dino-Group-II-Clade-25_X_sp.	0.0242626
ASV22945	0.234616	0.001	0.0181265	High	Alveolata	Dino-Group-II-Clade-1_X	Dino-Group-II-Clade-1_X_sp.	0.0515579
ASV22938	0.444997	0.001	0.0181265	High	Alveolata	Dino-Group-V_XX	Dino-Group-V_XX_sp.	0.274281
ASV22789	0.209726	0.002	0.0310741	High	Alveolata	Dino-Group-II-Clade-7_X	Dino-Group-II-Clade-7_X_sp.	0.0166805
ASV22780	0.188154	0.002	0.0310741	High	Haptophyta	Unknown Prymnesiaceae (Family)	Unknown Prymnesiaceae (Family)	0.0221775
ASV2276	0.125367	0.013	0.134181	High	Chlorophyta	Prasino-Clade-9_XXX	Prasino-Clade-9_XXX_sp.	0.0403744
ASV22737	0.15914	0.019	0.18027	High	Alveolata	Dino-Group-II-Clade-10-and-11_X	Dino-Group-II-Clade-10-and-11_X_sp.	0.0688071
ASV22724	0.20821	0.004	0.0515175	High	Alveolata	Gymnoxanthella	Gymnoxanthella_radiolariae	0.108234
ASV22699	0.164448	0.017	0.165026	High	Rhizaria	Amphibelone	Amphibelone_heteracanthum	0.653383
ASV22628	0.194854	0.005	0.0602977	High	Alveolata	Unknown Eimeriida (Order)	Unknown Eimeriida (Order)	0.0276745
ASV22618	0.156309	0.014	0.142499	High	Alveolata	Unknown Dinoflagellata (Subdivision)	Unknown Dinoflagellata (Subdivision)	0.0085298
ASV22434	0.376017	0.001	0.0181265	High	Rhizaria	RAD-A_Xb_X	RAD-A_Xb_X_sp.	0.487905
ASV22302	0.214235	0.003	0.0416525	High	Stramenopiles	Paraphysomonadales_Clade-EC1Ga_X	Paraphysomonadales_Clade-EC1Ga_X_sp.	0.0559176
ASV22292	0.459705	0.001	0.0181265	High	Alveolata	Dino-Group-I-Clade-4_X	Dino-Group-I-Clade-4_X_sp.	0.295131
ASV22260	0.248491	0.002	0.0310741	High	Alveolata	Unknown Dinophyceae (Class)	Unknown Dinophyceae (Class)	3.74667
ASV21945	0.163809	0.049	0.347977	High	Alveolata	Dino-Group-II-Clade-10-and-11_X	Dino-Group-II-Clade-10-and-11_X_sp.	0.0157327
ASV21777	0.36254	0.001	0.0181265	High	Alveolata	Warnowia	Warnowia_sp.	1.32837
ASV21726	0.236484	0.001	0.0181265	High	Stramenopiles	Unknown Gyrista (Subdivision)	Unknown Gyrista (Subdivision)	0.0151641
ASV21676	0.554162	0.001	0.0181265	High	Alveolata	Dino-Group-I-Clade-1_X	Dino-Group-I-Clade-1_X_sp.	0.461747
ASV21655	0.211311	0.003	0.0416525	High	Alveolata	Dino-Group-III_XX	Dino-Group-III_XX_sp.	0.0288118
ASV21648	0.251993	0.001	0.0181265	High	Stramenopiles	Unknown Dictyochophyceae_X (Order)	Unknown Dictyochophyceae_X (Order)	0.0585713
ASV21571	0.451713	0.001	0.0181265	High	Haptophyta	Phaeocystis	Phaeocystis_sp.	0.148039
ASV21539	0.149521	0.036	0.27387	High	Alveolata	Unknown Dino-Group-II (Order)	Unknown Dino-Group-II (Order)	0.014785
ASV21535	0.188708	0.008	0.0888166	High	Chlorophyta	Micromonas	Micromonas_commoda_A1	0.0229357
ASV21518	0.211404	0.005	0.0602977	High	Alveolata	Dino-Group-I-Clade-5_X	Dino-Group-I-Clade-5_X_sp.	0.0377207
ASV21332	0.335501	0.001	0.0181265	High	Alveolata	Unknown Dinoflagellata (Subdivision)	Unknown Dinoflagellata (Subdivision)	0.0549698
ASV21270	0.163961	0.023	0.201912	High	Alveolata	Unknown Dinophyceae (Class)	Unknown Dinophyceae (Class)	0.0157327
ASV21269	0.250148	0.001	0.0181265	High	Alveolata	Unknown Dinophyceae (Class)	Unknown Dinophyceae (Class)	0.0671011
ASV21231	0.15374	0.028	0.232266	High	Chlorophyta	Unknown Chlorophyta_X (Subdivision)	Unknown Chlorophyta_X (Subdivision)	0.00682384
ASV21223	0.168411	0.016	0.15873	High	Alveolata	Pelagodinium	Pelagodinium_beii	0.0233148
ASV21192	0.214252	0.003	0.0416525	High	Stramenopiles	Unknown Gyrista (Subdivision)	Unknown Gyrista (Subdivision)	0.0233148
ASV21176	0.277124	0.001	0.0181265	High	Alveolata	Dino-Group-I-Clade-5_X	Dino-Group-I-Clade-5_X_sp.	0.111646
ASV21170	0.151174	0.03	0.241026	High	Opisthokonta	Stephanoecidae_Group_E_X	Stephanoecidae_Group_E_X_sp.	0.0221775
ASV21051	0.148949	0.032	0.251925	High	Alveolata	Unknown Dinoflagellata (Subdivision)	Unknown Dinoflagellata (Subdivision)	0.0337401
ASV21050	0.293482	0.001	0.0181265	High	Stramenopiles	Stramenopiles_XXXXX	Stramenopiles_XXXXX_sp.	0.152968
ASV210	0.231149	0.001	0.0181265	High	Alveolata	Dino-Group-I-Clade-5_X	Dino-Group-I-Clade-5_X_sp.	0.0348774
ASV20818	0.160945	0.017	0.165026	High	Alveolata	Unknown Dinophyceae (Class)	Unknown Dinophyceae (Class)	0.0627414
ASV20782	0.212643	0.003	0.0416525	High	Haptophyta	Chrysochromulina	Chrysochromulina_sp.	0.0576236
ASV20768	0.257079	0.001	0.0181265	High	Alveolata	Unknown Dinophyceae (Class)	Unknown Dinophyceae (Class)	0.0718399
ASV20735	0.263227	0.001	0.0181265	High	Alveolata	Dino-Group-I-Clade-1_X	Dino-Group-I-Clade-1_X_sp.	1.45348
ASV20725	0.234573	0.001	0.0181265	High	Alveolata	Dino-Group-I-Clade-1_X	Dino-Group-I-Clade-1_X_sp.	0.0799906
ASV20608	0.154935	0.021	0.196078	High	Alveolata	Pelagodinium	Pelagodinium_beii	0.32508
ASV20554	0.228939	0.001	0.0181265	High	Alveolata	Dino-Group-II-Clade-10-and-11_X	Dino-Group-II-Clade-10-and-11_X_sp.	0.0553489
ASV20542	0.571029	0.001	0.0181265	High	Alveolata	Dino-Group-V_XX	Dino-Group-V_XX_sp.	0.653952
ASV20413	0.207681	0.005	0.0602977	High	Stramenopiles	MAST-11_X	MAST-11_X_sp.	0.0617937
ASV20404	0.187682	0.01	0.107761	High	Alveolata	Dino-Group-II-Clade-10-and-11_X	Dino-Group-II-Clade-10-and-11_X_sp.	0.221775
ASV20360	0.244181	0.001	0.0181265	High	Alveolata	Dino-Group-II-Clade-1_X	Dino-Group-II-Clade-1_X_sp.	0.0439759
ASV20147	0.313404	0.001	0.0181265	High	Alveolata	Unknown Dinophyceae (Class)	Unknown Dinophyceae (Class)	0.195996
ASV20046	0.181796	0.007	0.0790596	High	Cryptophyta	Basal_Cryptophyceae-2_X	Basal_Cryptophyceae-2_X_sp.	0.0106149
ASV19998	0.256035	0.001	0.0181265	High	Alveolata	Dino-Group-II-Clade-10-and-11_X	Dino-Group-II-Clade-10-and-11_X_sp.	0.0796115
ASV19995	0.566625	0.001	0.0181265	High	Kathablepharidacea	Kathablepharidida_XX	Kathablepharidida_XX_sp.	0.544201
ASV19991	0.201165	0.006	0.0699167	High	Haptophyta	Chrysochromulina	Chrysochromulina_sp.	0.154105
ASV19976	0.195338	0.01	0.107761	High	Alveolata	Unknown Dinophyceae (Class)	Unknown Dinophyceae (Class)	0.203009
ASV19877	0.284484	0.001	0.0181265	High	Rhizaria	Chlorarachnion	Chlorarachnion_reptans	0.0341192
ASV19823	0.3352	0.001	0.0181265	High	Alveolata	Unknown Dino-Group-II (Order)	Unknown Dino-Group-II (Order)	0.0621728
ASV19738	0.138815	0.045	0.324674	High	Alveolata	Unknown Dinophyceae (Class)	Unknown Dinophyceae (Class)	0.0073925
ASV19702	0.221915	0.001	0.0181265	High	Rhizaria	Unknown Acantharea_F3 (Family)	Unknown Acantharea_F3 (Family)	0.0301386
ASV19626	0.198763	0.005	0.0602977	High	Haptophyta	Chrysochromulina	Chrysochromulina_sp.	0.102737
ASV19566	0.287853	0.001	0.0181265	High	Alveolata	Dino-Group-II-Clade-1_X	Dino-Group-II-Clade-1_X_sp.	0.11392
ASV1956	0.183641	0.008	0.0888166	High	Opisthokonta	Spizellomycetales_XX	Spizellomycetales_XX_sp.	0.286601
ASV19558	0.204855	0.005	0.0602977	High	Stramenopiles	Triparma	Triparma_eleuthera	0.0144059
ASV19547	0.412792	0.001	0.0181265	High	Stramenopiles	MOCH-2_XXX	MOCH-2_XXX_sp.	0.170786
ASV19516	0.1642	0.031	0.245699	High	Haptophyta	Chrysochromulina	Chrysochromulina_sp.	0.0180074
ASV19341	0.16886	0.015	0.150077	High	Alveolata	Unknown Dinophyceae (Class)	Unknown Dinophyceae (Class)	0.0132686
ASV19332	0.224044	0.001	0.0181265	High	Alveolata	Dino-Group-II-Clade-14_X	Dino-Group-II-Clade-14_X_sp.	0.00928801
ASV19330	0.418481	0.001	0.0181265	High	Alveolata	Prorocentrum	Prorocentrum_sp.	0.339297
ASV19298	0.167107	0.007	0.0790596	High	Alveolata	Dino-Group-I-Clade-1_X	Dino-Group-I-Clade-1_X_sp.	0.104064
ASV19274	0.246068	0.001	0.0181265	High	Alveolata	Dino-Group-II-Clade-22_X	Dino-Group-II-Clade-22_X_sp.	0.0686175
ASV19198	0.157808	0.015	0.150077	High	Alveolata	Dino-Group-II-Clade-17_X	Dino-Group-II-Clade-17_X_sp.	0.0178178
ASV1916	0.145236	0.034	0.263086	High	Alveolata	Suessiaceae_X	Suessiaceae_X_sp.	0.0170596
ASV19148	0.403884	0.001	0.0181265	High	Stramenopiles	MAST-1C	MAST-1C_sp.	0.248881
ASV19100	0.257688	0.001	0.0181265	High	Rhizaria	Unknown Acantharea (Class)	Unknown Acantharea (Class)	0.0326028
ASV19096	0.153328	0.039	0.290669	High	Haptophyta	Chrysochromulina	Chrysochromulina_campanulifera	0.0394266
ASV19062	0.200076	0.002	0.0310741	High	Alveolata	Dino-Group-I-Clade-5_X	Dino-Group-I-Clade-5_X_sp.	0.0354461
ASV18984	0.287466	0.001	0.0181265	High	Alveolata	Dino-Group-II-Clade-23_X	Dino-Group-II-Clade-23_X_sp.	0.0291909
ASV18963	0.212309	0.001	0.0181265	High	Alveolata	Unknown Dino-Group-II (Order)	Unknown Dino-Group-II (Order)	0.0227461
ASV18853	0.264011	0.001	0.0181265	High	Alveolata	Dino-Group-V_XX	Dino-Group-V_XX_sp.	0.0562967
ASV18717	0.194777	0.003	0.0416525	High	Alveolata	Dino-Group-II-Clade-25_X	Dino-Group-II-Clade-25_X_sp.	0.0136477
ASV18676	0.2659	0.001	0.0181265	High	Alveolata	Heterocapsa	Heterocapsa_sp.	0.0707026
ASV18661	0.257983	0.001	0.0181265	High	Alveolata	Unknown Dinoflagellata (Subdivision)	Unknown Dinoflagellata (Subdivision)	0.0422699
ASV18633	0.340873	0.001	0.0181265	High	Alveolata	Dino-Group-II-Clade-8_X	Dino-Group-II-Clade-8_X_sp.	0.186329
ASV18631	0.242099	0.001	0.0181265	High	Alveolata	Blastodinium	Blastodinium_mangini	0.0780951
ASV18612	0.2025	0.004	0.0515175	High	Stramenopiles	MAST-3I	MAST-3I_sp.	0.055728
ASV18522	0.24263	0.001	0.0181265	High	Haptophyta	Chrysochromulina	Chrysochromulina_rotalis	0.0394266
ASV18507	0.448883	0.001	0.0181265	High	Haptophyta	Haptophyta_Clade_HAP2_XXX	Haptophyta_Clade_HAP2_XXX_sp.	0.210781
ASV18410	0.163606	0.025	0.215286	High	Stramenopiles	MOCH-2_XXX	MOCH-2_XXX_sp.	0.0253999
ASV18301	0.194361	0.006	0.0699167	High	Alveolata	Unknown Dinoflagellata (Subdivision)	Unknown Dinoflagellata (Subdivision)	0.0326028
ASV18286	0.350988	0.001	0.0181265	High	Alveolata	Syndiniales_XXX	Syndiniales_XXX_sp.	0.36337
ASV18275	0.394095	0.001	0.0181265	High	Stramenopiles	MAST-3F	MAST-3F_sp.	0.188224
ASV18212	0.200669	0.001	0.0181265	High	Alveolata	Unknown Dinophyceae (Class)	Unknown Dinophyceae (Class)	0.0153536
ASV18092	0.345324	0.001	0.0181265	High	Alveolata	Dino-Group-II-Clade-12_X	Dino-Group-II-Clade-12_X_sp.	0.328303
ASV18010	0.29407	0.001	0.0181265	High	Alveolata	Dino-Group-III_XX	Dino-Group-III_XX_sp.	0.062931
ASV17936	0.171528	0.017	0.165026	High	Haptophyta	Braarudosphaera	Braarudosphaera_bigelowii	0.0111835
ASV17926	0.207814	0.003	0.0416525	High	Alveolata	Dino-Group-III_XX	Dino-Group-III_XX_sp.	0.0233148
ASV17686	0.150733	0.037	0.280027	High	Picozoa	Picozoa_XXXXX	Picozoa_XXXXX_sp.	1.01429
ASV17621	0.223496	0.002	0.0310741	High	Alveolata	Dino-Group-II-Clade-3_X	Dino-Group-II-Clade-3_X_sp.	0.0365834
ASV17584	0.291065	0.001	0.0181265	High	Alveolata	Dino-Group-II-Clade-7_X	Dino-Group-II-Clade-7_X_sp.	0.0623623
ASV17466	0.144418	0.038	0.285754	High	Alveolata	Dino-Group-II-Clade-17_X	Dino-Group-II-Clade-17_X_sp.	0.0104253
ASV17351	0.162333	0.02	0.187936	High	Stramenopiles	Paraphysomonadales_Clade-EC1Ga_X	Paraphysomonadales_Clade-EC1Ga_X_sp.	0.0454923
ASV17338	0.229829	0.002	0.0310741	High	Stramenopiles	MAST-10_X	MAST-10_X_sp.	0.0714608
ASV17334	0.214744	0.004	0.0515175	High	Alveolata	Dino-Group-II-Clade-22_X	Dino-Group-II-Clade-22_X_sp.	0.35484
ASV17253	0.243757	0.001	0.0181265	High	Alveolata	Unknown Dino-Group-II (Order)	Unknown Dino-Group-II (Order)	0.05914
ASV17172	0.160206	0.031	0.245699	High	Alveolata	Dino-Group-III_XX	Dino-Group-III_XX_sp.	0.0100462
ASV17149	0.175511	0.005	0.0602977	High	Alveolata	Dino-Group-II-Clade-10-and-11_X	Dino-Group-II-Clade-10-and-11_X_sp.	0.013079
ASV17118	0.166469	0.035	0.267999	High	Stramenopiles	Unknown MAST-7 (Family)	Unknown MAST-7 (Family)	0.0125104
ASV17083	0.159348	0.03	0.241026	High	Alveolata	Dino-Group-II-Clade-10-and-11_X	Dino-Group-II-Clade-10-and-11_X_sp.	0.0170596
ASV17017	0.407658	0.001	0.0181265	High	Alveolata	Gyrodinium	Unknown Gyrodinium (Genus)	1.4495
ASV16896	0.206714	0.003	0.0416525	High	Alveolata	Dino-Group-I-Clade-5_X	Dino-Group-I-Clade-5_X_sp.	0.0377207
ASV16846	0.333418	0.001	0.0181265	High	Alveolata	Dino-Group-II-Clade-10-and-11_X	Dino-Group-II-Clade-10-and-11_X_sp.	0.151641
ASV16731	0.269492	0.001	0.0181265	High	Chlorophyta	Unknown Chlorophyta_X (Subdivision)	Unknown Chlorophyta_X (Subdivision)	0.0284327
ASV16703	0.152273	0.033	0.257382	High	Alveolata	Ceratocorys	Unknown Ceratocorys (Genus)	0.0085298
ASV16634	0.207669	0.003	0.0416525	High	Stramenopiles	MAST-4B	MAST-4B_sp.	0.0358252
ASV16512	0.440943	0.001	0.0181265	High	Centroplasthelida	Pterocystida_XXX	Pterocystida_XXX_sp.	0.16036
ASV16394	0.205849	0.001	0.0181265	High	Alveolata	Warnowia	Warnowia_sp.	0.0462505
ASV16389	0.135876	0.047	0.335804	High	Alveolata	Dino-Group-III_XX	Dino-Group-III_XX_sp.	0.0111835
ASV16349	0.256567	0.001	0.0181265	High	Alveolata	Dino-Group-II-Clade-2_X	Dino-Group-II-Clade-2_X_sp.	0.037152
ASV16322	0.423999	0.001	0.0181265	High	Alveolata	Dino-Group-I-Clade-5_X	Dino-Group-I-Clade-5_X_sp.	0.472362
ASV16283	0.174175	0.012	0.124516	High	Alveolata	Dino-Group-I-Clade-4_X	Dino-Group-I-Clade-4_X_sp.	0.0418908
ASV16264	0.313246	0.001	0.0181265	High	Alveolata	Unknown Syndiniales (Class)	Unknown Syndiniales (Class)	0.209075
ASV1617	0.226939	0.003	0.0416525	High	Alveolata	Dino-Group-II-Clade-16_X	Dino-Group-II-Clade-16_X_sp.	0.077716
ASV16099	0.407203	0.001	0.0181265	High	Stramenopiles	Bacillariophyceae_XXX	Bacillariophyceae_XXX_sp.	0.398057
ASV16086	0.303153	0.001	0.0181265	High	Discoba	Hemistasia	Hemistasia_sp.	0.0392371
ASV15994	0.255097	0.001	0.0181265	High	Alveolata	Unknown Peridiniales (Order)	Unknown Peridiniales (Order)	0.148229
ASV15913	0.388045	0.001	0.0181265	High	Opisthokonta	Stephanoecidae_Group_D_X	Stephanoecidae_Group_D_X_sp.	0.101979
ASV15867	0.213604	0.003	0.0416525	High	Alveolata	Dino-Group-II-Clade-3_X	Dino-Group-II-Clade-3_X_sp.	0.0348774
ASV15842	0.166563	0.006	0.0699167	High	Stramenopiles	Chaetoceros	Chaetoceros_sp.	0.00966711
ASV15838	0.15283	0.041	0.301368	High	Stramenopiles	MAST-7E	MAST-7E_sp.	0.0149745
ASV15714	0.240412	0.002	0.0310741	High	Opisthokonta	Spizellomycetales_XX	Spizellomycetales_XX_sp.	0.0217984
ASV15632	0.205282	0.001	0.0181265	High	Alveolata	Scrippsiella	Unknown Scrippsiella (Genus)	0.161119
ASV15576	0.213443	0.002	0.0310741	High	Alveolata	Gymnodinium	Gymnodinium_sp.	0.0447341
ASV15516	0.236579	0.001	0.0181265	High	Alveolata	Unknown Dino-Group-II (Order)	Unknown Dino-Group-II (Order)	0.0322237
ASV15488	0.230195	0.001	0.0181265	High	Alveolata	Unknown Syndiniales (Class)	Unknown Syndiniales (Class)	0.0343088
ASV15248	0.351892	0.001	0.0181265	High	Alveolata	Dino-Group-I-Clade-6_X	Dino-Group-I-Clade-6_X_sp.	0.219311
ASV15198	0.352647	0.001	0.0181265	High	Chlorophyta	Halosphaera	Halosphaera_sp.	0.100083
ASV15158	0.1907	0.005	0.0602977	High	Alveolata	Unknown Dinoflagellata (Subdivision)	Unknown Dinoflagellata (Subdivision)	0.0354461
ASV15156	0.23928	0.001	0.0181265	High	Stramenopiles	Unknown Gyrista (Subdivision)	Unknown Gyrista (Subdivision)	0.0466296
ASV15134	0.159131	0.023	0.201912	High	Haptophyta	Chrysochromulina	Chrysochromulina_sp.	0.115816
ASV15080	0.106964	0.014	0.142499	High	Opisthokonta	Unknown Fungi (Subdivision)	Unknown Fungi (Subdivision)	0.187656
ASV15048	0.191092	0.006	0.0699167	High	Stramenopiles	MAST-2C	MAST-2C_sp.	0.010994
ASV14975	0.370922	0.001	0.0181265	High	Haptophyta	Chrysochromulina	Unknown Chrysochromulina (Genus)	0.0593295
ASV1494	0.136552	0.041	0.301368	High	Centroplasthelida	Pterocystida_XXX	Pterocystida_XXX_sp.	0.0415117
ASV14847	0.351732	0.001	0.0181265	High	Alveolata	Dino-Group-I-Clade-4_X	Dino-Group-I-Clade-4_X_sp.	0.138562
ASV14799	0.18846	0.002	0.0310741	High	Stramenopiles	MOCH-2_XXX	MOCH-2_XXX_sp.	0.0166805
ASV14753	0.225042	0.003	0.0416525	High	Alveolata	Dino-Group-I-Clade-5_X	Dino-Group-I-Clade-5_X_sp.	0.13932
ASV14739	0.15511	0.019	0.18027	High	Alveolata	Unknown Dino-Group-II (Order)	Unknown Dino-Group-II (Order)	0.0144059
ASV14728	0.252122	0.001	0.0181265	High	Alveolata	Unknown Warnowiaceae (Family)	Unknown Warnowiaceae (Family)	0.527331
ASV14690	0.207334	0.002	0.0310741	High	Alveolata	Dino-Group-II-Clade-10-and-11_X	Dino-Group-II-Clade-10-and-11_X_sp.	0.0253999
ASV14643	0.172781	0.014	0.142499	High	Alveolata	Dino-Group-I-Clade-8_X	Dino-Group-I-Clade-8_X_sp.	0.0073925
ASV14635	0.342052	0.001	0.0181265	High	Stramenopiles	MOCH-2_XXX	MOCH-2_XXX_sp.	0.128137
ASV14576	0.577197	0.001	0.0181265	High	Stramenopiles	MAST-4B	MAST-4B_sp.	0.64182
ASV14505	0.183717	0.004	0.0515175	High	Alveolata	Dino-Group-II-Clade-8_X	Dino-Group-II-Clade-8_X_sp.	0.016491
ASV14431	0.646536	0.001	0.0181265	High	Stramenopiles	MAST-3B	MAST-3B_sp.	0.708921
ASV14426	0.207753	0.003	0.0416525	High	Alveolata	Dino-Group-II-Clade-26_X	Dino-Group-II-Clade-26_X_sp.	0.0272954
ASV14419	0.272743	0.001	0.0181265	High	Rhizaria	Bigelowiella	Bigelowiella_natans	0.0655847
ASV14389	0.354611	0.001	0.0181265	High	Stramenopiles	MAST-3C	MAST-3C_sp.	0.141026
ASV14244	0.204724	0.001	0.0181265	High	Alveolata	Dinophyceae_XXX	Dinophyceae_XXX_sp.	0.0291909
ASV14201	0.197575	0.007	0.0790596	High	Alveolata	Dino-Group-I-Clade-4_X	Dino-Group-I-Clade-4_X_sp.	0.285275
ASV14180	0.193879	0.005	0.0602977	High	Stramenopiles	Unknown Bacillariophyceae (Class)	Unknown Bacillariophyceae (Class)	0.0163014
ASV14064	0.159514	0.011	0.115984	High	Alveolata	Eutintinnus	Eutintinnus_sp.	0.0119417
ASV14061	0.250834	0.003	0.0416525	High	Picozoa	Picozoa_XXXXX	Picozoa_XXXXX_sp.	0.0291909
ASV14010	0.371913	0.001	0.0181265	High	Alveolata	Tripos	Tripos_fusus	0.419287
ASV14001	0.312939	0.001	0.0181265	High	Alveolata	Dino-Group-II-Clade-13_X	Dino-Group-II-Clade-13_X_sp.	0.0597086
ASV13995	0.205375	0.004	0.0515175	High	Chlorophyta	Unknown Mamiellaceae (Family)	Unknown Mamiellaceae (Family)	0.0307073
ASV13740	0.293909	0.001	0.0181265	High	Alveolata	Dino-Group-I-Clade-1_X	Dino-Group-I-Clade-1_X_sp.	0.0689966
ASV13694	0.158941	0.031	0.245699	High	Haptophyta	Haptophyta_Clade_HAP2_XXX	Haptophyta_Clade_HAP2_XXX_sp.	0.0280536
ASV13662	0.313561	0.001	0.0181265	High	Alveolata	Dino-Group-II-Clade-10-and-11_X	Dino-Group-II-Clade-10-and-11_X_sp.	0.18159
ASV13636	0.212213	0.003	0.0416525	High	Haptophyta	Pavlomulina	Pavlomulina_ranunculiformis	0.0422699
ASV13574	0.372584	0.001	0.0181265	High	Stramenopiles	Chrysophyceae_Clade-EC2H_XX	Chrysophyceae_Clade-EC2H_XX_sp.	0.0892786
ASV1341	0.244004	0.001	0.0181265	High	Discoba	Eupelagonemidae_X	Eupelagonemidae_X_sp.	0.0297595
ASV13378	0.43504	0.001	0.0181265	High	Stramenopiles	MAST-11_X	MAST-11_X_sp.	0.414169
ASV13350	0.158605	0.012	0.124516	High	Alveolata	Unknown Dinophyceae (Class)	Unknown Dinophyceae (Class)	0.0170596
ASV13301	0.211434	0.004	0.0515175	High	Stramenopiles	MAST-8C	MAST-8C_sp.	0.0174387
ASV13221	0.162519	0.018	0.172735	High	Picozoa	Picozoa_XXXXX	Picozoa_XXXXX_sp.	0.0138372
ASV13209	0.377332	0.001	0.0181265	High	Alveolata	Prorocentrum	Prorocentrum_sp.	0.166615
ASV13104	0.300741	0.001	0.0181265	High	Alveolata	Dino-Group-I-Clade-5_X	Dino-Group-I-Clade-5_X_sp.	0.108613
ASV13054	0.455412	0.001	0.0181265	High	Alveolata	Dino-Group-III_XX	Dino-Group-III_XX_sp.	0.176662
ASV13033	0.259563	0.001	0.0181265	High	Haptophyta	Chrysochromulina	Chrysochromulina_sp.	0.0140268
ASV13030	0.232102	0.002	0.0310741	High	Haptophyta	Chrysochromulina	Chrysochromulina_campanulifera	0.0701339
ASV12776	0.295416	0.001	0.0181265	High	Alveolata	Unknown Dinoflagellata (Subdivision)	Unknown Dinoflagellata (Subdivision)	0.331146
ASV12768	0.154916	0.029	0.238206	High	Alveolata	Dino-Group-I-Clade-1_X	Dino-Group-I-Clade-1_X_sp.	0.0155432
ASV12726	0.367178	0.001	0.0181265	High	Alveolata	Dino-Group-I-Clade-5_X	Dino-Group-I-Clade-5_X_sp.	0.0976189
ASV12632	0.200109	0.005	0.0602977	High	Stramenopiles	MAST-3E	MAST-3E_sp.	0.053643
ASV12615	0.238322	0.001	0.0181265	High	Rhizaria	Unknown Acantharea (Class)	Unknown Acantharea (Class)	0.129463
ASV1243	0.344984	0.001	0.0181265	High	Alveolata	Unknown Oligotrichida (Order)	Unknown Oligotrichida (Order)	0.447151
ASV12424	0.245072	0.001	0.0181265	High	Alveolata	Ceratocorys	Unknown Ceratocorys (Genus)	0.0246417
ASV12338	0.164009	0.027	0.227179	High	Alveolata	Unknown Dinophyceae (Class)	Unknown Dinophyceae (Class)	0.0178178
ASV12323	0.176764	0.005	0.0602977	High	Discoba	Unknown Euglenozoa (Subdivision)	Unknown Euglenozoa (Subdivision)	0.00834025
ASV1232	0.465264	0.001	0.0181265	High	Stramenopiles	MAST-1D	MAST-1D_sp.	0.711954
ASV12304	0.143911	0.049	0.347977	High	Alveolata	Dino-Group-II-Clade-33_X	Dino-Group-II-Clade-33_X_sp.	0.00928801
ASV12249	0.2823	0.001	0.0181265	High	Alveolata	Dino-Group-II-Clade-10-and-11_X	Dino-Group-II-Clade-10-and-11_X_sp.	0.0633101
ASV12226	0.293046	0.001	0.0181265	High	Haptophyta	Haptophyta_Clade_HAP2_XXX	Haptophyta_Clade_HAP2_XXX_sp.	0.0875726
ASV12211	0.219882	0.001	0.0181265	High	Alveolata	Dino-Group-II-Clade-10-and-11_X	Dino-Group-II-Clade-10-and-11_X_sp.	0.351428
ASV12077	0.178071	0.02	0.187936	High	Alveolata	Dino-Group-II-Clade-6_X	Dino-Group-II-Clade-6_X_sp.	0.0348774
ASV11877	0.311546	0.001	0.0181265	High	Prasinodermophyta	Prasinococcus	Prasinococcus_capsulatus	0.0392371
ASV11836	0.134988	0.047	0.335804	High	Stramenopiles	MAST-3I	MAST-3I_sp.	0.0604668
ASV11830	0.162471	0.002	0.0310741	High	Rhizaria	RAD-A_Xa_X	RAD-A_Xa_X_sp.	0.0212297
ASV11795	0.245566	0.001	0.0181265	High	Opisthokonta	Stephanoecidae_Group_E_X	Stephanoecidae_Group_E_X_sp.	0.0894682
ASV11746	0.293704	0.001	0.0181265	High	Alveolata	Dino-Group-II-Clade-16_X	Dino-Group-II-Clade-16_X_sp.	0.309537
ASV11687	0.242934	0.001	0.0181265	High	Stramenopiles	MAST-8B	MAST-8B_sp.	0.0358252
ASV11684	0.148905	0.044	0.320213	High	Alveolata	Unknown Dino-Group-II (Order)	Unknown Dino-Group-II (Order)	0.00985666
ASV1165	0.392498	0.001	0.0181265	High	Chlorophyta	Unknown Chlorophyta_X (Subdivision)	Unknown Chlorophyta_X (Subdivision)	0.121692
ASV11637	0.162205	0.02	0.187936	High	Alveolata	Dino-Group-III_XX	Dino-Group-III_XX_sp.	0.0111835
ASV1163	0.197966	0.006	0.0699167	High	Alveolata	Unknown Dinophyceae (Class)	Unknown Dinophyceae (Class)	0.053643
ASV11620	0.245725	0.001	0.0181265	High	Stramenopiles	Unknown Labyrinthulomycetes (Order)	Unknown Labyrinthulomycetes (Order)	0.0346879
ASV11576	0.157095	0.028	0.232266	High	Alveolata	Dino-Group-II-Clade-10-and-11_X	Dino-Group-II-Clade-10-and-11_X_sp.	0.0200924
ASV1149	0.187446	0.007	0.0790596	High	Stramenopiles	Chaetoceros	Unknown Chaetoceros (Genus)	0.0108044
ASV11414	0.136463	0.047	0.335804	High	Alveolata	Dino-Group-I-Clade-3_X	Dino-Group-I-Clade-3_X_sp.	0.00928801
ASV11317	0.146824	0.039	0.290669	High	Haptophyta	Unknown Prymnesiophyceae (Class)	Unknown Prymnesiophyceae (Class)	0.00909846
ASV11209	0.169361	0.018	0.172735	High	Alveolata	Dino-Group-II-Clade-20_X	Dino-Group-II-Clade-20_X_sp.	0.0229357
ASV11202	0.141957	0.02	0.187936	High	Rhizaria	Unknown Acantharea (Class)	Unknown Acantharea (Class)	0.0189551
ASV11095	0.3936	0.001	0.0181265	High	Alveolata	Dino-Group-I-Clade-5_X	Dino-Group-I-Clade-5_X_sp.	0.182538
ASV11048	0.1807	0.015	0.150077	High	Alveolata	Unknown Syndiniales (Class)	Unknown Syndiniales (Class)	0.0102358
ASV10969	0.307147	0.001	0.0181265	High	Rhizaria	Chlorarachnion	Chlorarachnion_reptans	0.0509893
ASV10958	0.157463	0.023	0.201912	High	Centroplasthelida	Pterocystida_XXX	Pterocystida_XXX_sp.	0.018576
ASV10944	0.263875	0.001	0.0181265	High	Alveolata	Unknown Dinoflagellata (Subdivision)	Unknown Dinoflagellata (Subdivision)	0.0638787
ASV10882	0.148884	0.035	0.267999	High	Alveolata	Syndiniales_XXX	Syndiniales_XXX_sp.	0.20282
ASV10791	0.400807	0.001	0.0181265	High	Stramenopiles	MAST-9A	MAST-9A_sp.	0.17306
ASV10763	0.199389	0.006	0.0699167	High	Stramenopiles	Paraphysomonadales_Clade-EC1Ga_X	Paraphysomonadales_Clade-EC1Ga_X_sp.	0.0525057
ASV10676	0.195446	0.009	0.0980649	High	Alveolata	Dino-Group-II-Clade-20_X	Dino-Group-II-Clade-20_X_sp.	0.363559
ASV10559	0.16247	0.028	0.232266	High	Haptophyta	Chrysochromulina	Chrysochromulina_sp.	0.00644474
ASV10513	0.385644	0.001	0.0181265	High	Alveolata	Dino-Group-I-Clade-1_X	Dino-Group-I-Clade-1_X_sp.	0.21969
ASV10504	0.204265	0.006	0.0699167	High	Stramenopiles	MAST-3D	MAST-3D_sp.	0.00834025
ASV10345	0.184691	0.004	0.0515175	High	Alveolata	Dino-Group-II-Clade-1_X	Dino-Group-II-Clade-1_X_sp.	0.0183865
ASV10291	0.332211	0.001	0.0181265	High	Alveolata	Dino-Group-I-Clade-4_X	Dino-Group-I-Clade-4_X_sp.	0.823031
ASV10217	0.161036	0.018	0.172735	High	Alveolata	Dino-Group-I-Clade-5_X	Dino-Group-I-Clade-5_X_sp.	0.0208506
ASV10184	0.148794	0.044	0.320213	High	Alveolata	Dino-Group-II-Clade-1_X	Dino-Group-II-Clade-1_X_sp.	0.0181969
ASV10173	0.370343	0.001	0.0181265	High	Stramenopiles	Pedinellales_X	Pedinellales_X_sp.	0.0710817
ASV10139	0.236662	0.001	0.0181265	High	Alveolata	Blastodinium	Blastodinium_contortum	0.0344983
ASV10137	0.137907	0.047	0.335804	High	Alveolata	Dino-Group-I-Clade-5_X	Dino-Group-I-Clade-5_X_sp.	0.0451132
ASV10135	0.152225	0.028	0.232266	High	Discoba	Eupelagonemidae_X	Eupelagonemidae_X_sp.	0.0115626
ASV10106	0.26468	0.001	0.0181265	High	Alveolata	Unknown Dinoflagellata (Subdivision)	Unknown Dinoflagellata (Subdivision)	0.102168

## Sheet: 16S
ASV	Indicator value	P-value	P-value adjusted	TA:DIC	Phylum	Genus	Species	Abundance
bASV9988	0.198834	0.001	0.0540912	Low	SAR324_clade(Marine_group_B)	SAR324_clade(Marine_group_B)	uncultured_SAR324	0.0253165
bASV9948	0.129167	0.016	0.521512	Low	Verrucomicrobiota	Rubritalea	uncultured_bacterium	0.00316456
bASV9900	0.122231	0.024	0.702792	Low	Proteobacteria	Pseudohongiella	Unknown Pseudohongiella (Genus)	0.00731804
bASV9869	0.303351	0.001	0.0540912	Low	Thermoplasmatota	Marine_Group_II	Unknown Marine_Group_II (Genus)	0.0379747
bASV9838	0.276382	0.001	0.0540912	Low	Proteobacteria	SAR86_clade	uncultured_bacterium	0.921084
bASV9837	0.187317	0.001	0.0540912	Low	Bacteroidota	NS5_marine_group	uncultured_bacterium	0.00791139
bASV9580	0.154524	0.001	0.0540912	Low	Planctomycetota	uncultured	uncultured_bacterium	0.00988924
bASV9532	0.112159	0.017	0.543569	Low	Bdellovibrionota	uncultured	uncultured_bacterium	0.0116693
bASV952	0.143839	0.002	0.0942804	Low	Marinimicrobia_(SAR406_clade)	Marinimicrobia_(SAR406_clade)	uncultured_marine	0.00593354
bASV9460	0.14975	0.017	0.543569	Low	Proteobacteria	Clade_Ia	Unknown Clade_Ia (Genus)	0.012856
bASV9456	0.129559	0.039	0.860357	Low	Bacteroidota	NS9_marine_group	Unknown NS9_marine_group (Genus)	0.0126582
bASV94	0.112134	0.022	0.657588	Low	Marinimicrobia_(SAR406_clade)	Marinimicrobia_(SAR406_clade)	Unknown Marinimicrobia_(SAR406_clade) (Genus)	0.00454905
bASV9189	0.1303	0.004	0.162056	Low	Bdellovibrionota	OM27_clade	uncultured_delta	0.00573576
bASV918	0.120325	0.035	0.860357	Low	Planctomycetota	Rubripirellula	uncultured_bacterium	0.00672468
bASV8990	0.147087	0.006	0.225011	Low	Bdellovibrionota	OM27_clade	Unknown OM27_clade (Genus)	0.00237342
bASV8959	0.179992	0.001	0.0540912	Low	Crenarchaeota	Candidatus_Nitrosopumilus	Unknown Candidatus_Nitrosopumilus (Genus)	0.022943
bASV8886	0.121491	0.022	0.657588	Low	Verrucomicrobiota	MB11C04_marine_group	Unknown MB11C04_marine_group (Genus)	0.00474684
bASV8853	0.148924	0.005	0.193628	Low	Marinimicrobia_(SAR406_clade)	Marinimicrobia_(SAR406_clade)	metagenome	0.00474684
bASV8664	0.131117	0.017	0.543569	Low	Bacteroidota	NS2b_marine_group	Unknown NS2b_marine_group (Genus)	0.00731804
bASV8657	0.266594	0.001	0.0540912	Low	Bacteroidota	NS5_marine_group	Unknown NS5_marine_group (Genus)	0.0860364
bASV8556	0.204002	0.001	0.0540912	Low	Proteobacteria	Clade_Ib	Unknown Clade_Ib (Genus)	0.0201741
bASV8490	0.271665	0.001	0.0540912	Low	Chloroflexi	SAR202_clade	Unknown SAR202_clade (Genus)	0.0500396
bASV8443	0.107211	0.049	0.860357	Low	Marinimicrobia_(SAR406_clade)	Marinimicrobia_(SAR406_clade)	metagenome	0.00296677
bASV8317	0.0955513	0.03	0.846545	Low	Proteobacteria	Roseovarius	Unknown Roseovarius (Genus)	0.00454905
bASV8268	0.312237	0.001	0.0540912	Low	Bacteroidota	NS2b_marine_group	uncultured_marine	0.138054
bASV8209	0.132626	0.018	0.56745	Low	Proteobacteria	Clade_Ib	Unknown Clade_Ib (Genus)	0.00435127
bASV8062	0.105463	0.025	0.721602	Low	Planctomycetota	Pla3_lineage	unidentified_marine	0.00217563
bASV7880	0.108648	0.05	0.860357	Low	Proteobacteria	Unknown Clade_I (Family)	Unknown Clade_I (Family)	0.00138449
bASV7873	0.292307	0.001	0.0540912	Low	Proteobacteria	SAR86_clade	uncultured_bacterium	0.147943
bASV7841	0.141199	0.003	0.13073	Low	Marinimicrobia_(SAR406_clade)	Marinimicrobia_(SAR406_clade)	uncultured_bacterium	0.00632911
bASV7828	0.152005	0.003	0.13073	Low	Planctomycetota	uncultured	uncultured_Planctomycetaceae	0.0120649
bASV7671	0.199189	0.001	0.0540912	Low	Planctomycetota	Blastopirellula	uncultured_bacterium	0.0138449
bASV7607	0.137786	0.028	0.796795	Low	Cyanobacteria	Cyanobium_PCC-6307	uncultured_cyanobacterium	0.276108
bASV7562	0.147355	0.015	0.492098	Low	Proteobacteria	Cm1-21	Unknown Cm1-21 (Genus)	0.0108782
bASV7300	0.541816	0.001	0.0540912	Low	Proteobacteria	Clade_Ia	Unknown Clade_Ia (Genus)	10.2959
bASV711	0.144869	0.004	0.162056	Low	Thermoplasmatota	Marine_Group_II	Unknown Marine_Group_II (Genus)	0.00731804
bASV7027	0.120114	0.025	0.721602	Low	Actinobacteriota	Sva0996_marine_group	uncultured_bacterium	0.00316456
bASV6930	0.189024	0.001	0.0540912	Low	Chloroflexi	SAR202_clade	hydrothermal_vent	0.0178006
bASV691	0.328735	0.001	0.0540912	Low	Cyanobacteria	Synechococcus_CC9902	Unknown Synechococcus_CC9902 (Genus)	0.186116
bASV6850	0.186141	0.001	0.0540912	Low	Thermoplasmatota	Marine_Group_II	marine_metagenome	0.0282832
bASV6733	0.270637	0.001	0.0540912	Low	Marinimicrobia_(SAR406_clade)	Marinimicrobia_(SAR406_clade)	Unknown Marinimicrobia_(SAR406_clade) (Genus)	0.0393592
bASV658	0.185528	0.002	0.0942804	Low	Actinobacteriota	Sva0996_marine_group	uncultured_marine	0.0136472
bASV6522	0.371724	0.001	0.0540912	Low	Proteobacteria	SUP05_cluster	Unknown SUP05_cluster (Genus)	0.418315
bASV65032	0.208578	0.001	0.0540912	Low	Proteobacteria	S25-593	Unknown S25-593 (Genus)	0.0249209
bASV6494	0.123058	0.031	0.860357	Low	Marinimicrobia_(SAR406_clade)	Marinimicrobia_(SAR406_clade)	uncultured_bacterium	0.00375791
bASV64923	0.153174	0.003	0.13073	Low	Marinimicrobia_(SAR406_clade)	Marinimicrobia_(SAR406_clade)	Unknown Marinimicrobia_(SAR406_clade) (Genus)	0.00534019
bASV64839	0.155073	0.003	0.13073	Low	Marinimicrobia_(SAR406_clade)	Marinimicrobia_(SAR406_clade)	unidentified_marine	0.0617089
bASV64590	0.127922	0.017	0.543569	Low	Proteobacteria	Maricurvus	uncultured_bacterium	0.00632911
bASV64589	0.123446	0.021	0.640024	Low	Crenarchaeota	Nitrosopumilaceae	Unknown Nitrosopumilaceae (Genus)	0.0152294
bASV64397	0.185379	0.001	0.0540912	Low	Bdellovibrionota	uncultured	Unknown uncultured (Genus)	0.0466772
bASV64386	0.152654	0.01	0.350887	Low	Thermoplasmatota	Marine_Group_II	Unknown Marine_Group_II (Genus)	0.00613133
bASV6434	0.282514	0.001	0.0540912	Low	Proteobacteria	OCS116_clade	uncultured_marine	0.103441
bASV64210	0.1614	0.006	0.225011	Low	Proteobacteria	Unknown Rhodobacteraceae (Family)	Unknown Rhodobacteraceae (Family)	0.0203718
bASV6420	0.232122	0.001	0.0540912	Low	Bacteroidota	NS7_marine_group	uncultured_Flavobacterium	0.0174051
bASV64042	0.238292	0.001	0.0540912	Low	Proteobacteria	Unknown Rhodobacteraceae (Family)	Unknown Rhodobacteraceae (Family)	0.0783228
bASV6402	0.133087	0.014	0.466112	Low	SAR324_clade(Marine_group_B)	SAR324_clade(Marine_group_B)	Unknown SAR324_clade(Marine_group_B) (Genus)	0.015625
bASV63661	0.230108	0.001	0.0540912	Low	Marinimicrobia_(SAR406_clade)	Marinimicrobia_(SAR406_clade)	uncultured_Fibrobacteres/Acidobacteria	0.0401503
bASV63601	0.127579	0.047	0.860357	Low	Bdellovibrionota	uncultured	marine_metagenome	0.0213608
bASV63478	0.124292	0.022	0.657588	Low	Myxococcota	Blfdi19	uncultured_bacterium	0.00316456
bASV63196	0.124603	0.017	0.543569	Low	Proteobacteria	Arenicella	uncultured_bacterium	0.0126582
bASV63191	0.116738	0.05	0.860357	Low	Proteobacteria	Clade_II	Unknown Clade_II (Genus)	0.00435127
bASV63182	0.408229	0.001	0.0540912	Low	Actinobacteriota	Sva0996_marine_group	Unknown Sva0996_marine_group (Genus)	0.172271
bASV63161	0.148464	0.013	0.437147	Low	Planctomycetota	Rubripirellula	Unknown Rubripirellula (Genus)	0.0534019
bASV63151	0.284881	0.001	0.0540912	Low	Planctomycetota	JL-ETNP-F27	Unknown JL-ETNP-F27 (Genus)	0.0134494
bASV62952	0.151138	0.008	0.288229	Low	Cyanobacteria	Unknown Cyanobiaceae (Family)	Unknown Cyanobiaceae (Family)	0.0118671
bASV62775	0.178352	0.003	0.13073	Low	Marinimicrobia_(SAR406_clade)	Marinimicrobia_(SAR406_clade)	unidentified_marine	0.120451
bASV62684	0.154959	0.004	0.162056	Low	Proteobacteria	S25-593	uncultured_marine	0.0104826
bASV62614	0.339987	0.001	0.0540912	Low	Bacteroidota	NS5_marine_group	Unknown NS5_marine_group (Genus)	0.313884
bASV62569	0.184113	0.002	0.0942804	Low	Proteobacteria	Clade_Ib	Unknown Clade_Ib (Genus)	0.018394
bASV625	0.122537	0.008	0.288229	Low	Marinimicrobia_(SAR406_clade)	Marinimicrobia_(SAR406_clade)	uncultured_bacterium	0.00356013
bASV62483	0.18957	0.001	0.0540912	Low	Planctomycetota	Blastopirellula	Unknown Blastopirellula (Genus)	0.0110759
bASV62445	0.18524	0.001	0.0540912	Low	Proteobacteria	Clade_Ib	Unknown Clade_Ib (Genus)	0.022943
bASV62090	0.11961	0.049	0.860357	Low	Bacteroidota	NS9_marine_group	Unknown NS9_marine_group (Genus)	0.00731804
bASV61991	0.326718	0.001	0.0540912	Low	Planctomycetota	OM190	uncultured_marine	0.023932
bASV61821	0.114125	0.049	0.860357	Low	Bacteroidota	Tenacibaculum	Unknown Tenacibaculum (Genus)	0.00118671
bASV61793	0.15412	0.002	0.0942804	Low	Desulfobacterota	PB19	uncultured_delta	0.0090981
bASV61780	0.152499	0.005	0.193628	Low	Desulfobacterota	uncultured	uncultured_delta	0.0039557
bASV61677	0.135307	0.025	0.721602	Low	Proteobacteria	Nitrosomonas	marine_metagenome	0.0025712
bASV61468	0.120927	0.044	0.860357	Low	Proteobacteria	Unknown SAR11_clade (Order)	Unknown SAR11_clade (Order)	0.0185918
bASV61423	0.121201	0.032	0.860357	Low	Desulfobacterota	Bradymonadales	uncultured_delta	0.00474684
bASV61392	0.150931	0.002	0.0942804	Low	Actinobacteriota	Sva0996_marine_group	Unknown Sva0996_marine_group (Genus)	0.00415348
bASV61349	0.183338	0.001	0.0540912	Low	Thermoplasmatota	Marine_Group_II	uncultured_archaeon	0.0122627
bASV61342	0.180906	0.001	0.0540912	Low	Actinobacteriota	Sva0996_marine_group	marine_metagenome	0.0146361
bASV6126	0.110657	0.045	0.860357	Low	Bacteroidota	NS9_marine_group	Unknown NS9_marine_group (Genus)	0.00296677
bASV61166	0.152912	0.012	0.406911	Low	Proteobacteria	MWH-UniP1_aquatic_group	Unknown MWH-UniP1_aquatic_group (Genus)	0.0223497
bASV61147	0.210192	0.001	0.0540912	Low	Proteobacteria	OCS116_clade	uncultured_marine	0.0225475
bASV60920	0.135954	0.022	0.657588	Low	Marinimicrobia_(SAR406_clade)	Marinimicrobia_(SAR406_clade)	uncultured_bacterium	0.00553797
bASV60586	0.11242	0.045	0.860357	Low	Thermoplasmatota	Marine_Group_II	Unknown Marine_Group_II (Genus)	0.00613133
bASV60539	0.151519	0.007	0.256319	Low	Proteobacteria	Litoricola	uncultured_bacterium	0.0191851
bASV6045	0.18559	0.002	0.0942804	Low	Thermoplasmatota	Marine_Group_II	uncultured_marine	0.0142405
bASV60447	0.192535	0.001	0.0540912	Low	Proteobacteria	Clade_Ib	Unknown Clade_Ib (Genus)	0.015625
bASV60301	0.125076	0.013	0.437147	Low	Bacteroidota	uncultured	uncultured_Bacteroidetes	0.00573576
bASV60146	0.168625	0.002	0.0942804	Low	Proteobacteria	Clade_Ib	Unknown Clade_Ib (Genus)	0.0136472
bASV6012	0.134545	0.022	0.657588	Low	SAR324_clade(Marine_group_B)	SAR324_clade(Marine_group_B)	Unknown SAR324_clade(Marine_group_B) (Genus)	0.00534019
bASV60049	0.15375	0.007	0.256319	Low	Thermoplasmatota	Marine_Group_II	Unknown Marine_Group_II (Genus)	0.0176028
bASV59982	0.114708	0.015	0.492098	Low	Bacteroidota	NS9_marine_group	uncultured_marine	0.0039557
bASV59814	0.23616	0.001	0.0540912	Low	Proteobacteria	Ga0077536	uncultured_bacterium	0.0168117
bASV59779	0.196174	0.001	0.0540912	Low	Actinobacteriota	Sva0996_marine_group	marine_metagenome	0.0104826
bASV59677	0.128982	0.016	0.521512	Low	Bacteroidota	NS9_marine_group	Unknown NS9_marine_group (Genus)	0.0116693
bASV59639	0.22299	0.001	0.0540912	Low	Verrucomicrobiota	Arctic97B-4_marine_group	uncultured_bacterium	0.0209652
bASV59621	0.103835	0.046	0.860357	Low	Proteobacteria	SAR116_clade	uncultured_bacterium	0.00158228
bASV59440	0.278535	0.001	0.0540912	Low	Crenarchaeota	Candidatus_Nitrosopelagicus	marine_metagenome	0.346915
bASV59289	0.16035	0.003	0.13073	Low	Proteobacteria	Clade_Ib	Unknown Clade_Ib (Genus)	0.0142405
bASV59276	0.16647	0.002	0.0942804	Low	Bacteroidota	NS10_marine_group	Unknown NS10_marine_group (Genus)	0.00810918
bASV59031	0.163244	0.006	0.225011	Low	Crenarchaeota	Candidatus_Nitrosopumilus	Unknown Candidatus_Nitrosopumilus (Genus)	0.0114715
bASV5901	0.212236	0.001	0.0540912	Low	Bacteroidota	Crocinitomix	uncultured_bacterium	0.00810918
bASV58795	0.265793	0.001	0.0540912	Low	Proteobacteria	Clade_Ib	Unknown Clade_Ib (Genus)	0.038568
bASV58715	0.314589	0.001	0.0540912	Low	Proteobacteria	Clade_Ia	Unknown Clade_Ia (Genus)	1.02215
bASV58460	0.362268	0.001	0.0540912	Low	Proteobacteria	Clade_Ia	Unknown Clade_Ia (Genus)	0.186709
bASV58388	0.157117	0.004	0.162056	Low	Marinimicrobia_(SAR406_clade)	Marinimicrobia_(SAR406_clade)	uncultured_bacterium	0.0104826
bASV58320	0.100504	0.016	0.521512	Low	Planctomycetota	Pla3_lineage	uncultured_Planctomycetaceae	0.00356013
bASV57969	0.121491	0.043	0.860357	Low	Planctomycetota	OM190	Unknown OM190 (Genus)	0.00158228
bASV57703	0.161459	0.001	0.0540912	Low	Bacteroidota	NS7_marine_group	uncultured_bacterium	0.0174051
bASV57664	0.111468	0.046	0.860357	Low	Chloroflexi	JG30-KF-CM66	marine_metagenome	0.00178006
bASV57651	0.339019	0.001	0.0540912	Low	Thermoplasmatota	Marine_Group_II	Marine_group	0.204707
bASV57573	0.189463	0.001	0.0540912	Low	Thermoplasmatota	Marine_Group_II	Unknown Marine_Group_II (Genus)	0.0142405
bASV57491	0.388701	0.001	0.0540912	Low	Proteobacteria	uncultured	marine_metagenome	0.108782
bASV57456	0.109119	0.044	0.860357	Low	Chloroflexi	SAR202_clade	uncultured_Chloroflexi	0.00356013
bASV57336	0.375211	0.001	0.0540912	Low	Proteobacteria	Clade_Ib	Unknown Clade_Ib (Genus)	0.0801028
bASV57278	0.127117	0.034	0.860357	Low	Bacteroidota	Unknown Flavobacteriaceae (Family)	Unknown Flavobacteriaceae (Family)	0.0108782
bASV57179	0.0871623	0.034	0.860357	Low	Bacteroidota	NS5_marine_group	Unknown NS5_marine_group (Genus)	0.00890032
bASV57133	0.165632	0.003	0.13073	Low	Chloroflexi	SAR202_clade	marine_metagenome	0.0158228
bASV57080	0.11901	0.028	0.796795	Low	Verrucomicrobiota	Arctic97B-4_marine_group	uncultured_bacterium	0.00178006
bASV57023	0.165399	0.007	0.256319	Low	Proteobacteria	Vibrio	Unknown Vibrio (Genus)	0.0132516
bASV56771	0.145492	0.017	0.543569	Low	Planctomycetota	Pla3_lineage	uncultured_Planctomycetaceae	0.00771361
bASV5656	0.201824	0.001	0.0540912	Low	Cyanobacteria	Prochlorococcus_MIT9313	Unknown Prochlorococcus_MIT9313 (Genus)	0.0874209
bASV5638	0.141132	0.007	0.256319	Low	Proteobacteria	uncultured	uncultured_marine	0.00751582
bASV56354	0.218314	0.001	0.0540912	Low	Proteobacteria	mle1-7	uncultured_bacterium	0.0666535
bASV56188	0.144824	0.006	0.225011	Low	Marinimicrobia_(SAR406_clade)	Marinimicrobia_(SAR406_clade)	Unknown Marinimicrobia_(SAR406_clade) (Genus)	0.015625
bASV56149	0.116248	0.048	0.860357	Low	Myxococcota	Blfdi19	uncultured_bacterium	0.000791139
bASV56116	0.140232	0.023	0.67547	Low	Proteobacteria	KI89A_clade	uncultured_bacterium	0.00356013
bASV56004	0.548827	0.001	0.0540912	Low	Proteobacteria	Clade_Ia	Unknown Clade_Ia (Genus)	0.939873
bASV55860	0.105668	0.05	0.860357	Low	Proteobacteria	MWH-UniP1_aquatic_group	marine_metagenome	0.00494462
bASV55754	0.100504	0.05	0.860357	Low	Proteobacteria	Erythrobacter	Unknown Erythrobacter (Genus)	0.00118671
bASV55450	0.150785	0.002	0.0942804	Low	Planctomycetota	uncultured	uncultured_marine	0.00672468
bASV55414	0.159314	0.002	0.0942804	Low	Desulfobacterota	PB19	uncultured_delta	0.0146361
bASV55335	0.377173	0.001	0.0540912	Low	Proteobacteria	HOC36	marine_metagenome	0.52769
bASV55128	0.258194	0.001	0.0540912	Low	Bacteroidota	NS4_marine_group	Unknown NS4_marine_group (Genus)	0.0431171
bASV55020	0.175971	0.001	0.0540912	Low	Proteobacteria	SAR86_clade	bacterium_WHC4-9	0.0114715
bASV54990	0.225436	0.001	0.0540912	Low	Planctomycetota	FS140-16B-02_marine_group	Unknown FS140-16B-02_marine_group (Genus)	0.0112737
bASV54823	0.198287	0.003	0.13073	Low	Thermoplasmatota	Marine_Group_II	marine_metagenome	0.00791139
bASV54751	0.144715	0.002	0.0942804	Low	Bdellovibrionota	uncultured	uncultured_bacterium	0.00791139
bASV54672	0.122119	0.004	0.162056	Low	Proteobacteria	OM75_clade	Unknown OM75_clade (Genus)	0.00474684
bASV54663	0.270882	0.001	0.0540912	Low	Marinimicrobia_(SAR406_clade)	Marinimicrobia_(SAR406_clade)	uncultured_bacterium	0.0267009
bASV54660	0.175329	0.004	0.162056	Low	Marinimicrobia_(SAR406_clade)	Marinimicrobia_(SAR406_clade)	uncultured_bacterium	0.00771361
bASV5450	0.210429	0.001	0.0540912	Low	Planctomycetota	Rhodopirellula	uncultured_marine	0.0237342
bASV54335	0.138593	0.022	0.657588	Low	Proteobacteria	Clade_Ib	Unknown Clade_Ib (Genus)	0.00138449
bASV54271	0.123404	0.02	0.618896	Low	Bacteroidota	NS9_marine_group	uncultured_marine	0.00178006
bASV54055	0.200293	0.001	0.0540912	Low	Cyanobacteria	Cyanobium_PCC-6307	Unknown Cyanobium_PCC-6307 (Genus)	0.105024
bASV54001	0.120541	0.048	0.860357	Low	Marinimicrobia_(SAR406_clade)	Marinimicrobia_(SAR406_clade)	Unknown Marinimicrobia_(SAR406_clade) (Genus)	0.0025712
bASV53899	0.156547	0.002	0.0942804	Low	Verrucomicrobiota	Lentisphaera	uncultured_Lentisphaerae	0.0221519
bASV53828	0.238154	0.001	0.0540912	Low	Marinimicrobia_(SAR406_clade)	Marinimicrobia_(SAR406_clade)	uncultured_delta	0.207872
bASV53814	0.174078	0.004	0.162056	Low	Planctomycetota	FS140-16B-02_marine_group	uncultured_bacterium	0.0039557
bASV53790	0.179717	0.001	0.0540912	Low	Chloroflexi	SAR202_clade	marine_metagenome	0.0118671
bASV53206	0.123669	0.021	0.640024	Low	Bacteroidota	Unknown Crocinitomicaceae (Family)	Unknown Crocinitomicaceae (Family)	0.00949367
bASV53192	0.147343	0.009	0.318568	Low	Proteobacteria	Clade_II	Unknown Clade_II (Genus)	0.0178006
bASV53165	0.221005	0.001	0.0540912	Low	Proteobacteria	Clade_II	Unknown Clade_II (Genus)	0.0704114
bASV53133	0.11901	0.041	0.860357	Low	Bdellovibrionota	OM27_clade	uncultured_delta	0.00178006
bASV53079	0.123404	0.009	0.318568	Low	Proteobacteria	IS-44	uncultured_marine	0.00415348
bASV52955	0.10976	0.025	0.721602	Low	Bdellovibrionota	OM27_clade	uncultured_marine	0.00514241
bASV52774	0.181805	0.001	0.0540912	Low	Proteobacteria	uncultured	Unknown uncultured (Genus)	0.00692247
bASV52762	0.29982	0.001	0.0540912	Low	Cyanobacteria	Cyanobium_PCC-6307	Unknown Cyanobium_PCC-6307 (Genus)	0.388647
bASV52753	0.184449	0.002	0.0942804	Low	Proteobacteria	SAR86_clade	Unknown SAR86_clade (Genus)	0.00692247
bASV5270	0.112724	0.034	0.860357	Low	Bacteroidota	NS9_marine_group	uncultured_marine	0.00632911
bASV52382	0.205679	0.001	0.0540912	Low	Proteobacteria	OM182_clade	uncultured_bacterium	0.0884098
bASV52349	0.109835	0.027	0.771603	Low	Verrucomicrobiota	Roseibacillus	uncultured_marine	0.00375791
bASV52347	0.249788	0.001	0.0540912	Low	Bacteroidota	NS5_marine_group	Unknown NS5_marine_group (Genus)	0.00810918
bASV52320	0.141032	0.015	0.492098	Low	Thermoplasmatota	Marine_Group_II	uncultured_archaeon	0.00712025
bASV52312	0.140748	0.019	0.59158	Low	Bacteroidota	NS9_marine_group	hydrothermal_vent	0.00514241
bASV52202	0.132911	0.032	0.860357	Low	Verrucomicrobiota	A714019	uncultured_bacterium	0.00751582
bASV52151	0.226428	0.001	0.0540912	Low	Marinimicrobia_(SAR406_clade)	Marinimicrobia_(SAR406_clade)	metagenome	0.0179984
bASV51850	0.140232	0.007	0.256319	Low	Bacteroidota	Unknown Cryomorphaceae (Family)	Unknown Cryomorphaceae (Family)	0.00178006
bASV51842	0.126099	0.011	0.378085	Low	Proteobacteria	AB1	uncultured_bacterium	0.00237342
bASV51665	0.161277	0.003	0.13073	Low	Thermoplasmatota	Marine_Group_II	Unknown Marine_Group_II (Genus)	0.00336234
bASV51640	0.407578	0.001	0.0540912	Low	SAR324_clade(Marine_group_B)	SAR324_clade(Marine_group_B)	uncultured_SAR324	1.36472
bASV51620	0.327633	0.001	0.0540912	Low	Marinimicrobia_(SAR406_clade)	Marinimicrobia_(SAR406_clade)	uncultured_marine	0.0401503
bASV51514	0.189563	0.003	0.13073	Low	Thermoplasmatota	Marine_Group_II	Unknown Marine_Group_II (Genus)	0.0164161
bASV51513	0.12935	0.005	0.193628	Low	Proteobacteria	Pseudoalteromonas	Unknown Pseudoalteromonas (Genus)	0.0106804
bASV5090	0.403899	0.001	0.0540912	Low	Proteobacteria	Clade_Ib	Unknown Clade_Ib (Genus)	0.445411
bASV50896	0.104621	0.049	0.860357	Low	Bacteroidota	Tenacibaculum	Unknown Tenacibaculum (Genus)	0.00474684
bASV50435	0.40554	0.001	0.0540912	Low	Proteobacteria	Clade_Ib	Unknown Clade_Ib (Genus)	0.529074
bASV50426	0.114125	0.04	0.860357	Low	Bacteroidota	Aureispira	uncultured_Saprospiraceae	0.00118671
bASV50317	0.123404	0.021	0.640024	Low	Bacteroidota	Unknown Saprospiraceae (Family)	Unknown Saprospiraceae (Family)	0.00178006
bASV50241	0.161192	0.006	0.225011	Low	Thermoplasmatota	Marine_Group_II	Marine_group	0.0251187
bASV50126	0.174424	0.001	0.0540912	Low	Proteobacteria	SAR86_clade	uncultured_gamma	0.0573576
bASV49903	0.29977	0.001	0.0540912	Low	Proteobacteria	Clade_Ia	Unknown Clade_Ia (Genus)	0.208267
bASV49769	0.275283	0.001	0.0540912	Low	Marinimicrobia_(SAR406_clade)	Marinimicrobia_(SAR406_clade)	Unknown Marinimicrobia_(SAR406_clade) (Genus)	0.0945411
bASV49727	0.143041	0.019	0.59158	Low	Proteobacteria	SAR86_clade	Unknown SAR86_clade (Genus)	0.00534019
bASV49524	0.38978	0.001	0.0540912	Low	Proteobacteria	Woeseia	marine_metagenome	0.0933544
bASV49480	0.235036	0.001	0.0540912	Low	Proteobacteria	UBA10353_marine_group	unidentified_marine	0.0357991
bASV49339	0.124394	0.019	0.59158	Low	Nitrospinota	P9X2b3D02	uncultured_bacterium	0.00316456
bASV49323	0.120198	0.031	0.860357	Low	Proteobacteria	Photobacterium	Unknown Photobacterium (Genus)	0.00850475
bASV49132	0.116248	0.05	0.860357	Low	Chloroflexi	SAR202_clade	marine_metagenome	0.00237342
bASV49082	0.283485	0.001	0.0540912	Low	Proteobacteria	OCS116_clade	Unknown OCS116_clade (Genus)	0.099288
bASV4897	0.138593	0.023	0.67547	Low	Proteobacteria	uncultured	uncultured_Alphaproteobacteria	0.00276899
bASV48646	0.147087	0.008	0.288229	Low	Planctomycetota	FS140-16B-02_marine_group	uncultured_bacterium	0.00237342
bASV48611	0.169534	0.003	0.13073	Low	Proteobacteria	EPR3968-O8a-Bc78	uncultured_gamma	0.00731804
bASV48434	0.182109	0.001	0.0540912	Low	Actinobacteriota	Candidatus_Actinomarina	Unknown Candidatus_Actinomarina (Genus)	0.00573576
bASV48128	0.215215	0.001	0.0540912	Low	Verrucomicrobiota	Lentisphaera	Lentisphaera_araneosa	0.0243275
bASV4784	0.167186	0.002	0.0942804	Low	Proteobacteria	Clade_II	Unknown Clade_II (Genus)	0.00870253
bASV47636	0.119159	0.034	0.860357	Low	Proteobacteria	Clade_Ia	Unknown Clade_Ia (Genus)	0.00276899
bASV47397	0.350113	0.001	0.0540912	Low	Thermoplasmatota	Marine_Group_II	uncultured_bacterium	0.199763
bASV47332	0.145842	0.005	0.193628	Low	Bacteroidota	Salinirepens	Unknown Salinirepens (Genus)	0.00454905
bASV47158	0.374893	0.001	0.0540912	Low	Bacteroidota	NS4_marine_group	Unknown NS4_marine_group (Genus)	0.175831
bASV46867	0.437044	0.001	0.0540912	Low	Proteobacteria	HOC36	Unknown HOC36 (Genus)	0.381922
bASV46792	0.128432	0.005	0.193628	Low	Bacteroidota	Fluviicola	Unknown Fluviicola (Genus)	0.00454905
bASV46499	0.201057	0.001	0.0540912	Low	Proteobacteria	SAR86_clade	uncultured_bacterium	0.0152294
bASV46497	0.170497	0.002	0.0942804	Low	Thermoplasmatota	Marine_Group_II	uncultured_archaeon	0.00810918
bASV46353	0.130652	0.047	0.860357	Low	Verrucomicrobiota	SCGC_AAA164-E04	Unknown SCGC_AAA164-E04 (Genus)	0.0290744
bASV46306	0.123404	0.032	0.860357	Low	Bdellovibrionota	OM27_clade	Unknown OM27_clade (Genus)	0.00118671
bASV46293	0.287126	0.001	0.0540912	Low	Verrucomicrobiota	Arctic97B-4_marine_group	marine_metagenome	0.126978
bASV4625	0.23094	0.001	0.0540912	Low	Marinimicrobia_(SAR406_clade)	Marinimicrobia_(SAR406_clade)	uncultured_bacterium	0.0158228
bASV4620	0.211796	0.001	0.0540912	Low	Cyanobacteria	Prochlorococcus_MIT9313	Unknown Prochlorococcus_MIT9313 (Genus)	0.0890032
bASV46181	0.151717	0.01	0.350887	Low	Proteobacteria	Unknown Rhodobacteraceae (Family)	Unknown Rhodobacteraceae (Family)	0.00118671
bASV46176	0.169303	0.001	0.0540912	Low	Proteobacteria	OCS116_clade	Unknown OCS116_clade (Genus)	0.00573576
bASV46066	0.22312	0.001	0.0540912	Low	Proteobacteria	uncultured	uncultured_marine	0.0559731
bASV45972	0.249804	0.001	0.0540912	Low	Proteobacteria	Ascidiaceihabitans	uncultured_bacterium	0.120451
bASV45906	0.155262	0.009	0.318568	Low	Proteobacteria	uncultured	marine_metagenome	0.00949367
bASV45879	0.124155	0.006	0.225011	Low	Nitrospinota	LS-NOB	Unknown LS-NOB (Genus)	0.00573576
bASV45654	0.140232	0.011	0.378085	Low	Planctomycetota	OM190	uncultured_Planctomycetaceae	0.00356013
bASV4555	0.148817	0.009	0.318568	Low	Proteobacteria	AEGEAN-169_marine_group	Unknown AEGEAN-169_marine_group (Genus)	0.0102848
bASV45524	0.141966	0.008	0.288229	Low	Thermoplasmatota	Marine_Group_II	Unknown Marine_Group_II (Genus)	0.00356013
bASV45475	0.315921	0.001	0.0540912	Low	Thermoplasmatota	Marine_Group_II	uncultured_archaeon	0.131527
bASV45412	0.179302	0.001	0.0540912	Low	Marinimicrobia_(SAR406_clade)	Marinimicrobia_(SAR406_clade)	Unknown Marinimicrobia_(SAR406_clade) (Genus)	0.0203718
bASV45410	0.132672	0.025	0.721602	Low	Proteobacteria	Clade_II	Unknown Clade_II (Genus)	0.00316456
bASV45399	0.289907	0.001	0.0540912	Low	Marinimicrobia_(SAR406_clade)	Marinimicrobia_(SAR406_clade)	uncultured_Fibrobacteres/Acidobacteria	0.165348
bASV45268	0.143328	0.001	0.0540912	Low	Nitrospinota	LS-NOB	Unknown LS-NOB (Genus)	0.0130538
bASV45069	0.155887	0.015	0.492098	Low	Bacteroidota	NS4_marine_group	Unknown NS4_marine_group (Genus)	0.472903
bASV45052	0.277082	0.001	0.0540912	Low	Marinimicrobia_(SAR406_clade)	Marinimicrobia_(SAR406_clade)	hydrothermal_vent	0.0371835
bASV44924	0.129663	0.011	0.378085	Low	Bacteroidota	Aureispira	uncultured_Sphingobacterium	0.00494462
bASV44572	0.124274	0.014	0.466112	Low	Planctomycetota	Rubripirellula	Unknown Rubripirellula (Genus)	0.0065269
bASV44458	0.141609	0.017	0.543569	Low	Marinimicrobia_(SAR406_clade)	Marinimicrobia_(SAR406_clade)	unidentified_marine	0.00197785
bASV44319	0.372229	0.001	0.0540912	Low	Thermoplasmatota	Marine_Group_II	metagenome	0.144976
bASV44126	0.114294	0.042	0.860357	Low	Planctomycetota	OM190	uncultured_bacterium	0.00138449
bASV44121	0.111468	0.046	0.860357	Low	Bacteroidota	Pseudofulvibacter	uncultured_bacterium	0.00178006
bASV44115	0.276366	0.001	0.0540912	Low	Proteobacteria	Clade_Ib	Unknown Clade_Ib (Genus)	0.0650712
bASV44046	0.284161	0.001	0.0540912	Low	Chloroflexi	SAR202_clade	marine_metagenome	0.0577532
bASV43971	0.125176	0.02	0.618896	Low	Planctomycetota	uncultured	uncultured_planctomycete	0.00375791
bASV43883	0.25774	0.001	0.0540912	Low	Chloroflexi	SAR202_clade	metagenome	0.0464794
bASV43596	0.193336	0.001	0.0540912	Low	Planctomycetota	Unknown Pirellulaceae (Family)	Unknown Pirellulaceae (Family)	0.00890032
bASV43443	0.101187	0.021	0.640024	Low	Halobacterota	uncultured	marine_metagenome	0.00296677
bASV43295	0.219425	0.001	0.0540912	Low	Marinimicrobia_(SAR406_clade)	Marinimicrobia_(SAR406_clade)	metagenome	0.018394
bASV43230	0.18163	0.001	0.0540912	Low	Proteobacteria	Clade_IV	uncultured_bacterium	0.0116693
bASV43211	0.163775	0.001	0.0540912	Low	Proteobacteria	Clade_Ib	Unknown Clade_Ib (Genus)	0.0130538
bASV42890	0.149983	0.007	0.256319	Low	Verrucomicrobiota	SCGC_AAA164-E04	uncultured_Verrucomicrobia	0.00435127
bASV42878	0.122521	0.03	0.846545	Low	Marinimicrobia_(SAR406_clade)	Marinimicrobia_(SAR406_clade)	uncultured_bacterium	0.00494462
bASV42763	0.398999	0.001	0.0540912	Low	Proteobacteria	Unknown Clade_I (Family)	Unknown Clade_I (Family)	2.91891
bASV42712	0.152392	0.005	0.193628	Low	Proteobacteria	Clade_Ia	Unknown Clade_Ia (Genus)	0.0176028
bASV42698	0.166581	0.002	0.0942804	Low	Planctomycetota	uncultured	uncultured_bacterium	0.00712025
bASV42533	0.119459	0.004	0.162056	Low	Actinobacteriota	Sva0996_marine_group	Unknown Sva0996_marine_group (Genus)	0.00217563
bASV42483	0.141581	0.021	0.640024	Low	Planctomycetota	Pla3_lineage	unidentified_marine	0.0025712
bASV42445	0.240701	0.001	0.0540912	Low	Bdellovibrionota	uncultured	uncultured_bacterium	0.153877
bASV42404	0.132878	0.022	0.657588	Low	Bacteroidota	Unknown Flavobacteriaceae (Family)	Unknown Flavobacteriaceae (Family)	0.046875
bASV41976	0.135218	0.003	0.13073	Low	Proteobacteria	Roseobacter_clade_NAC11-7_lineage	uncultured_Rhodobacteraceae	0.00534019
bASV41931	0.19045	0.001	0.0540912	Low	Marinimicrobia_(SAR406_clade)	Marinimicrobia_(SAR406_clade)	uncultured_bacterium	0.0146361
bASV41887	0.117281	0.037	0.860357	Low	Marinimicrobia_(SAR406_clade)	Marinimicrobia_(SAR406_clade)	uncultured_bacterium	0.00672468
bASV4184	0.179945	0.004	0.162056	Low	Bacteroidota	NS4_marine_group	uncultured_Flavobacteriaceae	0.312104
bASV41784	0.157117	0.005	0.193628	Low	Proteobacteria	Clade_Ib	Unknown Clade_Ib (Genus)	0.0104826
bASV41562	0.132926	0.034	0.860357	Low	Bacteroidota	uncultured	uncultured_bacterium	0.010087
bASV41541	0.167284	0.001	0.0540912	Low	Marinimicrobia_(SAR406_clade)	Marinimicrobia_(SAR406_clade)	Alteromonas_macleodii	0.00969146
bASV41044	0.120114	0.013	0.437147	Low	Proteobacteria	uncultured	uncultured_bacterium	0.00336234
bASV40993	0.125528	0.022	0.657588	Low	Thermoplasmatota	Marine_Group_II	Unknown Marine_Group_II (Genus)	0.00217563
bASV40944	0.126729	0.011	0.378085	Low	Planctomycetota	uncultured	uncultured_Planctomycetaceae	0.00276899
bASV40921	0.243816	0.001	0.0540912	Low	Marinimicrobia_(SAR406_clade)	Marinimicrobia_(SAR406_clade)	uncultured_bacterium	0.0090981
bASV40872	0.174888	0.008	0.288229	Low	Marinimicrobia_(SAR406_clade)	Marinimicrobia_(SAR406_clade)	unidentified_marine	0.0191851
bASV40853	0.109643	0.018	0.56745	Low	Cyanobacteria	Synechococcus_CC9902	Unknown Synechococcus_CC9902 (Genus)	0.00810918
bASV40503	0.143104	0.022	0.657588	Low	Proteobacteria	SAR86_clade	Unknown SAR86_clade (Genus)	0.271163
bASV40499	0.109992	0.017	0.543569	Low	Proteobacteria	Clade_II	Unknown Clade_II (Genus)	0.00375791
bASV40348	0.283259	0.001	0.0540912	Low	Proteobacteria	SAR86_clade	uncultured_bacterium	0.118275
bASV40299	0.286234	0.001	0.0540912	Low	Thermoplasmatota	Marine_Group_II	Unknown Marine_Group_II (Genus)	0.0941456
bASV402	0.263346	0.001	0.0540912	Low	Thermoplasmatota	Marine_Group_II	uncultured_marine	0.0181962
bASV40135	0.166311	0.003	0.13073	Low	Actinobacteriota	Sva0996_marine_group	uncultured_marine	0.0146361
bASV39908	0.121705	0.045	0.860357	Low	Bacteroidota	NS9_marine_group	uncultured_marine	0.00336234
bASV39860	0.108394	0.039	0.860357	Low	Verrucomicrobiota	Arctic97B-4_marine_group	uncultured_bacterium	0.00237342
bASV39721	0.136619	0.005	0.193628	Low	Proteobacteria	UBA10353_marine_group	unidentified_marine	0.0375791
bASV39699	0.142428	0.001	0.0540912	Low	Planctomycetota	OM190	Unknown OM190 (Genus)	0.00514241
bASV39694	0.564005	0.001	0.0540912	Low	Proteobacteria	AEGEAN-169_marine_group	Unknown AEGEAN-169_marine_group (Genus)	0.428797
bASV39643	0.238919	0.001	0.0540912	Low	Marinimicrobia_(SAR406_clade)	Marinimicrobia_(SAR406_clade)	uncultured_bacterium	0.0381725
bASV39460	0.214711	0.001	0.0540912	Low	Cyanobacteria	Cyanobium_PCC-6307	Unknown Cyanobium_PCC-6307 (Genus)	0.700949
bASV39342	0.228953	0.001	0.0540912	Low	Thermoplasmatota	Marine_Group_III	Unknown Marine_Group_III (Genus)	0.0373813
bASV39169	0.209591	0.001	0.0540912	Low	Proteobacteria	OM60(NOR5)_clade	Unknown OM60(NOR5)_clade (Genus)	0.0895965
bASV39070	0.280559	0.001	0.0540912	Low	Actinobacteriota	Sva0996_marine_group	uncultured_actinobacterium	0.0219541
bASV38839	0.345914	0.001	0.0540912	Low	Proteobacteria	UBA10353_marine_group	unidentified_marine	0.0678402
bASV38721	0.214201	0.001	0.0540912	Low	Proteobacteria	Clade_Ia	Unknown Clade_Ia (Genus)	0.127769
bASV38494	0.296694	0.001	0.0540912	Low	Gemmatimonadota	BD2-11_terrestrial_group	uncultured_marine	0.0276899
bASV3834	0.260133	0.001	0.0540912	Low	Marinimicrobia_(SAR406_clade)	Marinimicrobia_(SAR406_clade)	uncultured_bacterium	0.0310522
bASV38275	0.150075	0.002	0.0942804	Low	Bacteroidota	NS5_marine_group	marine_metagenome	0.0132516
bASV3819	0.403392	0.001	0.0540912	Low	Bacteroidota	NS9_marine_group	Unknown NS9_marine_group (Genus)	0.18572
bASV37909	0.140161	0.025	0.721602	Low	PAUC34f	PAUC34f	marine_metagenome	0.00336234
bASV37881	0.15452	0.005	0.193628	Low	Proteobacteria	Clade_II	Unknown Clade_II (Genus)	0.0136472
bASV37879	0.191538	0.001	0.0540912	Low	Chloroflexi	SAR202_clade	uncultured_Chloroflexi	0.0106804
bASV37827	0.146904	0.002	0.0942804	Low	Bacteroidota	NS9_marine_group	uncultured_marine	0.00514241
bASV37786	0.15454	0.009	0.318568	Low	Proteobacteria	uncultured	uncultured_Rhodospirillaceae	0.010087
bASV37663	0.435203	0.001	0.0540912	Low	Proteobacteria	Unknown Clade_I (Family)	Unknown Clade_I (Family)	0.223101
bASV3765	0.355667	0.001	0.0540912	Low	Crenarchaeota	Candidatus_Nitrosopumilus	Unknown Candidatus_Nitrosopumilus (Genus)	1.03718
bASV37452	0.175634	0.006	0.225011	Low	Bacteroidota	Unknown Flavobacteriaceae (Family)	Unknown Flavobacteriaceae (Family)	0.0791139
bASV37371	0.175864	0.004	0.162056	Low	Proteobacteria	uncultured	uncultured_marine	0.0209652
bASV37232	0.193862	0.002	0.0942804	Low	Proteobacteria	Woeseia	Unknown Woeseia (Genus)	0.0130538
bASV36927	0.183206	0.003	0.13073	Low	Planctomycetota	OM190	Unknown OM190 (Genus)	0.0241297
bASV36860	0.118587	0.022	0.657588	Low	Myxococcota	uncultured	uncultured_delta	0.00415348
bASV36684	0.318049	0.001	0.0540912	Low	Thermoplasmatota	Marine_Group_II	unidentified_archaeon	0.185918
bASV3647	0.137715	0.034	0.860357	Low	Thermoplasmatota	Marine_Group_II	Marine_group	0.396163
bASV36425	0.260576	0.001	0.0540912	Low	Chloroflexi	SAR202_clade	marine_metagenome	0.0504351
bASV36368	0.13151	0.041	0.860357	Low	Bdellovibrionota	OM27_clade	uncultured_marine	0.0191851
bASV3636	0.265626	0.001	0.0540912	Low	Proteobacteria	Clade_Ia	Unknown Clade_Ia (Genus)	6.59869
bASV36306	0.111809	0.046	0.860357	Low	Proteobacteria	SAR86_clade	uncultured_bacterium	0.00217563
bASV36268	0.200529	0.001	0.0540912	Low	Bdellovibrionota	Peredibacter	uncultured_bacterium	0.0274921
bASV36088	0.122609	0.044	0.860357	Low	Proteobacteria	Clade_IV	uncultured_bacterium	0.00494462
bASV35863	0.103835	0.047	0.860357	Low	Cyanobacteria	Annamia_HOs24	Unknown Annamia_HOs24 (Genus)	0.00158228
bASV35815	0.133177	0.017	0.543569	Low	Verrucomicrobiota	Arctic97B-4_marine_group	metagenome	0.00534019
bASV35759	0.294972	0.001	0.0540912	Low	Bacteroidota	Marinoscillum	marine_metagenome	0.210047
bASV35725	0.128078	0.045	0.860357	Low	Proteobacteria	SAR86_clade	marine_metagenome	0.0102848
bASV35656	0.431974	0.001	0.0540912	Low	Actinobacteriota	Candidatus_Actinomarina	Unknown Candidatus_Actinomarina (Genus)	1.29173
bASV35563	0.210861	0.001	0.0540912	Low	Bacteroidota	NS9_marine_group	uncultured_marine	0.0201741
bASV3555	0.153937	0.002	0.0942804	Low	Marinimicrobia_(SAR406_clade)	Marinimicrobia_(SAR406_clade)	uncultured_marine	0.00494462
bASV35545	0.116248	0.046	0.860357	Low	Bacteroidota	NS5_marine_group	Unknown NS5_marine_group (Genus)	0.00237342
bASV35542	0.152838	0.006	0.225011	Low	Proteobacteria	Clade_III	Unknown Clade_III (Genus)	0.0116693
bASV35467	0.109472	0.027	0.771603	Low	Proteobacteria	OM43_clade	Unknown OM43_clade (Genus)	0.00296677
bASV35440	0.100504	0.043	0.860357	Low	Verrucomicrobiota	MB11C04_marine_group	Unknown MB11C04_marine_group (Genus)	0.00276899
bASV35394	0.174841	0.001	0.0540912	Low	Bacteroidota	NS5_marine_group	hydrothermal_vent	0.0235364
bASV35145	0.169998	0.003	0.13073	Low	Nitrospinota	LS-NOB	Unknown LS-NOB (Genus)	0.0215585
bASV35039	0.15104	0.008	0.288229	Low	Proteobacteria	MWH-UniP1_aquatic_group	Unknown MWH-UniP1_aquatic_group (Genus)	0.00870253
bASV34943	0.193328	0.001	0.0540912	Low	Bacteroidota	Salinirepens	uncultured_bacterium	0.0168117
bASV34688	0.13484	0.011	0.378085	Low	Bdellovibrionota	OM27_clade	uncultured_delta	0.000988924
bASV34531	0.191533	0.001	0.0540912	Low	Bacteroidota	Marinoscillum	marine_metagenome	0.0334256
bASV34515	0.112801	0.023	0.67547	Low	Proteobacteria	EPR3968-O8a-Bc78	uncultured_marine	0.00276899
bASV34380	0.161152	0.003	0.13073	Low	Chloroflexi	SAR202_clade	marine_metagenome	0.00712025
bASV34216	0.223607	0.001	0.0540912	Low	Planctomycetota	OM190	uncultured_Planctomycetaceae	0.0039557
bASV3421	0.189976	0.003	0.13073	Low	Thermoplasmatota	Marine_Group_II	metagenome	0.0148339
bASV34202	0.135388	0.006	0.225011	Low	Planctomycetota	OM190	uncultured_bacterium	0.00356013
bASV34171	0.362452	0.001	0.0540912	Low	Cyanobacteria	Synechococcus_CC9902	Unknown Synechococcus_CC9902 (Genus)	0.430182
bASV33835	0.174619	0.005	0.193628	Low	Proteobacteria	Ascidiaceihabitans	Unknown Ascidiaceihabitans (Genus)	0.0245253
bASV33725	0.0990727	0.02	0.618896	Low	Fibrobacterota	uncultured	uncultured_Fibrobacteres	0.00534019
bASV33634	0.325144	0.001	0.0540912	Low	Thermoplasmatota	Marine_Group_II	Unknown Marine_Group_II (Genus)	0.227057
bASV33547	0.139758	0.001	0.0540912	Low	Verrucomicrobiota	SCGC_AAA164-E04	Verrucomicrobia_bacterium	0.0217563
bASV33522	0.133882	0.019	0.59158	Low	Bdellovibrionota	OM27_clade	uncultured_bacterium	0.00178006
bASV332	0.177171	0.001	0.0540912	Low	Proteobacteria	oc32	uncultured_Rhodocyclaceae	0.00949367
bASV330	0.371193	0.001	0.0540912	Low	Crenarchaeota	Candidatus_Nitrosopelagicus	marine_metagenome	0.643394
bASV32840	0.217974	0.001	0.0540912	Low	Bacteroidota	NS4_marine_group	uncultured_bacterium	0.0405459
bASV32573	0.159573	0.003	0.13073	Low	Proteobacteria	Unknown Alphaproteobacteria (Class)	Unknown Alphaproteobacteria (Class)	0.00731804
bASV32491	0.179391	0.005	0.193628	Low	Verrucomicrobiota	Arctic97B-4_marine_group	metagenome	0.0476661
bASV32420	0.381311	0.001	0.0540912	Low	Proteobacteria	SAR86_clade	Unknown SAR86_clade (Genus)	0.119858
bASV32264	0.21396	0.001	0.0540912	Low	Marinimicrobia_(SAR406_clade)	Marinimicrobia_(SAR406_clade)	Unknown Marinimicrobia_(SAR406_clade) (Genus)	0.0120649
bASV32011	0.116248	0.047	0.860357	Low	Bacteroidota	NS5_marine_group	Unknown NS5_marine_group (Genus)	0.000791139
bASV31988	0.0954575	0.011	0.378085	Low	Bdellovibrionota	OM27_clade	Unknown OM27_clade (Genus)	0.00217563
bASV31888	0.219142	0.001	0.0540912	Low	Verrucomicrobiota	Roseibacillus	uncultured_Verrucomicrobiaceae	0.0241297
bASV31844	0.137261	0.007	0.256319	Low	Desulfobacterota	PB19	uncultured_bacterium	0.00870253
bASV31830	0.130488	0.025	0.721602	Low	Proteobacteria	Unknown SAR11_clade (Order)	Unknown SAR11_clade (Order)	0.00613133
bASV31808	0.229104	0.001	0.0540912	Low	Proteobacteria	uncultured	uncultured_marine	0.0116693
bASV31752	0.132427	0.018	0.56745	Low	Planctomycetota	CL500-3	uncultured_Phycisphaeraceae	0.00850475
bASV3165	0.171491	0.001	0.0540912	Low	Marinimicrobia_(SAR406_clade)	Marinimicrobia_(SAR406_clade)	Unknown Marinimicrobia_(SAR406_clade) (Genus)	0.0245253
bASV31646	0.296803	0.001	0.0540912	Low	Proteobacteria	OCS116_clade	Unknown OCS116_clade (Genus)	0.184335
bASV31363	0.116248	0.05	0.860357	Low	Marinimicrobia_(SAR406_clade)	Marinimicrobia_(SAR406_clade)	uncultured_bacterium	0.000791139
bASV31294	0.222541	0.001	0.0540912	Low	Marinimicrobia_(SAR406_clade)	Marinimicrobia_(SAR406_clade)	uncultured_bacterium	0.0223497
bASV31211	0.170939	0.001	0.0540912	Low	Bacteroidota	uncultured	Unknown uncultured (Genus)	0.00593354
bASV31145	0.115054	0.018	0.56745	Low	Desulfobacterota	Bradymonadales	uncultured_bacterium	0.00178006
bASV3110	0.170358	0.001	0.0540912	Low	Planctomycetota	uncultured	uncultured_marine	0.00890032
bASV30786	0.137902	0.001	0.0540912	Low	Marinimicrobia_(SAR406_clade)	Marinimicrobia_(SAR406_clade)	Unknown Marinimicrobia_(SAR406_clade) (Genus)	0.0148339
bASV3067	0.16324	0.001	0.0540912	Low	Proteobacteria	uncultured	Unknown uncultured (Genus)	0.00771361
bASV30649	0.231095	0.001	0.0540912	Low	Proteobacteria	Luminiphilus	Unknown Luminiphilus (Genus)	0.018394
bASV30532	0.176242	0.001	0.0540912	Low	Proteobacteria	Clade_Ib	Unknown Clade_Ib (Genus)	0.00810918
bASV30091	0.271667	0.001	0.0540912	Low	Proteobacteria	Clade_Ia	Unknown Clade_Ia (Genus)	0.388845
bASV30075	0.13484	0.019	0.59158	Low	Cyanobacteria	Unknown Cyanobiaceae (Family)	Unknown Cyanobiaceae (Family)	0.000988924
bASV30059	0.185729	0.001	0.0540912	Low	Cyanobacteria	Synechococcus_CC9902	Unknown Synechococcus_CC9902 (Genus)	0.0114715
bASV29914	0.103196	0.047	0.860357	Low	Thermoplasmatota	Marine_Group_II	uncultured_archaeon	0.00178006
bASV29843	0.161801	0.001	0.0540912	Low	SAR324_clade(Marine_group_B)	SAR324_clade(Marine_group_B)	uncultured_SAR324	0.00712025
bASV29650	0.135388	0.006	0.225011	Low	Proteobacteria	KI89A_clade	uncultured_bacterium	0.00474684
bASV29504	0.114702	0.046	0.860357	Low	Proteobacteria	Unknown Clade_I (Family)	Unknown Clade_I (Family)	0.00375791
bASV29448	0.123108	0.044	0.860357	Low	Proteobacteria	uncultured	marine_metagenome	0.00810918
bASV29441	0.169985	0.006	0.225011	Low	Cyanobacteria	Synechococcus_CC9902	Unknown Synechococcus_CC9902 (Genus)	0.0280854
bASV29416	0.216702	0.001	0.0540912	Low	Bacteroidota	NS7_marine_group	uncultured_Flavobacterium	0.0207674
bASV29375	0.157481	0.006	0.225011	Low	Marinimicrobia_(SAR406_clade)	Marinimicrobia_(SAR406_clade)	Unknown Marinimicrobia_(SAR406_clade) (Genus)	0.00435127
bASV2912	0.147055	0.002	0.0942804	Low	Bacteroidota	NS7_marine_group	Unknown NS7_marine_group (Genus)	0.00613133
bASV29115	0.204667	0.001	0.0540912	Low	Thermoplasmatota	Marine_Group_II	uncultured_marine	0.0263054
bASV29110	0.169809	0.001	0.0540912	Low	Bacteroidota	Fluviicola	Unknown Fluviicola (Genus)	0.012856
bASV29109	0.31762	0.001	0.0540912	Low	Chloroflexi	SAR202_clade	marine_metagenome	0.155261
bASV29048	0.387084	0.001	0.0540912	Low	Actinobacteriota	Candidatus_Actinomarina	Unknown Candidatus_Actinomarina (Genus)	1.73655
bASV28971	0.189066	0.001	0.0540912	Low	Chloroflexi	SAR202_clade	marine_metagenome	0.021163
bASV28962	0.222713	0.001	0.0540912	Low	Marinimicrobia_(SAR406_clade)	Marinimicrobia_(SAR406_clade)	unidentified_marine	0.0365902
bASV28732	0.129277	0.031	0.860357	Low	Proteobacteria	Ascidiaceihabitans	uncultured_bacterium	0.0120649
bASV28722	0.208668	0.001	0.0540912	Low	Proteobacteria	OCS116_clade	Unknown OCS116_clade (Genus)	0.0480617
bASV2859	0.230322	0.001	0.0540912	Low	Thermoplasmatota	Marine_Group_II	Unknown Marine_Group_II (Genus)	0.022943
bASV28446	0.114235	0.03	0.846545	Low	Desulfobacterota	Bradymonadales	uncultured_marine	0.00237342
bASV28394	0.158154	0.014	0.466112	Low	Marinimicrobia_(SAR406_clade)	Marinimicrobia_(SAR406_clade)	Unknown Marinimicrobia_(SAR406_clade) (Genus)	0.00692247
bASV28161	0.208281	0.001	0.0540912	Low	Bacteroidota	uncultured	uncultured_Flavobacteriia	0.0314478
bASV28078	0.141084	0.002	0.0942804	Low	Bdellovibrionota	OM27_clade	uncultured_marine	0.00217563
bASV27889	0.171516	0.006	0.225011	Low	Bacteroidota	Marinoscillum	marine_metagenome	0.0280854
bASV27877	0.22873	0.001	0.0540912	Low	Planctomycetota	Rhodopirellula	marine_metagenome	0.0342168
bASV27598	0.17302	0.001	0.0540912	Low	Marinimicrobia_(SAR406_clade)	Marinimicrobia_(SAR406_clade)	uncultured_bacterium	0.0227453
bASV27416	0.131952	0.019	0.59158	Low	Bdellovibrionota	OM27_clade	uncultured_bacterium	0.0154272
bASV27304	0.218867	0.001	0.0540912	Low	Dadabacteria	Dadabacteriales	uncultured_marine	0.0132516
bASV27193	0.120737	0.045	0.860357	Low	Thermoplasmatota	Marine_Group_II	Marine_group	0.00435127
bASV27140	0.130278	0.018	0.56745	Low	Verrucomicrobiota	SCGC_AAA164-E04	uncultured_bacterium	0.00197785
bASV2705	0.134758	0.034	0.860357	Low	Bdellovibrionota	uncultured	uncultured_bacterium	0.0106804
bASV26955	0.527222	0.001	0.0540912	Low	Proteobacteria	Unknown Clade_I (Family)	Unknown Clade_I (Family)	0.439082
bASV26821	0.107919	0.05	0.860357	Low	Margulisbacteria	Margulisbacteria	marine_metagenome	0.00237342
bASV26713	0.24855	0.001	0.0540912	Low	Cyanobacteria	Synechococcus_CC9902	Unknown Synechococcus_CC9902 (Genus)	0.0522152
bASV26478	0.31725	0.001	0.0540912	Low	Proteobacteria	Clade_Ia	Unknown Clade_Ia (Genus)	0.0714003
bASV26440	0.102321	0.038	0.860357	Low	Desulfobacterota	PB19	uncultured_delta	0.00375791
bASV26432	0.206883	0.002	0.0942804	Low	Marinimicrobia_(SAR406_clade)	Marinimicrobia_(SAR406_clade)	unidentified_marine	0.500989
bASV2601	0.203942	0.001	0.0540912	Low	Bacteroidota	NS9_marine_group	marine_metagenome	0.0132516
bASV25930	0.143551	0.007	0.256319	Low	Chloroflexi	JG30-KF-CM66	marine_metagenome	0.00454905
bASV25907	0.156861	0.006	0.225011	Low	Proteobacteria	Clade_Ia	Unknown Clade_Ia (Genus)	0.0263054
bASV25869	0.177368	0.004	0.162056	Low	Proteobacteria	Unknown Rhodobacteraceae (Family)	Unknown Rhodobacteraceae (Family)	0.132714
bASV25815	0.196085	0.003	0.13073	Low	Verrucomicrobiota	Arctic97B-4_marine_group	uncultured_bacterium	0.0150316
bASV25753	0.172549	0.009	0.318568	Low	Actinobacteriota	Candidatus_Actinomarina	Unknown Candidatus_Actinomarina (Genus)	0.666733
bASV25598	0.228724	0.001	0.0540912	Low	Proteobacteria	HOC36	Candidatus_Thioglobus	0.0140427
bASV25492	0.108648	0.046	0.860357	Low	Marinimicrobia_(SAR406_clade)	Marinimicrobia_(SAR406_clade)	uncultured_bacterium	0.00138449
bASV25391	0.143141	0.021	0.640024	Low	Proteobacteria	Clade_Ib	Unknown Clade_Ib (Genus)	0.0302611
bASV25222	0.18635	0.001	0.0540912	Low	Proteobacteria	uncultured	Unknown uncultured (Genus)	0.0213608
bASV24947	0.104017	0.023	0.67547	Low	Planctomycetota	CL500-3	uncultured_bacterium	0.00336234
bASV24940	0.180342	0.001	0.0540912	Low	Crenarchaeota	Candidatus_Nitrosopumilus	Unknown Candidatus_Nitrosopumilus (Genus)	0.0686313
bASV24936	0.163788	0.001	0.0540912	Low	Bacteroidota	uncultured	uncultured_bacterium	0.0482595
bASV24935	0.17398	0.004	0.162056	Low	Actinobacteriota	Sva0996_marine_group	uncultured_actinobacterium	0.0112737
bASV24509	0.214972	0.001	0.0540912	Low	Proteobacteria	SAR86_clade	marine_metagenome	0.034019
bASV24507	0.298577	0.001	0.0540912	Low	Marinimicrobia_(SAR406_clade)	Marinimicrobia_(SAR406_clade)	Unknown Marinimicrobia_(SAR406_clade) (Genus)	0.156052
bASV24334	0.136629	0.011	0.378085	Low	Bdellovibrionota	OM27_clade	Unknown OM27_clade (Genus)	0.00336234
bASV24295	0.134772	0.012	0.406911	Low	Bacteroidota	uncultured	Unknown uncultured (Genus)	0.00336234
bASV24243	0.256693	0.001	0.0540912	Low	Proteobacteria	KI89A_clade	uncultured_bacterium	0.0268987
bASV23996	0.124441	0.021	0.640024	Low	Planctomycetota	BD7-11	uncultured_marine	0.0039557
bASV2395	0.201732	0.001	0.0540912	Low	Thermoplasmatota	Marine_Group_II	Unknown Marine_Group_II (Genus)	0.00969146
bASV23901	0.159718	0.003	0.13073	Low	Proteobacteria	Clade_II	Unknown Clade_II (Genus)	0.0142405
bASV23523	0.293397	0.001	0.0540912	Low	Bacteroidota	NS5_marine_group	Unknown NS5_marine_group (Genus)	0.867089
bASV23490	0.182233	0.001	0.0540912	Low	Marinimicrobia_(SAR406_clade)	Marinimicrobia_(SAR406_clade)	Alteromonas_macleodii	0.0217563
bASV2342	0.263234	0.001	0.0540912	Low	Proteobacteria	Unknown Clade_I (Family)	Unknown Clade_I (Family)	0.0549842
bASV23412	0.251568	0.001	0.0540912	Low	Proteobacteria	uncultured	uncultured_marine	0.0201741
bASV23375	0.134022	0.005	0.193628	Low	Chloroflexi	SAR202_clade	uncultured_SAR202	0.00771361
bASV23362	0.142746	0.004	0.162056	Low	Myxococcota	uncultured	Unknown uncultured (Genus)	0.012856
bASV23197	0.448755	0.001	0.0540912	Low	Actinobacteriota	Sva0996_marine_group	uncultured_marine	0.183347
bASV23139	0.226991	0.002	0.0942804	Low	Bacteroidota	NS9_marine_group	Unknown NS9_marine_group (Genus)	0.00692247
bASV23092	0.213739	0.001	0.0540912	Low	Actinobacteriota	Candidatus_Actinomarina	marine_metagenome	0.0458861
bASV23047	0.164916	0.002	0.0942804	Low	Firmicutes	Acholeplasma	marine_metagenome	0.021163
bASV2302	0.164326	0.012	0.406911	Low	Thermoplasmatota	Marine_Group_II	marine_metagenome	0.0302611
bASV22910	0.385226	0.001	0.0540912	Low	Proteobacteria	Clade_Ib	Unknown Clade_Ib (Genus)	0.0660601
bASV22730	0.133349	0.044	0.860357	Low	Desulfobacterota	PB19	uncultured_bacterium	0.0025712
bASV22562	0.201008	0.001	0.0540912	Low	Marinimicrobia_(SAR406_clade)	Marinimicrobia_(SAR406_clade)	Unknown Marinimicrobia_(SAR406_clade) (Genus)	0.0148339
bASV22405	0.214289	0.001	0.0540912	Low	Proteobacteria	Clade_Ia	Unknown Clade_Ia (Genus)	0.335245
bASV22215	0.159625	0.004	0.162056	Low	Proteobacteria	SAR86_clade	Unknown SAR86_clade (Genus)	0.0158228
bASV2215	0.135428	0.022	0.657588	Low	Bacteroidota	NS10_marine_group	uncultured_marine	0.00494462
bASV2214	0.108648	0.041	0.860357	Low	Bacteroidota	NS9_marine_group	Unknown NS9_marine_group (Genus)	0.00138449
bASV22063	0.11547	0.048	0.860357	Low	Crenarchaeota	Candidatus_Nitrosopelagicus	archaeon_enrichment	0.00197785
bASV22047	0.162005	0.012	0.406911	Low	Bacteroidota	uncultured	uncultured_Flavobacterium	0.0573576
bASV21913	0.134486	0.044	0.860357	Low	Planctomycetota	Blastopirellula	uncultured_Pirellula	0.00751582
bASV21774	0.194779	0.001	0.0540912	Low	Proteobacteria	Clade_Ib	Unknown Clade_Ib (Genus)	0.0120649
bASV21691	0.112801	0.015	0.492098	Low	Verrucomicrobiota	A714019	uncultured_bacterium	0.00276899
bASV21661	0.296156	0.001	0.0540912	Low	Planctomycetota	uncultured	uncultured_planctomycete	0.0494462
bASV21109	0.143853	0.001	0.0540912	Low	Chloroflexi	SAR202_clade	uncultured_SAR202	0.00613133
bASV21005	0.152888	0.011	0.378085	Low	Margulisbacteria	Margulisbacteria	uncultured_bacterium	0.00237342
bASV20976	0.158261	0.004	0.162056	Low	Bacteroidota	NS5_marine_group	Unknown NS5_marine_group (Genus)	0.0326345
bASV20860	0.133724	0.025	0.721602	Low	Proteobacteria	Unknown Rhodobacteraceae (Family)	Unknown Rhodobacteraceae (Family)	0.642405
bASV20840	0.337454	0.001	0.0540912	Low	Bacteroidota	Fluviicola	Unknown Fluviicola (Genus)	0.304193
bASV20831	0.462236	0.001	0.0540912	Low	Marinimicrobia_(SAR406_clade)	Marinimicrobia_(SAR406_clade)	uncultured_marine	0.348892
bASV20785	0.132711	0.023	0.67547	Low	Planctomycetota	CL500-3	uncultured_Phycisphaeraceae	0.00296677
bASV20724	0.137847	0.018	0.56745	Low	Thermoplasmatota	Marine_Group_II	uncultured_marine	0.00316456
bASV20463	0.163139	0.005	0.193628	Low	Proteobacteria	Stappiaceae	uncultured_bacterium	0.0294699
bASV20135	0.200492	0.001	0.0540912	Low	Marinimicrobia_(SAR406_clade)	Marinimicrobia_(SAR406_clade)	uncultured_bacterium	0.0162184
bASV20119	0.249215	0.001	0.0540912	Low	Bacteroidota	NS9_marine_group	uncultured_bacterium	0.018394
bASV2011	0.131872	0.023	0.67547	Low	Marinimicrobia_(SAR406_clade)	Marinimicrobia_(SAR406_clade)	Unknown Marinimicrobia_(SAR406_clade) (Genus)	0.00830696
bASV19994	0.171968	0.006	0.225011	Low	Proteobacteria	uncultured	uncultured_gamma	0.0201741
bASV19945	0.166163	0.011	0.378085	Low	Cyanobacteria	Synechococcus_CC9902	Unknown Synechococcus_CC9902 (Genus)	0.041337
bASV19797	0.169215	0.004	0.162056	Low	Planctomycetota	Blastopirellula	uncultured_bacterium	0.0126582
bASV1966	0.189372	0.001	0.0540912	Low	Planctomycetota	Rhodopirellula	marine_metagenome	0.0448972
bASV19358	0.152021	0.005	0.193628	Low	Proteobacteria	SAR86_clade	marine_metagenome	0.00949367
bASV19199	0.139703	0.004	0.162056	Low	Bacteroidota	Lentimicrobiaceae	Unknown Lentimicrobiaceae (Genus)	0.00613133
bASV19020	0.335467	0.001	0.0540912	Low	Cyanobacteria	Prochlorococcus_MIT9313	Unknown Prochlorococcus_MIT9313 (Genus)	0.338805
bASV19002	0.161303	0.003	0.13073	Low	Proteobacteria	uncultured	marine_metagenome	0.00751582
bASV18869	0.169691	0.004	0.162056	Low	Verrucomicrobiota	Arctic97B-4_marine_group	uncultured_bacterium	0.00613133
bASV18705	0.276628	0.001	0.0540912	Low	Proteobacteria	Clade_Ib	Unknown Clade_Ib (Genus)	0.0326345
bASV18673	0.147578	0.002	0.0942804	Low	Bacteroidota	NS5_marine_group	Unknown NS5_marine_group (Genus)	0.0146361
bASV18617	0.159533	0.004	0.162056	Low	Planctomycetota	Blastopirellula	bacterium_SH1-10	0.00830696
bASV18616	0.149382	0.004	0.162056	Low	Verrucomicrobiota	MB11C04_marine_group	Unknown MB11C04_marine_group (Genus)	0.0104826
bASV183	0.163983	0.002	0.0942804	Low	Proteobacteria	OCS116_clade	uncultured_marine	0.0267009
bASV18231	0.188099	0.003	0.13073	Low	Verrucomicrobiota	DEV007	Unknown DEV007 (Genus)	0.129153
bASV18145	0.108452	0.045	0.860357	Low	Nitrospinota	LS-NOB	uncultured_bacterium	0.00810918
bASV18043	0.188215	0.004	0.162056	Low	Bacteroidota	uncultured	uncultured_Flavobacteriales	0.0231408
bASV18000	0.281753	0.001	0.0540912	Low	Verrucomicrobiota	DEV007	uncultured_marine	0.0617089
bASV17801	0.183218	0.001	0.0540912	Low	Verrucomicrobiota	Arctic97B-4_marine_group	metagenome	0.0150316
bASV17751	0.204037	0.001	0.0540912	Low	Marinimicrobia_(SAR406_clade)	Marinimicrobia_(SAR406_clade)	Alteromonas_macleodii	0.00573576
bASV17721	0.138343	0.012	0.406911	Low	Proteobacteria	SAR86_clade	uncultured_bacterium	0.00791139
bASV17698	0.237772	0.001	0.0540912	Low	Marinimicrobia_(SAR406_clade)	Marinimicrobia_(SAR406_clade)	uncultured_bacterium	0.0510285
bASV17673	0.254396	0.001	0.0540912	Low	Verrucomicrobiota	Arctic97B-4_marine_group	metagenome	0.0559731
bASV17653	0.243057	0.001	0.0540912	Low	Bacteroidota	NS4_marine_group	Unknown NS4_marine_group (Genus)	0.0328323
bASV17149	0.136165	0.005	0.193628	Low	Chloroflexi	SAR202_clade	uncultured_marine	0.00573576
bASV16893	0.121918	0.021	0.640024	Low	Bacteroidota	NS5_marine_group	Unknown NS5_marine_group (Genus)	0.00296677
bASV16892	0.132287	0.043	0.860357	Low	Verrucomicrobiota	Arctic97B-4_marine_group	marine_metagenome	0.0221519
bASV16329	0.218403	0.002	0.0942804	Low	Marinimicrobia_(SAR406_clade)	Marinimicrobia_(SAR406_clade)	unidentified_marine	0.0880142
bASV16280	0.123404	0.01	0.350887	Low	Proteobacteria	Woeseia	Unknown Woeseia (Genus)	0.00118671
bASV16122	0.157047	0.002	0.0942804	Low	Chloroflexi	SAR202_clade	Unknown SAR202_clade (Genus)	0.0120649
bASV15945	0.110112	0.034	0.860357	Low	Marinimicrobia_(SAR406_clade)	Marinimicrobia_(SAR406_clade)	uncultured_bacterium	0.00356013
bASV15747	0.409244	0.001	0.0540912	Low	Proteobacteria	Pseudohongiella	Unknown Pseudohongiella (Genus)	0.109573
bASV15705	0.117706	0.039	0.860357	Low	Bacteroidota	uncultured	uncultured_marine	0.00276899
bASV15659	0.234082	0.001	0.0540912	Low	Proteobacteria	Clade_Ib	Unknown Clade_Ib (Genus)	0.0470728
bASV15498	0.127112	0.023	0.67547	Low	Proteobacteria	Clade_II	Unknown Clade_II (Genus)	0.00632911
bASV15126	0.177655	0.001	0.0540912	Low	Proteobacteria	Clade_Ib	Unknown Clade_Ib (Genus)	0.0219541
bASV15120	0.164024	0.011	0.378085	Low	Bacteroidota	NS7_marine_group	uncultured_bacterium	0.0193829
bASV14991	0.259339	0.001	0.0540912	Low	Proteobacteria	OM182_clade	Unknown OM182_clade (Genus)	0.0193829
bASV14662	0.237531	0.001	0.0540912	Low	Proteobacteria	OM60(NOR5)_clade	Unknown OM60(NOR5)_clade (Genus)	0.072587
bASV1428	0.200621	0.001	0.0540912	Low	Proteobacteria	uncultured	uncultured_Alphaproteobacteria	0.0104826
bASV14237	0.134046	0.005	0.193628	Low	Proteobacteria	Saccharospirillaceae	uncultured_deep-sea	0.00692247
bASV14157	0.142119	0.006	0.225011	Low	Proteobacteria	AT-s3-44	uncultured_bacterium	0.00553797
bASV14089	0.189557	0.001	0.0540912	Low	Thermoplasmatota	Marine_Group_II	Unknown Marine_Group_II (Genus)	0.0134494
bASV13968	0.200722	0.001	0.0540912	Low	Proteobacteria	Woeseia	marine_metagenome	0.0399525
bASV13757	0.13484	0.021	0.640024	Low	Proteobacteria	Clade_Ia	Unknown Clade_Ia (Genus)	0.000988924
bASV13693	0.1453	0.007	0.256319	Low	Verrucomicrobiota	Roseibacillus	uncultured_Verrucomicrobiaceae	0.00553797
bASV13452	0.221581	0.001	0.0540912	Low	Proteobacteria	uncultured	uncultured_marine	0.0160206
bASV13438	0.154962	0.009	0.318568	Low	Actinobacteriota	Sva0996_marine_group	uncultured_Verrucomicrobiales	0.00810918
bASV13379	0.251754	0.001	0.0540912	Low	Cyanobacteria	Synechococcus_CC9902	Unknown Synechococcus_CC9902 (Genus)	0.0118671
bASV13327	0.149037	0.003	0.13073	Low	Thermoplasmatota	Marine_Group_II	Unknown Marine_Group_II (Genus)	0.0199763
bASV13177	0.191869	0.002	0.0942804	Low	Proteobacteria	SAR86_clade	Unknown SAR86_clade (Genus)	0.0423259
bASV12942	0.222683	0.001	0.0540912	Low	Proteobacteria	Woeseia	marine_metagenome	0.0573576
bASV12900	0.123596	0.044	0.860357	Low	Marinimicrobia_(SAR406_clade)	Marinimicrobia_(SAR406_clade)	metagenome	0.0324367
bASV12780	0.2236	0.001	0.0540912	Low	Proteobacteria	uncultured	uncultured_nuHF2	0.0126582
bASV12618	0.174109	0.001	0.0540912	Low	Verrucomicrobiota	Roseibacillus	uncultured_marine	0.044106
bASV12567	0.147967	0.004	0.162056	Low	Verrucomicrobiota	Roseibacillus	uncultured_marine	0.0201741
bASV12397	0.116446	0.015	0.492098	Low	Verrucomicrobiota	Arctic97B-4_marine_group	marine_metagenome	0.0065269
bASV12326	0.106748	0.049	0.860357	Low	Bdellovibrionota	uncultured	uncultured_marine	0.0025712
bASV12282	0.132672	0.031	0.860357	Low	Marinimicrobia_(SAR406_clade)	Marinimicrobia_(SAR406_clade)	Unknown Marinimicrobia_(SAR406_clade) (Genus)	0.00316456
bASV12089	0.161303	0.004	0.162056	Low	SAR324_clade(Marine_group_B)	SAR324_clade(Marine_group_B)	uncultured_SAR324	0.0306566
bASV12061	0.123961	0.015	0.492098	Low	Verrucomicrobiota	SCGC_AAA164-E04	Unknown SCGC_AAA164-E04 (Genus)	0.0039557
bASV12000	0.136831	0.018	0.56745	Low	Proteobacteria	Cm1-21	uncultured_bacterium	0.00692247
bASV11558	0.114129	0.028	0.796795	Low	Bacteroidota	NS9_marine_group	uncultured_marine	0.00454905
bASV11555	0.246163	0.001	0.0540912	Low	Thermoplasmatota	Marine_Group_II	Unknown Marine_Group_II (Genus)	0.0737737
bASV11535	0.0998829	0.049	0.860357	Low	Bacteroidota	Aureispira	uncultured_Saprospiraceae	0.00178006
bASV11147	0.189745	0.001	0.0540912	Low	Margulisbacteria	Margulisbacteria	uncultured_marine	0.00573576
bASV1101	0.155385	0.001	0.0540912	Low	Bacteroidota	uncultured	uncultured_marine	0.00573576
bASV11009	0.267995	0.001	0.0540912	Low	Marinimicrobia_(SAR406_clade)	Marinimicrobia_(SAR406_clade)	unidentified_marine	0.0270965
bASV10923	0.163406	0.001	0.0540912	Low	Bacteroidota	uncultured	Unknown uncultured (Genus)	0.0363924
bASV10768	0.205673	0.001	0.0540912	Low	Proteobacteria	uncultured	uncultured_bacterium	0.0090981
bASV10642	0.129167	0.023	0.67547	Low	Proteobacteria	AEGEAN-169_marine_group	uncultured_Alphaproteobacteria	0.00316456
bASV10296	0.1223	0.013	0.437147	Low	Marinimicrobia_(SAR406_clade)	Marinimicrobia_(SAR406_clade)	Unknown Marinimicrobia_(SAR406_clade) (Genus)	0.00553797
bASV10128	0.123404	0.027	0.771603	Low	Margulisbacteria	Margulisbacteria	uncultured_marine	0.00178006
bASV10015	0.14518	0.004	0.162056	Low	Bacteroidota	NS9_marine_group	uncultured_marine	0.00593354
bASV10014	0.173283	0.001	0.0540912	Low	Chloroflexi	JG30-KF-CM66	marine_metagenome	0.0140427
bASV9236	0.133149	0.042	0.860357	High	Bacteroidota	uncultured	marine_metagenome	0.00189494
bASV8975	0.295813	0.001	0.0540912	High	Proteobacteria	Clade_II	uncultured_marine	0.0304375
bASV8852	0.35635	0.001	0.0540912	High	Planctomycetota	Urania-1B-19_marine_sediment_group	uncultured_bacterium	0.168768
bASV861	0.487388	0.001	0.0540912	High	Proteobacteria	SAR86_clade	Rhodobacteraceae_bacterium	0.269674
bASV8090	0.11656	0.031	0.860357	High	Marinimicrobia_(SAR406_clade)	Marinimicrobia_(SAR406_clade)	uncultured_marine	0.00509266
bASV7977	0.311721	0.001	0.0540912	High	Proteobacteria	OM60(NOR5)_clade	uncultured_Haliea	0.123645
bASV7846	0.138196	0.049	0.860357	High	Bdellovibrionota	OM27_clade	uncultured_delta	0.00153964
bASV7705	0.464471	0.001	0.0540912	High	Proteobacteria	SAR92_clade	uncultured_bacterium	0.120803
bASV7560	0.272594	0.001	0.0540912	High	Bacteroidota	NS9_marine_group	uncultured_marine	0.0176467
bASV747	0.162511	0.003	0.13073	High	Proteobacteria	Clade_Ib	Unknown Clade_Ib (Genus)	0.0119618
bASV7361	0.13533	0.04	0.860357	High	Proteobacteria	Clade_Ib	Unknown Clade_Ib (Genus)	0.00604013
bASV7348	0.193473	0.001	0.0540912	High	Marinimicrobia_(SAR406_clade)	Marinimicrobia_(SAR406_clade)	Unknown Marinimicrobia_(SAR406_clade) (Genus)	0.11192
bASV7176	0.258262	0.001	0.0540912	High	Proteobacteria	SAR86_clade	Unknown SAR86_clade (Genus)	0.0538875
bASV7147	0.181101	0.001	0.0540912	High	Proteobacteria	S25-593	metagenome	0.0108959
bASV7111	0.20532	0.001	0.0540912	High	Bacteroidota	NS4_marine_group	unidentified_marine	0.0296085
bASV668	0.208009	0.001	0.0540912	High	Proteobacteria	S25-593	uncultured_marine	0.0518741
bASV6535	0.21923	0.001	0.0540912	High	Bacteroidota	uncultured	uncultured_Sphingobacteriia	0.0845619
bASV64738	0.1791	0.008	0.288229	High	Dadabacteria	Dadabacteriales	metagenome	0.185349
bASV64489	0.446211	0.001	0.0540912	High	Proteobacteria	Clade_II	uncultured_marine	0.155859
bASV64418	0.392518	0.001	0.0540912	High	Bacteroidota	NS4_marine_group	uncultured_bacterium	0.0761531
bASV64354	0.174617	0.008	0.288229	High	Marinimicrobia_(SAR406_clade)	Marinimicrobia_(SAR406_clade)	uncultured_bacterium	0.0165808
bASV64345	0.23162	0.002	0.0942804	High	Proteobacteria	AEGEAN-169_marine_group	unidentified_marine	0.0929707
bASV64330	0.536683	0.001	0.0540912	High	Actinobacteriota	Candidatus_Actinomarina	Unknown Candidatus_Actinomarina (Genus)	1.67821
bASV64130	0.306688	0.001	0.0540912	High	Proteobacteria	SAR116_clade	alpha_proteobacterium	0.261976
bASV63597	0.275007	0.001	0.0540912	High	Proteobacteria	SAR86_clade	marine_metagenome	0.0421625
bASV63192	0.472185	0.001	0.0540912	High	Proteobacteria	Clade_II	Unknown Clade_II (Genus)	0.813997
bASV62467	0.172388	0.004	0.162056	High	Proteobacteria	Clade_III	alpha_proteobacterium	0.0367145
bASV62363	0.343015	0.001	0.0540912	High	Marinimicrobia_(SAR406_clade)	Marinimicrobia_(SAR406_clade)	Unknown Marinimicrobia_(SAR406_clade) (Genus)	0.111446
bASV61792	0.351102	0.001	0.0540912	High	Bacteroidota	NS2b_marine_group	Unknown NS2b_marine_group (Genus)	0.105762
bASV61453	0.198763	0.002	0.0942804	High	Proteobacteria	Alcanivorax	soda_lake	0.0112512
bASV61292	0.174216	0.004	0.162056	High	Proteobacteria	Stappiaceae	uncultured_bacterium	0.0232131
bASV61256	0.257834	0.001	0.0540912	High	Proteobacteria	Clade_II	Unknown Clade_II (Genus)	0.031385
bASV6079	0.199168	0.002	0.0942804	High	Proteobacteria	Clade_III	Unknown Clade_III (Genus)	0.0267661
bASV60701	0.160897	0.005	0.193628	High	SAR324_clade(Marine_group_B)	SAR324_clade(Marine_group_B)	uncultured_marine	0.0240421
bASV60666	0.236695	0.001	0.0540912	High	Margulisbacteria	Margulisbacteria	uncultured_bacterium	0.0114881
bASV60665	0.21238	0.001	0.0540912	High	Bacteroidota	NS4_marine_group	Unknown NS4_marine_group (Genus)	0.0210813
bASV6030	0.182359	0.002	0.0942804	High	Marinimicrobia_(SAR406_clade)	Marinimicrobia_(SAR406_clade)	metagenome	0.00959316
bASV60080	0.198747	0.002	0.0942804	High	Bacteroidota	uncultured	uncultured_bacterium	0.0137383
bASV59820	0.131373	0.043	0.860357	High	Proteobacteria	OM182_clade	uncultured_bacterium	0.00201338
bASV59751	0.128963	0.046	0.860357	High	Proteobacteria	MWH-UniP1_aquatic_group	Unknown MWH-UniP1_aquatic_group (Genus)	0.00722448
bASV59673	0.346922	0.001	0.0540912	High	Proteobacteria	SAR116_clade	unidentified_marine	0.0819563
bASV59551	0.194824	0.003	0.13073	High	Proteobacteria	AEGEAN-169_marine_group	unidentified_marine	0.0903652
bASV59517	0.151285	0.015	0.492098	High	Proteobacteria	AEGEAN-169_marine_group	unidentified_marine	0.0486764
bASV59490	0.297337	0.001	0.0540912	High	Proteobacteria	SAR116_clade	uncultured_Oceanibaculum	0.250725
bASV59407	0.529914	0.001	0.0540912	High	Cyanobacteria	Prochlorococcus_MIT9313	Unknown Prochlorococcus_MIT9313 (Genus)	11.5631
bASV59075	0.289247	0.001	0.0540912	High	Proteobacteria	Ga0077536	uncultured_bacterium	0.0254633
bASV58753	0.15187	0.012	0.406911	High	Proteobacteria	SAR86_clade	Unknown SAR86_clade (Genus)	0.0107775
bASV58738	0.121984	0.043	0.860357	High	Bdellovibrionota	uncultured	Unknown uncultured (Genus)	0.00402676
bASV58644	0.181044	0.001	0.0540912	High	Marinimicrobia_(SAR406_clade)	Marinimicrobia_(SAR406_clade)	Unknown Marinimicrobia_(SAR406_clade) (Genus)	0.0241605
bASV58378	0.130085	0.047	0.860357	High	Marinimicrobia_(SAR406_clade)	Marinimicrobia_(SAR406_clade)	uncultured_bacterium	0.0130277
bASV58239	0.124367	0.046	0.860357	High	Proteobacteria	PS1_clade	Unknown PS1_clade (Genus)	0.0948656
bASV58072	0.134082	0.044	0.860357	High	Proteobacteria	Clade_II	Unknown Clade_II (Genus)	0.0364777
bASV57962	0.353233	0.001	0.0540912	High	Verrucomicrobiota	R76-B128	uncultured_bacterium	0.0733107
bASV57616	0.295214	0.001	0.0540912	High	Cyanobacteria	Synechococcus_CC9902	Unknown Synechococcus_CC9902 (Genus)	0.106472
bASV5747	0.221814	0.002	0.0942804	High	Thermoplasmatota	Marine_Group_II	marine_metagenome	0.0478473
bASV57267	0.139172	0.039	0.860357	High	Proteobacteria	Clade_II	Unknown Clade_II (Genus)	0.0138568
bASV57209	0.502374	0.001	0.0540912	High	Proteobacteria	uncultured	Unknown uncultured (Genus)	0.508911
bASV56818	0.320198	0.001	0.0540912	High	Proteobacteria	uncultured	Unknown uncultured (Genus)	0.187481
bASV568	0.389123	0.001	0.0540912	High	Proteobacteria	SAR86_clade	marine_metagenome	0.340024
bASV56402	0.152568	0.011	0.378085	High	Proteobacteria	AEGEAN-169_marine_group	Unknown AEGEAN-169_marine_group (Genus)	0.0108959
bASV56333	0.313446	0.001	0.0540912	High	Proteobacteria	S25-593	uncultured_Alphaproteobacteria	0.143187
bASV55870	0.145202	0.017	0.543569	High	Proteobacteria	Clade_II	Unknown Clade_II (Genus)	0.00473736
bASV55548	0.211881	0.001	0.0540912	High	Proteobacteria	AEGEAN-169_marine_group	unidentified_marine	0.0528216
bASV5554	0.196079	0.004	0.162056	High	Bdellovibrionota	uncultured	uncultured_Bacteriovoracaceae	0.00461893
bASV55202	0.128416	0.04	0.860357	High	Bacteroidota	uncultured	uncultured_Owenweeksia	0.0174098
bASV54629	0.427813	0.001	0.0540912	High	Bacteroidota	NS9_marine_group	uncultured_bacterium	0.137028
bASV5449	0.278666	0.001	0.0540912	High	Bacteroidota	NS11-12_marine_group	unidentified_marine	0.0939182
bASV54477	0.159764	0.009	0.318568	High	Proteobacteria	Unknown Clade_I (Family)	Unknown Clade_I (Family)	0.00390832
bASV54460	0.443272	0.001	0.0540912	High	Proteobacteria	SAR86_clade	marine_metagenome	0.11192
bASV54314	0.164919	0.004	0.162056	High	Verrucomicrobiota	R76-B128	uncultured_bacterium	0.0106591
bASV54298	0.140253	0.025	0.721602	High	PAUC34f	PAUC34f	uncultured_marine	0.00296085
bASV54118	0.129627	0.034	0.860357	High	Bacteroidota	uncultured	Unknown uncultured (Genus)	0.00746134
bASV54102	0.298863	0.001	0.0540912	High	Verrucomicrobiota	R76-B128	Unknown R76-B128 (Genus)	0.0855094
bASV54099	0.161023	0.006	0.225011	High	Proteobacteria	SAR86_clade	Unknown SAR86_clade (Genus)	0.0576774
bASV53975	0.226943	0.001	0.0540912	High	Proteobacteria	AEGEAN-169_marine_group	unidentified_marine	0.0394385
bASV53843	0.198056	0.001	0.0540912	High	Proteobacteria	Clade_Ib	Unknown Clade_Ib (Genus)	0.0213181
bASV53794	0.188283	0.004	0.162056	High	Marinimicrobia_(SAR406_clade)	Marinimicrobia_(SAR406_clade)	uncultured_bacterium	0.0129093
bASV5372	0.425518	0.001	0.0540912	High	Proteobacteria	SAR86_clade	uncultured_bacterium	0.101853
bASV53691	0.128577	0.035	0.860357	High	Proteobacteria	Clade_II	Unknown Clade_II (Genus)	0.0114881
bASV53439	0.174595	0.007	0.256319	High	Proteobacteria	Clade_Ib	Unknown Clade_Ib (Genus)	0.0917864
bASV53414	0.127895	0.027	0.771603	High	Bacteroidota	uncultured	uncultured_bacterium	0.00757978
bASV53318	0.342181	0.001	0.0540912	High	Proteobacteria	Litoricola	uncultured_bacterium	0.106709
bASV53134	0.288793	0.001	0.0540912	High	Proteobacteria	Clade_II	Unknown Clade_II (Genus)	0.0498607
bASV53062	0.425827	0.001	0.0540912	High	Bacteroidota	Marinoscillum	Unknown Marinoscillum (Genus)	0.117013
bASV52950	0.212994	0.001	0.0540912	High	Bacteroidota	NS2b_marine_group	uncultured_bacterium	0.0255817
bASV52905	0.252596	0.001	0.0540912	High	Cyanobacteria	Prochlorococcus_MIT9313	Unknown Prochlorococcus_MIT9313 (Genus)	1.64706
bASV52865	0.209165	0.001	0.0540912	High	Bacteroidota	NS9_marine_group	uncultured_Flavobacteriales	0.00829038
bASV527	0.15314	0.018	0.56745	High	Proteobacteria	Clade_II	Unknown Clade_II (Genus)	0.0221472
bASV52298	0.208747	0.001	0.0540912	High	Verrucomicrobiota	Haloferula	uncultured_Verrucomicrobiae	0.0400307
bASV5199	0.440709	0.001	0.0540912	High	Proteobacteria	Clade_II	Unknown Clade_II (Genus)	0.390359
bASV51827	0.247045	0.001	0.0540912	High	Proteobacteria	SAR86_clade	metagenome	0.0245158
bASV51551	0.494989	0.001	0.0540912	High	Proteobacteria	Clade_III	marine_metagenome	0.35921
bASV51344	0.226406	0.003	0.13073	High	Proteobacteria	uncultured	uncultured_Alphaproteobacteria	0.0377805
bASV51338	0.179712	0.002	0.0942804	High	Proteobacteria	SAR86_clade	uncultured_bacterium	0.0111328
bASV5107	0.222325	0.002	0.0942804	High	Proteobacteria	AEGEAN-169_marine_group	metagenome	0.0765084
bASV50572	0.474294	0.001	0.0540912	High	Proteobacteria	AEGEAN-169_marine_group	Unknown AEGEAN-169_marine_group (Genus)	0.214129
bASV50469	0.142914	0.023	0.67547	High	Marinimicrobia_(SAR406_clade)	Marinimicrobia_(SAR406_clade)	uncultured_marine	0.00450049
bASV5042	0.407487	0.001	0.0540912	High	Proteobacteria	Clade_Ib	Unknown Clade_Ib (Genus)	1.43649
bASV50312	0.206204	0.001	0.0540912	High	Proteobacteria	Clade_Ia	Unknown Clade_Ia (Genus)	0.640373
bASV49927	0.171697	0.003	0.13073	High	Proteobacteria	uncultured	uncultured_Rhodospirillaceae	0.00675074
bASV49874	0.411906	0.001	0.0540912	High	Proteobacteria	Clade_Ib	Unknown Clade_Ib (Genus)	0.318943
bASV49638	0.123278	0.017	0.543569	High	Margulisbacteria	Margulisbacteria	uncultured_bacterium	0.00296085
bASV49178	0.15099	0.017	0.543569	High	Proteobacteria	AEGEAN-169_marine_group	unidentified_marine	0.0483211
bASV48676	0.16834	0.003	0.13073	High	Proteobacteria	AEGEAN-169_marine_group	Unknown AEGEAN-169_marine_group (Genus)	0.0380173
bASV48554	0.157409	0.005	0.193628	High	Proteobacteria	SAR86_clade	Rhodobacteraceae_bacterium	0.00367145
bASV48524	0.144271	0.024	0.702792	High	Proteobacteria	AEGEAN-169_marine_group	unidentified_marine	0.0457155
bASV48354	0.213063	0.001	0.0540912	High	Planctomycetota	CL500-3	uncultured_Phycisphaeraceae	0.0137383
bASV4835	0.214439	0.001	0.0540912	High	Bacteroidota	NS9_marine_group	uncultured_bacterium	0.0408597
bASV46630	0.317101	0.001	0.0540912	High	Cyanobacteria	Synechococcus_CC9902	Unknown Synechococcus_CC9902 (Genus)	0.129922
bASV46386	0.27404	0.001	0.0540912	High	Proteobacteria	uncultured	unidentified_marine	0.0255817
bASV4611	0.13908	0.047	0.860357	High	Proteobacteria	Ascidiaceihabitans	Unknown Ascidiaceihabitans (Genus)	0.00355302
bASV45993	0.179367	0.005	0.193628	High	Planctomycetota	uncultured	Unknown uncultured (Genus)	0.00746134
bASV4599	0.254065	0.001	0.0540912	High	Cyanobacteria	Trichodesmium_IMS101	Unknown Trichodesmium_IMS101 (Genus)	0.0497423
bASV45968	0.295189	0.001	0.0540912	High	Proteobacteria	SAR116_clade	Unknown SAR116_clade (Genus)	0.0945103
bASV45849	0.362989	0.001	0.0540912	High	Cyanobacteria	Synechococcus_CC9902	Unknown Synechococcus_CC9902 (Genus)	0.236513
bASV45611	0.153775	0.002	0.0942804	High	Bdellovibrionota	uncultured	Unknown uncultured (Genus)	0.00343459
bASV4542	0.225103	0.001	0.0540912	High	Verrucomicrobiota	Coraliomargarita	uncultured_Verrucomicrobia	0.107183
bASV44906	0.454408	0.001	0.0540912	High	Proteobacteria	Clade_Ib	Unknown Clade_Ib (Genus)	1.07787
bASV44663	0.402255	0.001	0.0540912	High	Proteobacteria	AEGEAN-169_marine_group	unidentified_marine	0.0942735
bASV44656	0.166292	0.004	0.162056	High	Proteobacteria	Unknown Clade_I (Family)	Unknown Clade_I (Family)	0.0609935
bASV43964	0.184329	0.002	0.0942804	High	Actinobacteriota	DS001	marine_metagenome	0.0101853
bASV43620	0.204655	0.002	0.0942804	High	Proteobacteria	PS1_clade	Unknown PS1_clade (Genus)	0.0169361
bASV43517	0.140692	0.034	0.860357	High	Proteobacteria	SAR86_clade	uncultured_bacterium	0.295019
bASV43422	0.223801	0.001	0.0540912	High	Proteobacteria	SAR86_clade	marine_metagenome	0.0497423
bASV4340	0.122802	0.042	0.860357	High	Bacteroidota	NS5_marine_group	uncultured_bacterium	0.00331615
bASV42969	0.132577	0.023	0.67547	High	Proteobacteria	Candidatus_Endoecteinascidia	uncultured_marine	0.00355302
bASV42762	0.147973	0.01	0.350887	High	Proteobacteria	OCS116_clade	uncultured_bacterium	0.0101853
bASV42610	0.176267	0.003	0.13073	High	Bacteroidota	NS4_marine_group	Unknown NS4_marine_group (Genus)	0.0140936
bASV4158	0.128185	0.035	0.860357	High	Marinimicrobia_(SAR406_clade)	Marinimicrobia_(SAR406_clade)	uncultured_bacterium	0.0136199
bASV41330	0.227146	0.001	0.0540912	High	Proteobacteria	uncultured	marine_metagenome	0.134186
bASV41244	0.191945	0.004	0.162056	High	Proteobacteria	Clade_Ib	Unknown Clade_Ib (Genus)	0.0108959
bASV41236	0.161569	0.007	0.256319	High	Proteobacteria	SAR86_clade	uncultured_bacterium	0.0198969
bASV41187	0.143397	0.022	0.657588	High	Planctomycetota	OM190	marine_metagenome	0.0245158
bASV41172	0.173719	0.005	0.193628	High	Proteobacteria	Clade_II	Unknown Clade_II (Genus)	0.0149227
bASV41020	0.226268	0.001	0.0540912	High	Bacteroidota	NS2b_marine_group	Unknown NS2b_marine_group (Genus)	0.03328
bASV40493	0.135964	0.026	0.748325	High	Proteobacteria	OM182_clade	Unknown OM182_clade (Genus)	0.00509266
bASV40196	0.134425	0.039	0.860357	High	Verrucomicrobiota	MB11C04_marine_group	Unknown MB11C04_marine_group (Genus)	0.00509266
bASV40171	0.205804	0.003	0.13073	High	Proteobacteria	Clade_Ia	Unknown Clade_Ia (Genus)	0.225498
bASV40097	0.138907	0.029	0.822931	High	Bdellovibrionota	OM27_clade	uncultured_bacterium	0.00331615
bASV39984	0.254139	0.001	0.0540912	High	Bacteroidota	NS5_marine_group	uncultured_Flavobacteriales	0.018831
bASV39874	0.219043	0.001	0.0540912	High	Proteobacteria	Clade_II	Unknown Clade_II (Genus)	0.0420441
bASV39737	0.426031	0.001	0.0540912	High	Proteobacteria	uncultured	uncultured_marine	0.160004
bASV3970	0.235239	0.001	0.0540912	High	Bacteroidota	NS5_marine_group	uncultured_Flavobacteriaceae	0.0170545
bASV39398	0.226856	0.002	0.0942804	High	Marinimicrobia_(SAR406_clade)	Marinimicrobia_(SAR406_clade)	uncultured_Fibrobacteres/Acidobacteria	0.0258186
bASV39380	0.137875	0.049	0.860357	High	Proteobacteria	Unknown Alphaproteobacteria (Class)	Unknown Alphaproteobacteria (Class)	0.00106591
bASV38957	0.173953	0.003	0.13073	High	Proteobacteria	Stappiaceae	uncultured_bacterium	0.00852725
bASV38662	0.169532	0.005	0.193628	High	Margulisbacteria	Margulisbacteria	uncultured_bacterium	0.00461893
bASV38618	0.58124	0.001	0.0540912	High	Proteobacteria	SAR86_clade	uncultured_bacterium	1.07657
bASV38183	0.278737	0.002	0.0942804	High	Bacteroidota	NS7_marine_group	uncultured_bacterium	0.0721263
bASV38043	0.282951	0.001	0.0540912	High	Proteobacteria	AEGEAN-169_marine_group	Unknown AEGEAN-169_marine_group (Genus)	0.0561377
bASV37750	0.179887	0.004	0.162056	High	Proteobacteria	SAR116_clade	uncultured_Oceanibaculum	0.0166992
bASV37687	0.330687	0.001	0.0540912	High	Proteobacteria	uncultured	Unknown uncultured (Genus)	0.104577
bASV37524	0.126811	0.016	0.521512	High	Proteobacteria	Clade_II	Unknown Clade_II (Genus)	0.0145674
bASV36864	0.237788	0.001	0.0540912	High	Proteobacteria	SAR86_clade	Unknown SAR86_clade (Genus)	0.0296085
bASV36599	0.151477	0.013	0.437147	High	Desulfobacterota	PB19	Unknown PB19 (Genus)	0.00426362
bASV36590	0.200684	0.002	0.0942804	High	Bacteroidota	NS4_marine_group	uncultured_bacterium	0.0323325
bASV36323	0.136978	0.023	0.67547	High	Proteobacteria	Clade_II	Unknown Clade_II (Genus)	0.0126724
bASV36290	0.201381	0.002	0.0942804	High	Proteobacteria	SAR86_clade	uncultured_bacterium	0.0253449
bASV36253	0.342869	0.001	0.0540912	High	Proteobacteria	Clade_II	Unknown Clade_II (Genus)	0.567299
bASV36234	0.191792	0.002	0.0942804	High	Proteobacteria	OM60(NOR5)_clade	Unknown OM60(NOR5)_clade (Genus)	0.0165808
bASV36177	0.508395	0.001	0.0540912	High	Proteobacteria	KI89A_clade	uncultured_marine	0.178717
bASV36054	0.270506	0.001	0.0540912	High	Bacteroidota	NS4_marine_group	uncultured_bacterium	0.0615857
bASV35455	0.393072	0.001	0.0540912	High	Bacteroidota	NS9_marine_group	uncultured_Flavobacteriia	0.0908389
bASV35353	0.123623	0.038	0.860357	High	Proteobacteria	uncultured	Unknown uncultured (Genus)	0.00319772
bASV34960	0.239184	0.001	0.0540912	High	Proteobacteria	Clade_Ia	Unknown Clade_Ia (Genus)	0.0986555
bASV34644	0.336161	0.001	0.0540912	High	Proteobacteria	uncultured	uncultured_marine	0.0871674
bASV34469	0.603145	0.001	0.0540912	High	Proteobacteria	SAR116_clade	marine_metagenome	0.927931
bASV34464	0.242388	0.001	0.0540912	High	Bacteroidota	NS4_marine_group	Unknown NS4_marine_group (Genus)	0.0347012
bASV33602	0.133443	0.038	0.860357	High	Proteobacteria	AEGEAN-169_marine_group	Unknown AEGEAN-169_marine_group (Genus)	1.25007
bASV33596	0.150369	0.026	0.748325	High	Thermoplasmatota	Marine_Group_III	marine_metagenome	0.201338
bASV33394	0.518594	0.001	0.0540912	High	Proteobacteria	SAR86_clade	marine_metagenome	0.533308
bASV32865	0.341603	0.001	0.0540912	High	Cyanobacteria	Synechococcus_CC9902	Unknown Synechococcus_CC9902 (Genus)	0.699234
bASV32308	0.295875	0.001	0.0540912	High	Proteobacteria	Clade_III	alpha_proteobacterium	0.709538
bASV32041	0.15982	0.014	0.466112	High	Proteobacteria	AEGEAN-169_marine_group	unidentified_marine	0.024279
bASV31852	0.342106	0.001	0.0540912	High	Proteobacteria	SAR116_clade	alpha_proteobacterium	0.169953
bASV31709	0.131942	0.032	0.860357	High	Bdellovibrionota	OM27_clade	uncultured_marine	0.00272398
bASV31080	0.207605	0.004	0.162056	High	Proteobacteria	Clade_Ib	Unknown Clade_Ib (Genus)	0.0579142
bASV30907	0.137227	0.033	0.860357	High	Proteobacteria	Unknown Sphingomonadaceae (Family)	Unknown Sphingomonadaceae (Family)	0.00888255
bASV30081	0.189015	0.001	0.0540912	High	Proteobacteria	BD1-7_clade	uncultured_gamma	0.00675074
bASV29765	0.297707	0.001	0.0540912	High	Verrucomicrobiota	Lentimonas	uncultured_bacterium	0.0373067
bASV2905	0.231413	0.001	0.0540912	High	Marinimicrobia_(SAR406_clade)	Marinimicrobia_(SAR406_clade)	marine_metagenome	0.248593
bASV28929	0.240954	0.001	0.0540912	High	Proteobacteria	Clade_Ib	Unknown Clade_Ib (Genus)	0.0294901
bASV28382	0.304826	0.001	0.0540912	High	Bacteroidota	Balneola	uncultured_bacterium	0.053769
bASV28302	0.353224	0.001	0.0540912	High	Proteobacteria	SAR86_clade	marine_metagenome	0.101261
bASV28154	0.13438	0.027	0.771603	High	Proteobacteria	SAR116_clade	uncultured_bacterium	0.0254633
bASV28098	0.137317	0.034	0.860357	High	Proteobacteria	SAR86_clade	bacterium_WHC7-12	0.383608
bASV27901	0.117535	0.035	0.860357	High	Proteobacteria	Unknown Gammaproteobacteria (Class)	Unknown Gammaproteobacteria (Class)	0.00402676
bASV2782	0.562881	0.001	0.0540912	High	Proteobacteria	AEGEAN-169_marine_group	metagenome	1.61426
bASV27010	0.192149	0.002	0.0942804	High	Bacteroidota	NS9_marine_group	Unknown NS9_marine_group (Genus)	0.0155149
bASV2693	0.169568	0.007	0.256319	High	Planctomycetota	Phycisphaera	uncultured_organism	0.00710604
bASV26915	0.359396	0.001	0.0540912	High	Proteobacteria	Clade_II	Unknown Clade_II (Genus)	0.140226
bASV26649	0.203352	0.003	0.13073	High	Proteobacteria	Litoricola	Unknown Litoricola (Genus)	0.018002
bASV26036	0.144146	0.021	0.640024	High	Marinimicrobia_(SAR406_clade)	Marinimicrobia_(SAR406_clade)	Unknown Marinimicrobia_(SAR406_clade) (Genus)	0.0150411
bASV25500	0.592858	0.001	0.0540912	High	Proteobacteria	SAR116_clade	uncultured_alpha	0.215668
bASV2543	0.360613	0.001	0.0540912	High	Proteobacteria	MWH-UniP1_aquatic_group	marine_metagenome	0.325575
bASV25263	0.19425	0.002	0.0942804	High	Proteobacteria	OM60(NOR5)_clade	uncultured_Haliea	0.096879
bASV24566	0.189602	0.001	0.0540912	High	Cyanobacteria	Synechococcus_CC9902	Unknown Synechococcus_CC9902 (Genus)	0.020726
bASV24562	0.165471	0.012	0.406911	High	Margulisbacteria	Margulisbacteria	uncultured_bacterium	0.00675074
bASV2438	0.240004	0.001	0.0540912	High	Proteobacteria	Clade_II	Unknown Clade_II (Genus)	0.0132646
bASV24327	0.428878	0.001	0.0540912	High	Proteobacteria	Clade_II	Unknown Clade_II (Genus)	0.15657
bASV23115	0.462958	0.001	0.0540912	High	Proteobacteria	Clade_IV	uncultured_bacterium	0.619528
bASV2299	0.135646	0.023	0.67547	High	Bacteroidota	NS4_marine_group	marine_metagenome	0.00414519
bASV22926	0.136619	0.015	0.492098	High	Bacteroidota	NS5_marine_group	Unknown NS5_marine_group (Genus)	0.006277
bASV226	0.453513	0.001	0.0540912	High	Proteobacteria	SAR116_clade	Unknown SAR116_clade (Genus)	0.499555
bASV22520	0.141382	0.019	0.59158	High	Proteobacteria	OM182_clade	uncultured_bacterium	0.00284242
bASV22426	0.353009	0.001	0.0540912	High	Bacteroidota	NS5_marine_group	Unknown NS5_marine_group (Genus)	0.200035
bASV21834	0.215002	0.001	0.0540912	High	Bacteroidota	NS7_marine_group	uncultured_marine	0.0287795
bASV21744	0.158059	0.007	0.256319	High	Bacteroidota	NS7_marine_group	uncultured_marine	0.00805351
bASV21729	0.160116	0.003	0.13073	High	Proteobacteria	Stappiaceae	uncultured_bacterium	0.0114881
bASV21477	0.172838	0.003	0.13073	High	Desulfobacterota	PB19	uncultured_marine	0.0112512
bASV21271	0.185371	0.004	0.162056	High	Proteobacteria	S25-593	Unknown S25-593 (Genus)	0.34867
bASV21246	0.141345	0.02	0.618896	High	Proteobacteria	Unknown Rhodobacteraceae (Family)	Unknown Rhodobacteraceae (Family)	0.11121
bASV20994	0.183459	0.005	0.193628	High	Marinimicrobia_(SAR406_clade)	Marinimicrobia_(SAR406_clade)	metagenome	0.0230946
bASV20871	0.217129	0.002	0.0942804	High	Proteobacteria	Ascidiaceihabitans	Unknown Ascidiaceihabitans (Genus)	0.0467814
bASV20669	0.196382	0.001	0.0540912	High	Desulfobacterota	PB19	uncultured_marine	0.00959316
bASV20352	0.383724	0.001	0.0540912	High	Verrucomicrobiota	MB11C04_marine_group	Unknown MB11C04_marine_group (Genus)	0.181322
bASV20343	0.195978	0.001	0.0540912	High	Proteobacteria	AEGEAN-169_marine_group	uncultured_marine	0.00675074
bASV20149	0.284567	0.001	0.0540912	High	Proteobacteria	Clade_II	Unknown Clade_II (Genus)	0.122461
bASV2007	0.148305	0.014	0.466112	High	Margulisbacteria	Margulisbacteria	uncultured_bacterium	0.00343459
bASV20058	0.336766	0.001	0.0540912	High	Proteobacteria	Clade_Ib	Unknown Clade_Ib (Genus)	0.570852
bASV19985	0.538495	0.001	0.0540912	High	Proteobacteria	S25-593	Unknown S25-593 (Genus)	0.325575
bASV19914	0.154744	0.022	0.657588	High	Proteobacteria	Clade_Ib	Unknown Clade_Ib (Genus)	0.0140936
bASV19895	0.209492	0.001	0.0540912	High	Marinimicrobia_(SAR406_clade)	Marinimicrobia_(SAR406_clade)	unidentified_marine	0.0638359
bASV19774	0.208667	0.002	0.0942804	High	Proteobacteria	AEGEAN-169_marine_group	Unknown AEGEAN-169_marine_group (Genus)	0.0955763
bASV19485	0.248578	0.001	0.0540912	High	Proteobacteria	Clade_Ia	Unknown Clade_Ia (Genus)	0.0378989
bASV19466	0.198022	0.003	0.13073	High	Proteobacteria	SAR86_clade	Unknown SAR86_clade (Genus)	0.0808904
bASV19343	0.340239	0.001	0.0540912	High	Proteobacteria	Clade_II	Unknown Clade_II (Genus)	1.66506
bASV19063	0.207031	0.002	0.0942804	High	Proteobacteria	SAR86_clade	Unknown SAR86_clade (Genus)	0.0324509
bASV18949	0.190177	0.002	0.0942804	High	Proteobacteria	SAR86_clade	Unknown SAR86_clade (Genus)	0.0119618
bASV1863	0.388725	0.001	0.0540912	High	SAR324_clade(Marine_group_B)	SAR324_clade(Marine_group_B)	uncultured_marine	0.208444
bASV18527	0.218112	0.001	0.0540912	High	Bacteroidota	NS9_marine_group	uncultured_bacterium	0.0826669
bASV18466	0.242447	0.001	0.0540912	High	Proteobacteria	PS1_clade	Unknown PS1_clade (Genus)	0.0531769
bASV18235	0.179985	0.002	0.0942804	High	Marinimicrobia_(SAR406_clade)	Marinimicrobia_(SAR406_clade)	Unknown Marinimicrobia_(SAR406_clade) (Genus)	0.0585064
bASV18017	0.205612	0.001	0.0540912	High	Proteobacteria	uncultured	uncultured_Alphaproteobacteria	0.0703498
bASV17683	0.218247	0.001	0.0540912	High	Proteobacteria	Pseudohongiella	Unknown Pseudohongiella (Genus)	0.0229762
bASV17474	0.134121	0.002	0.0942804	High	Verrucomicrobiota	Coraliomargarita	Unknown Coraliomargarita (Genus)	0.0861015
bASV17378	0.292145	0.001	0.0540912	High	Proteobacteria	Clade_Ia	Unknown Clade_Ia (Genus)	0.0757978
bASV17183	0.235713	0.001	0.0540912	High	Cyanobacteria	Prochlorococcus_MIT9313	Unknown Prochlorococcus_MIT9313 (Genus)	0.14141
bASV17058	0.15911	0.011	0.378085	High	Proteobacteria	SAR116_clade	alpha_proteobacterium	0.18831
bASV16816	0.224424	0.001	0.0540912	High	Bacteroidota	uncultured	uncultured_Owenweeksia	0.0296085
bASV16666	0.147972	0.012	0.406911	High	Proteobacteria	Litoricola	uncultured_bacterium	0.0153964
bASV16332	0.404277	0.001	0.0540912	High	Proteobacteria	SAR86_clade	uncultured_SAR86	0.151951
bASV16174	0.44137	0.001	0.0540912	High	Proteobacteria	Clade_II	Unknown Clade_II (Genus)	5.2702
bASV16090	0.201724	0.002	0.0942804	High	Marinimicrobia_(SAR406_clade)	Marinimicrobia_(SAR406_clade)	uncultured_bacterium	0.0150411
bASV15938	0.123694	0.036	0.860357	High	Proteobacteria	S25-593	Unknown S25-593 (Genus)	0.00888255
bASV15828	0.314014	0.001	0.0540912	High	Proteobacteria	uncultured	uncultured_bacterium	0.0235684
bASV15709	0.267439	0.001	0.0540912	High	Proteobacteria	SAR86_clade	uncultured_SAR86	0.0271214
bASV15554	0.268195	0.001	0.0540912	High	Proteobacteria	Clade_II	Unknown Clade_II (Genus)	0.0333984
bASV15407	0.548135	0.001	0.0540912	High	Proteobacteria	SAR86_clade	Unknown SAR86_clade (Genus)	0.658256
bASV1536	0.157761	0.01	0.350887	High	Proteobacteria	AEGEAN-169_marine_group	unidentified_marine	0.0197785
bASV15176	0.160574	0.008	0.288229	High	Bacteroidota	NS5_marine_group	Unknown NS5_marine_group (Genus)	0.00225025
bASV15050	0.178028	0.004	0.162056	High	Marinimicrobia_(SAR406_clade)	Marinimicrobia_(SAR406_clade)	marine_metagenome	0.120921
bASV14960	0.206042	0.005	0.193628	High	Thermoplasmatota	Marine_Group_II	marine_metagenome	0.0312666
bASV14844	0.490095	0.001	0.0540912	High	Proteobacteria	Clade_Ib	Unknown Clade_Ib (Genus)	0.719842
bASV14749	0.272418	0.001	0.0540912	High	Verrucomicrobiota	R76-B128	Unknown R76-B128 (Genus)	0.0679811
bASV14688	0.260419	0.001	0.0540912	High	Proteobacteria	Clade_II	Unknown Clade_II (Genus)	0.0542428
bASV146	0.223828	0.001	0.0540912	High	Bacteroidota	NS9_marine_group	uncultured_marine	0.0103038
bASV14209	0.140877	0.03	0.846545	High	Verrucomicrobiota	Roseibacillus	Unknown Roseibacillus (Genus)	0.0380173
bASV13983	0.224527	0.001	0.0540912	High	Proteobacteria	Clade_II	Unknown Clade_II (Genus)	0.178125
bASV13929	0.13525	0.029	0.822931	High	Proteobacteria	Candidatus_Tenderia	uncultured_gamma	0.00284242
bASV13884	0.386657	0.001	0.0540912	High	Bacteroidota	uncultured	uncultured_marine	0.0467814
bASV13883	0.141249	0.042	0.860357	High	Bacteroidota	uncultured	uncultured_Owenweeksia	0.00165808
bASV13864	0.243836	0.001	0.0540912	High	Proteobacteria	Clade_II	Unknown Clade_II (Genus)	0.105169
bASV13753	0.222442	0.001	0.0540912	High	Marinimicrobia_(SAR406_clade)	Marinimicrobia_(SAR406_clade)	marine_metagenome	0.0190679
bASV13680	0.196437	0.001	0.0540912	High	Planctomycetota	Pirellula	Unknown Pirellula (Genus)	0.00509266
bASV13506	0.124873	0.018	0.56745	High	Bacteroidota	NS4_marine_group	unidentified_marine	0.00473736
bASV13201	0.163117	0.009	0.318568	High	Proteobacteria	uncultured	uncultured_bacterium	0.00840882
bASV12796	0.2737	0.001	0.0540912	High	Dadabacteria	Dadabacteriales	marine_metagenome	0.0871674
bASV12615	0.132937	0.025	0.721602	High	Bacteroidota	NS7_marine_group	uncultured_marine	0.00686917
bASV12106	0.255114	0.001	0.0540912	High	Marinimicrobia_(SAR406_clade)	Marinimicrobia_(SAR406_clade)	uncultured_bacterium	0.00852725
bASV12056	0.221721	0.001	0.0540912	High	Proteobacteria	uncultured	unidentified_marine	0.0454787
bASV11961	0.37325	0.001	0.0540912	High	Bacteroidota	NS4_marine_group	uncultured_Flavobacteriia	0.0496239
bASV11953	0.134545	0.019	0.59158	High	Proteobacteria	KI89A_clade	uncultured_bacterium	0.0052111
bASV11840	0.137262	0.014	0.466112	High	Proteobacteria	uncultured	unidentified_marine	0.0329247
bASV11769	0.232326	0.001	0.0540912	High	Verrucomicrobiota	SCGC_AAA164-E04	uncultured_bacterium	0.046663
bASV11219	0.155889	0.009	0.318568	High	Bacteroidota	uncultured	uncultured_Owenweeksia	0.00580327
bASV10947	0.206538	0.001	0.0540912	High	Proteobacteria	AEGEAN-169_marine_group	unidentified_marine	0.0416888
bASV10922	0.22152	0.001	0.0540912	High	Marinimicrobia_(SAR406_clade)	Marinimicrobia_(SAR406_clade)	uncultured_marine	0.0407413
bASV10546	0.225338	0.001	0.0540912	High	Bacteroidota	NS4_marine_group	unidentified_marine	0.0227393
bASV10486	0.424529	0.001	0.0540912	High	Proteobacteria	Clade_II	Unknown Clade_II (Genus)	0.245395
